# Supplementary material for: Identification of Human Housekeeping Genes and Tissue-Selective Genes by Microarray Meta-Analysis
Source: PLoS One. 2011 Jul 27;6(7):e22859. doi: 10.1371/journal.pone.0022859 (PMC3144958; doi:10.1371/journal.pone.0022859)
Supplement: Table S2 — Functional enrichment analysis results of HK genes. (XLS) [file pone.0022859.s009.xls]

## Sheet: Table S2
Table S2 - Functional enrichment analysis results of HK genes.
Functional cluster	Function	HK Gene No.	% of HK genes	FDR	Average FPEI
Translation	GO:0006412~translation	163	7.91646	7.21317e-60	4384.97
	GO:0006414~translational elongation	86	4.17678	4.79537e-51	11960
	hsa03010:Ribosome	79	3.83681	5.77743e-46	11840.8
	GO:0006413~translational initiation	27	1.31132	6.36228e-09	1298.24
	GO:0006417~regulation of translation	43	2.08839	0.000110084	995.072
	GO:0006446~regulation of translational initiation	18	0.874211	0.020239	1313.15
RNA metabolic process	GO:0006396~RNA processing	196	9.51918	8.20527e-38	732.67
	GO:0008380~RNA splicing	123	5.97377	3.0217e-31	753.233
	GO:0016070~RNA metabolic process	271	13.1617	4.96551e-31	751.227
	GO:0016071~mRNA metabolic process	141	6.84798	2.43426e-28	746.672
	GO:0006397~mRNA processing	128	6.21661	3.33375e-28	740.72
	GO:0000375~RNA splicing, via transesterification reactions	79	3.83681	1.2048e-22	811.401
	GO:0000377~RNA splicing, via transesterification reactions with bulged adenosine as nucleophile	79	3.83681	1.2048e-22	811.401
	GO:0000398~nuclear mRNA splicing, via spliceosome	79	3.83681	1.2048e-22	811.401
	hsa03040:Spliceosome	64	3.10831	5.87996e-16	816.346
	GO:0000245~spliceosome assembly	18	0.874211	0.00107314	665.706
	GO:0006399~tRNA metabolic process	34	1.65129	0.00542598	567.55
Ribosome biogenesis	GO:0022613~ribonucleoprotein complex biogenesis	75	3.64254	4.53918e-15	786.041
	GO:0034660~ncRNA metabolic process	71	3.44828	4.47341e-09	672.175
	GO:0042254~ribosome biogenesis	49	2.3798	2.32543e-08	1022.61
	GO:0016072~rRNA metabolic process	39	1.89412	1.39997e-06	874.398
	GO:0034470~ncRNA processing	58	2.8169	1.87316e-06	610.073
	GO:0006364~rRNA processing	38	1.84556	2.50737e-06	944.735
	GO:0022618~ribonucleoprotein complex assembly	31	1.50559	1.5111e-05	792.298
	GO:0042274~ribosomal small subunit biogenesis	11	0.53424	0.000371991	12263
Oxidative phosphorylation	hsa00190:Oxidative phosphorylation	74	3.59398	1.65e-27	2071.65
	hsa05012:Parkinson's disease	72	3.49684	6.83935e-26	2174.86
	GO:0006119~oxidative phosphorylation	53	2.57407	4.57725e-19	1912.15
	GO:0006091~generation of precursor metabolites and energy	113	5.4881	8.1742e-19	1460.83
	hsa05016:Huntington's disease	84	4.07965	9.59473e-19	1920.37
	hsa05010:Alzheimer's disease	74	3.59398	1.88365e-14	2003.23
	GO:0022900~electron transport chain	50	2.42836	1.43219e-12	1466.13
	GO:0042775~mitochondrial ATP synthesis coupled electron transport	30	1.45702	8.97171e-11	1698.8
	GO:0042773~ATP synthesis coupled electron transport	30	1.45702	8.97171e-11	1698.8
	GO:0006120~mitochondrial electron transport, NADH to ubiquinone	26	1.26275	1.13631e-10	1360.35
	GO:0022904~respiratory electron transport chain	32	1.55415	1.2835e-09	1587.29
	GO:0045333~cellular respiration	42	2.03983	1.67426e-09	1396.36
	GO:0015980~energy derivation by oxidation of organic compounds	53	2.57407	2.59371e-08	1203.16
	GO:0015986~ATP synthesis coupled proton transport	22	1.06848	1.31808e-05	2170.17
	GO:0015985~energy coupled proton transport, down electrochemical gradient	22	1.06848	1.31808e-05	2170.17
	GO:0034220~ion transmembrane transport	22	1.06848	0.00111605	2170.17
	GO:0015992~proton transport	24	1.16561	0.00239152	2198.64
	GO:0006818~hydrogen transport	24	1.16561	0.00371409	2198.64
	GO:0055086~nucleobase, nucleoside and nucleotide metabolic process	78	3.78825	0.00397807	936.188
	GO:0009150~purine ribonucleotide metabolic process	42	2.03983	0.0105312	1418.71
	GO:0009117~nucleotide metabolic process	72	3.49684	0.011684	952.843
	GO:0006753~nucleoside phosphate metabolic process	72	3.49684	0.011684	952.843
	GO:0009259~ribonucleotide metabolic process	43	2.08839	0.0251121	1433.95
	GO:0009152~purine ribonucleotide biosynthetic process	36	1.74842	0.0366794	1566.35
Proteolysis	GO:0019941~modification-dependent protein catabolic process	158	7.67363	7.28485e-22	795.277
	GO:0043632~modification-dependent macromolecule catabolic process	158	7.67363	7.28485e-22	795.277
	GO:0051603~proteolysis involved in cellular protein catabolic process	164	7.96503	9.25169e-22	782.79
	GO:0044257~cellular protein catabolic process	164	7.96503	1.63918e-21	782.79
	GO:0006511~ubiquitin-dependent protein catabolic process	89	4.32249	3.8684e-17	936.675
	GO:0006508~proteolysis	193	9.37348	2.67402e-05	799.026
	GO:0043161~proteasomal ubiquitin-dependent protein catabolic process	50	2.42836	4.90719e-12	1121.59
	GO:0010498~proteasomal protein catabolic process	50	2.42836	4.90719e-12	1121.59
	GO:0031145~anaphase-promoting complex-dependent proteasomal ubiquitin-dependent protein catabolic process	38	1.84556	5.17031e-11	1193.95
	GO:0070647~protein modification by small protein conjugation or removal	53	2.57407	9.12875e-07	850.703
	GO:0032446~protein modification by small protein conjugation	44	2.13696	1.23987e-05	852.591
	GO:0016567~protein ubiquitination	37	1.79699	0.00109446	817.979
Regulation of Protein metabolic process	GO:0031397~negative regulation of protein ubiquitination	43	2.08839	1.63203e-12	1115.85
	GO:0031396~regulation of protein ubiquitination	50	2.42836	2.65343e-12	1091.21
	GO:0051443~positive regulation of ubiquitin-protein ligase activity	40	1.94269	3.55604e-11	1195.78
	GO:0051436~negative regulation of ubiquitin-protein ligase activity during mitotic cell cycle	38	1.84556	5.17031e-11	1193.95
	GO:0051437~positive regulation of ubiquitin-protein ligase activity during mitotic cell cycle	39	1.89412	6.19282e-11	1220.2
	GO:0051439~regulation of ubiquitin-protein ligase activity during mitotic cell cycle	40	1.94269	7.0921e-11	1193.95
	GO:0031398~positive regulation of protein ubiquitination	43	2.08839	8.89067e-11	1220
	GO:0051444~negative regulation of ubiquitin-protein ligase activity	38	1.84556	2.1787e-10	1193.95
	GO:0051352~negative regulation of ligase activity	38	1.84556	2.1787e-10	1193.95
	GO:0051351~positive regulation of ligase activity	40	1.94269	2.6692e-10	1195.78
	GO:0051438~regulation of ubiquitin-protein ligase activity	41	1.99126	5.23004e-10	1194.15
	GO:0031400~negative regulation of protein modification process	53	2.57407	9.59144e-10	1134.92
	GO:0051340~regulation of ligase activity	41	1.99126	3.00946e-09	1194.15
	hsa03050:Proteasome	30	1.45702	4.93349e-09	1173.77
	GO:0051248~negative regulation of protein metabolic process	67	3.25401	5.18974e-08	1082.1
	GO:0032269~negative regulation of cellular protein metabolic process	65	3.15687	8.26595e-08	1093.32
	GO:0051246~regulation of protein metabolic process	134	6.50801	8.58608e-07	1013.01
	GO:0032268~regulation of cellular protein metabolic process	116	5.6338	2.316e-05	1074.81
	hsa04120:Ubiquitin mediated proteolysis	44	2.13696	0.00922325	776.894
Transport	GO:0046907~intracellular transport	179	8.69354	6.11875e-15	802.608
	GO:0015031~protein transport	180	8.74211	4.57856e-11	813.877
	GO:0045184~establishment of protein localization	181	8.79068	4.98712e-11	810.488
	GO:0051649~establishment of localization in cell	198	9.61632	8.58791e-10	761.576
	GO:0051641~cellular localization	211	10.2477	1.5872e-09	802.608
	GO:0033036~macromolecule localization	230	11.1705	5.62181e-09	801.501
	GO:0008104~protein localization	194	9.42205	7.62532e-09	833.76
	GO:0070727~cellular macromolecule localization	113	5.4881	1.30393e-08	837.645
	GO:0034613~cellular protein localization	111	5.39097	3.91743e-08	836.554
	GO:0006886~intracellular protein transport	104	5.051	4.47358e-08	845.649
	GO:0006605~protein targeting	66	3.20544	4.07081e-06	886.768
	GO:0051234~establishment of localization	418	20.3011	0.0343163	909.844
	GO:0006810~transport	413	20.0583	0.0441161	917.876
	GO:0048193~Golgi vesicle transport	45	2.18553	1.40688e-05	747.418
	GO:0016192~vesicle-mediated transport	118	5.73094	0.0458655	736.843
	GO:0033365~protein localization in organelle	45	2.18553	0.0011554	843.158
	GO:0006913~nucleocytoplasmic transport	47	2.28266	0.00752589	777.657
	GO:0051169~nuclear transport	47	2.28266	0.00934234	777.657
	GO:0006612~protein targeting to membrane	19	0.922778	0.000302469	882.389
	GO:0006613~cotranslational protein targeting to membrane	11	0.53424	0.00188579	1153.84
Cell cycle	GO:0000278~mitotic cell cycle	97	4.71102	6.38033e-05	987.92
	GO:0007049~cell cycle	159	7.7222	0.00163109	830.042
	GO:0022402~cell cycle process	120	5.82807	0.0136782	858.849
General	GO:0044237~cellular metabolic process	1166	56.6294	1.44314e-52	832.165
	GO:0044260~cellular macromolecule metabolic process	925	44.9247	2.75403e-39	781.463
	GO:0044267~cellular protein metabolic process	527	25.5949	2.86823e-39	901.591
	GO:0008152~metabolic process	1236	60.0291	7.60483e-38	833.493
	GO:0044238~primary metabolic process	1121	54.4439	5.18088e-29	820.178
	GO:0043170~macromolecule metabolic process	954	46.3332	1.05968e-28	785.476
	GO:0019538~protein metabolic process	556	27.0034	6.86805e-26	900.716
	GO:0009987~cellular process	1536	74.5993	1.87293e-22	854.136
	GO:0034621~cellular macromolecular complex subunit organization	87	4.22535	0.000182196	969.893
	GO:0044085~cellular component biogenesis	206	10.0049	0.000191661	830.703
	GO:0034622~cellular macromolecular complex assembly	80	3.88538	0.000292528	977.988
	GO:0034645~cellular macromolecule biosynthetic process	443	21.5153	1.59709e-06	908.107
	GO:0009059~macromolecule biosynthetic process	444	21.5639	3.9507e-06	905.039
	GO:0010605~negative regulation of macromolecule metabolic process	151	7.33366	0.0157774	834.02
	GO:0044249~cellular biosynthetic process	553	26.8577	4.03652e-08	914.511
	GO:0009058~biosynthetic process	563	27.3434	1.95123e-07	905.065
	GO:0044265~cellular macromolecule catabolic process	191	9.27635	2.94029e-21	777.638
	GO:0030163~protein catabolic process	168	8.1593	3.14395e-21	790.495
	GO:0009057~macromolecule catabolic process	198	9.61632	3.17978e-19	773.917
	GO:0044248~cellular catabolic process	240	11.6561	3.88377e-17	835.844
	GO:0009056~catabolic process	266	12.9189	4.10783e-13	837.598
	GO:0010467~gene expression	553	26.8577	2.60361e-25	798.741
	GO:0006139~nucleobase, nucleoside, nucleotide and nucleic acid metabolic process	568	27.5862	2.65343e-12	713.618
	GO:0034641~cellular nitrogen compound metabolic process	596	28.9461	1.22811e-09	713.734
	GO:0006807~nitrogen compound metabolic process	603	29.2861	4.96486e-08	707.438
Other	GO:0006457~protein folding	50	2.42836	0.000119605	1001.01
	GO:0044419~interspecies interaction between organisms	78	3.78825	0.00340787	1033.59
	GO:0045454~cell redox homeostasis	24	1.16561	0.000341402	1155.17
	hsa05130:Pathogenic Escherichia coli infection	27	1.31132	0.00155954	1998.98
	GO:0010608~posttranscriptional regulation of gene expression	62	3.01117	1.79343e-05	897.905
