# Supplementary material for: Identification of Human Housekeeping Genes and Tissue-Selective Genes by Microarray Meta-Analysis
Source: PLoS One. 2011 Jul 27;6(7):e22859. doi: 10.1371/journal.pone.0022859 (PMC3144958; doi:10.1371/journal.pone.0022859)
Supplement: Table S3 — The list of 2293 TS genes and their FPEI in 43 tissues. (XLS) [file pone.0022859.s010.xls]

## Sheet: Table S3
Table S3 - The list of 2293 TS genes and their FPEI in 43 tissues.
Entrez Gene ID	Gene name	RefSeq	Selectively expressed tissue	Adipose	Adrenal gland	Bladder	Blood - B lymphocyte	Blood - dendritic cell	Blood - monocyte	Blood - neutrophil	Blood - pooled	Blood - T lymphocyte CD4+	Blood - T lymphocyte CD8+	Bone marrow	Brain - caudate nucleus	Brain - cerebellum	Brain - cerebral cortex	Brain - hippocampus	Brain - hypothalamus	Brain - pooled	Brain - substantia nigra	Breast	Cartilage	Cervix uteri	Colon	Epididymis	Esophagus	Hair root	Heart	Kidney	Liver	Lung	Lymph node	Muscle	Pancreas	Placenta	Prostate	Skin	Testis	Thymus gland	Thyroid gland	Tonsil	Umbilical cord blood	Umbilical cord tissue	Uterus	Vulva
32	ACACB	NM_001093	Adipose	3253.4	427.116	44.6339	52.8503	38.3647	5.46607	2.68248	28.9173	46.3374	6.95063	20.1859	37.7631	58.7429	51.7779	94.5081	125.395	30.1387	168.883	318.456	0.979854	15.0277	201.064	84.2543	18.503	39.4997	320.456	198.993	521.359	76.6603	106.225	391.619	187.218	5.37423	144.053	249.429	26.2977	57.1592	129.34	30.8428	8.70449	27.9784	69.9985	145.598
125	ADH1B	NM_000668	Adipose	10210.7	698.07	271.079	1.98538	0	0	0.205031	0.20322	0.249258	0.226584	0.284084	0.64446	0	0.342638	6.72465	18.3902	2.63059	6.98936	307.642	1.29233	0.401995	238.922	1196.93	151.226	9.18725	1185.69	379.399	4919.66	155.686	607.419	320.245	621.368	2.28228	13.6492	2129.42	15.759	47.5113	64.3492	18.4609	0.328454	1.14344	66.655	300.268
9370	ADIPOQ	NM_004797	Adipose	14305.1	199.917	10.2049	9.28014	4.69885	6.81667	0	3.71436	12.3876	11.8078	8.16753	25.5831	11.173	23.3157	11.6998	77.0143	21.3526	5.27302	624.088	0	15.5071	72.1535	5.32835	23.0597	149.723	801.019	58.4586	13.5805	21.1225	665.748	302.072	20.8046	4.51487	13.9684	1405.71	12.1219	174.175	171.758	7.61153	2.43697	15.2329	5.44546	0
8639	AOC3	NM_003734	Adipose	11024.5	699.311	235.428	0	0	0	150.913	12.9416	1.82165	1.37508	0	0	0	2.54602	4.7279	3.60418	0	18.1451	380.661	96.6335	21.7746	947.06	452.146	521.191	0	296.914	134.812	180.165	279.61	347.485	108.556	276.81	22.223	628.368	670.633	121.955	69.5435	113.987	9.08269	25.0796	8274.73	227.922	435.393
364	AQP7	NM_001170	Adipose	1466.69	0	0	0	0	0	0	0	0	0	0	0	0	0	0	0	0	0	15.4797	0	0	0	0	0	0	177.419	0	0	0	0	0	0	0	0	7.92459	63.2811	0	0	0	0	0	0	0
444	ASPH	NM_004318 /// NM_020164 /// NM_032466 /// NM_032467 /// NM_032468	Adipose	1901.65	285.16	96.6598	7.03419	117.183	14.5717	75.3728	10.3798	8.83614	0.815067	4.85679	89.6227	83.7307	77.2875	180.529	125.869	62.5634	159.737	273.455	227.625	72.3031	114.695	191.398	87.7114	93.529	171.68	68.1216	49.7798	96.8926	37.6137	77.1092	157.038	78.7134	61.8303	314.955	20.8571	63.0457	52.9046	78.1339	13.1368	119.954	124.677	182.781
10974	C10orf116	NM_006829	Adipose	14138.5	90.6375	2029.07	0	0	0	0	0.0582224	0	0	0	46.8181	2.80139	99.4375	722.239	353.728	61.8098	983.553	891.337	347.434	590.03	1533.1	1533.09	3144.67	0	715.72	908.915	201.36	911.251	436.654	275.774	82.0372	24.37	3505.23	1947.9	47.0903	79.3519	626.928	56.5181	0	706.07	347.685	2496.84
948	CD36	NM_000072 /// NM_001001547 /// NM_001001548 /// NM_001127443 /// NM_001127444	Adipose	12842.6	45.4327	25.8533	0	1616.18	2184.9	170.009	1047.31	1.24895	0	442.222	2.07716	0	0.254916	4.35974	14.6539	0	0	504.894	1.2551	431.664	187.818	355.511	13.3997	13.2705	1931.15	8.39881	404.691	106.467	425.224	1797.99	111.599	869.404	5.73451	1309.03	9.67048	11.0695	265.046	307.356	1109.67	2.64953	80.6157	1325.34
1031	CDKN2C	NM_001262 /// NM_078626	Adipose	3411.49	142.992	0	32.6055	204.626	52.8836	16.1223	28.0344	106.872	125.641	65.7186	29.3254	26.37	51.4653	92.469	32.8612	38.6532	73.238	108.715	220.479	60.8077	83.4813	211.713	106.046	70.158	139.05	81.433	68.12	77.1093	49.1347	94.9504	54.6559	28.529	26.1396	297.793	42.494	380.919	10.3915	128.422	93.136	130.592	187.403	225.045
91851	CHRDL1	NM_001143981 /// NM_001143982 /// NM_001143983 /// NM_145234	Adipose	6548.49	52.6754	82.4589	0	3.14907	0	1.07481	3.99449	0	0	46.1696	431.584	218.17	506.49	435.565	173.885	362.824	68.5998	483.385	182.924	6.02905	356.36	1183.8	464.662	37.3342	291.842	217.123	29.4293	95.3917	879.862	211.569	356.43	1340.45	1562.65	1788.38	103.05	34.6754	318.819	141.212	21.2167	118.463	408.728	777.293
1149	CIDEA	NM_001279 /// NM_198289	Adipose	2425.54	6.68065	0	0	0	0	0	0.18697	0	0	0	0	0	12.574	8.81835	0	11.984	0	28.7713	0	44.3825	0	0	135.967	0	30.2598	0	0	0	0	0	0	0	0	366.97	0	21.4525	0	0	0	0	0	1338.31
63924	CIDEC	NM_022094	Adipose	12051.7	128.818	205.836	26.0238	85.7724	160.693	108.03	62.3032	153.958	160.544	103.484	259.877	289.37	152.246	128.71	196.983	251.067	94.2539	436.791	46.2666	20.3276	430.21	51.6951	49.3393	183.987	429.766	113.022	29.6394	240.785	437.979	113.369	149.339	76.3656	71.1692	618.324	97.976	266.677	301.015	38.857	80.3837	107.763	68.9842	29.9346
64641	EBF2	NM_022659	Adipose	217.427	0	0	0	0	0	0	0	0	0	0	0	0	0	1.04691	0	0	0	11.8821	6.2435	0	0	195.174	5.29242	0	58.0026	0	0	0	0	18.3956	0	0	0	24.9195	5.23955	0	0	0	0	0	1.20527	66.385
1842	ECM2	NM_001393	Adipose	4245.02	77.5401	144.004	0	0	0	0	1.24849	0	2.58373	20.553	61.61	105.169	45.7188	184.378	306.462	25.7889	186.634	412.527	254.124	163.589	88.7614	874.769	17.2589	286.184	501.334	219.822	478.222	102.323	202.046	238.094	562.562	92.7838	258.74	1377.75	201.432	81.8955	175.169	68.5894	0	366.428	368.771	673.848
2167	FABP4	NM_001442	Adipose	27402.5	322.783	2670.23	0	0	0	0	0.141105	0	0	84.9934	0	0	0	8.2542	3.26178	0	0	3457.53	230.821	311.927	357.842	48.0287	87.7173	174.554	2465.81	59.5691	0	1344.54	2771.33	1905.6	428.782	468.183	9.67166	4178.69	27.7932	748.529	2039.25	2.34613	0	0	51.5209	311.512
2690	GHR	NM_000163	Adipose	6365.98	224.435	111.67	50.7225	0	2.92637	0	1.29451	0	0	9.11364	27.0623	13.1983	62.8412	113.709	141.519	38.5719	69.4691	629.796	451.864	168.655	256.309	267.803	141.999	192.963	487.436	344.623	4151	56.9964	172.023	1645.59	193.549	295.37	353.324	539.055	66.3499	83.9824	53.8633	14.7264	1.03303	363.165	179.462	413.765
2819	GPD1	NM_005276	Adipose	4398.36	0	0	0	0	0	0	0	0	0	0	0	0	0.275164	5.94575	0	0	67.2691	37.0364	0	0	0	0	0	0	14.4383	421.579	409.987	1.2483	6.06837	1098.36	0	0	0	153.278	0	0	0	0	0	0	0	139.857
8908	GYG2	NM_001079855 /// NM_003918	Adipose	2283.3	49.0917	5.95598	5.7278	0	0	0	0.319712	0	1.02044	0.589669	33.3871	8.79059	27.1384	80.9718	82.2741	25.9495	168.723	96.8661	11.1791	4.71891	0	9.91649	7.8602	13.5887	14.3206	7.4463	104.862	10.8105	21.0909	3.67556	14.4736	3.1292	37.2484	117.771	3.66493	18.982	0	0.763312	2.07105	33.0283	28.1542	0.915489
3036	HAS1	NM_001523	Adipose	121.942	0	0	0	0	0	0	0	0	0	0	0	0	1.11099	1.95413	0	1.05647	0	2.2225	103.004	0	0	0	0	0	14.7164	0	0	3.00603	0	0	0	0	0	0	0	0	0	0	3.38606	0	0	0
3952	LEP	NM_000230	Adipose	6788.23	0	0	0	0	0	0	0.351093	0	0	0	0	0	0	0	0	0	0	99.0514	0	0	0	0	0	0	0	0	0	0	0	0	0	111.099	0	385.749	0	0	0	0	0	0	0	0
3991	LIPE	NM_005357	Adipose	1516.19	116.899	0	4.84079	0	4.02671	4.05136	1.71216	0	0	0	82.8352	4.98461	22.3854	61.9449	139.644	24.5582	224.194	41.8648	0	0	8.06924	2.98976	0	0	37.0595	0	0	2.81695	74.2403	2.99098	3.59207	0	0	51.3578	316.451	22.0224	0	1.59296	0.652614	4.96423	2.088	0
4023	LPL	NM_000237	Adipose	16838.2	230.891	13.6204	0	10.2373	29.263	2.33743	6.84926	1.27823	2.69818	40.5693	2700.7	882.831	307.052	618.024	459.764	424.688	311.423	816.431	930.201	15.939	27.5228	65.2391	22.145	50.1714	2904.61	259.096	0	291.552	687.846	1512.19	23.9645	458.89	29.6685	966.09	14.353	106.171	175.037	24.104	1.68998	0	66.302	108.493
64757	MOSC1	NM_022746	Adipose	1933.34	0	0	0	0	127.957	612.276	28.6273	0	0	0	0	0	0	3.62784	0	0.955081	0	15.81	0	0	134.18	12.9822	0	0	2.51902	0	188.437	0	0	0	0	16.7512	27.1284	25.0927	0	0	0	0	24.5612	0	2.74986	0
4653	MYOC	NM_000261	Adipose	495.498	0	0	0	28.92	0	0	4.31198	31.3239	0	0	0	0	0	0	0	0	0	8.61746	4.22719	0	11.8796	218.034	129.597	0	38.337	0	0	0	0	175.422	0	0	0	127.645	7.78917	0	109.325	5.56819	3.76134	0	29.6702	4.89397
4881	NPR1	NM_000906	Adipose	638.026	20.3655	0	0	3.00452	0	0	0.182942	0	0.413517	0	0	0	0	0	0	0	0	7.88314	11.8417	0	0	156.93	4.13878	0	23.5301	63.0912	0	5.62798	5.34763	0	0	55.8386	0	67.2081	0	0	0	0.807129	0.646502	0	36.3998	22.3497
4886	NPY1R	NM_000909	Adipose	2729.81	118.884	0	0	0	0	0	0.048355	0	0	0	116.275	0	305.775	255.846	109.048	97.8646	11.0717	291.128	0	7.86009	175.893	169.181	0	8.31343	10.5884	329.496	12.0044	2.57516	180.888	1.8629	32.0112	2.13893	0	333.558	1.37471	0	0	0	0	0	42.6723	126.797
5207	PFKFB1	NM_002625	Adipose	341.591	0	0	0	0	0	0	0.327719	0	0	3.95104	0	0	0	0	0	0	0	12.574	0	0	0	0	0	0	0	0	216.404	4.56065	9.85672	269.978	0	1.75752	0	9.61923	0	23.7558	0	0	19.0703	0	0.906808	0
5346	PLIN1	NM_001145311 /// NM_002666	Adipose	14410.7	13.6191	0	0	0	0	0	0.946182	0	0	0	0	0	0	8.50418	0	0	0	337.16	0	0	8.67722	0	0	0	258.226	0	33.6812	0	351.352	26.6883	0	0	0	1020.59	10.2971	0	0	0	0	0	0	3.20973
5468	PPARG	NM_005037 /// NM_015869 /// NM_138711 /// NM_138712	Adipose	2025.21	18.8071	339.051	0	0	0	0	0	0	0	0	0	0	0	0	0	0	0	25.382	6.37615	3.22585	724.898	0	0	0	18.9469	5.02275	0	64.5932	0	0.382201	0	488.36	5.98788	131.731	8.798	0	0	1.48534	0	0	12.0857	483.731
5733	PTGER3	NM_000957 /// NM_001126044 /// NM_198712 /// NM_198713 /// NM_198714 /// NM_198715 /// NM_198716 /// NM_198717 /// NM_198718 /// NM_198719 /// NR_028292 /// NR_028293 /// NR_028294	Adipose	370.089	22.2225	9.04313	0.776694	3.56004	2.67294	0.500294	1.88611	2.17479	1.69824	2.15281	1.26702	1.14354	7.04635	9.19583	8.41342	5.43815	2.14798	37.2471	1.18777	14.3653	5.58443	53.6975	4.6777	6.01249	7.9242	218.113	1.94427	4.42104	7.38976	3.76003	18.363	9.17169	8.2427	90.8873	1.17086	2.93623	0	4.27715	1.82016	4.36882	57.8868	33.9755
5959	RDH5	NM_002905	Adipose	1087.29	0	0	0	0	0	0	6.82226	0	0	0	0	0	0	0	0	0	0	2.70913	0	0	45.3626	29.3062	0	0	11.6232	0	45.21	0	0	2.40838	0	0	0	18.2117	0	0	0	0	0	102.892	0	0
6319	SCD	NM_005063	Adipose	8223.86	533.517	9.46992	24.7901	25.2893	1.07328	3.81879	9.73993	3.40848	9.38466	13.871	554.722	179.083	542.699	970.032	1422.05	500.777	2862.58	145.567	775.415	149.704	69.868	117.24	192.867	20.2709	82.6092	26.4277	881.389	145.371	73.0576	13.5715	26.1006	22.1488	115.169	412.975	180.959	100.848	0	34.037	21.6076	74.6941	53.3064	172.58
80704	SLC19A3	NM_025243	Adipose	1121.83	5.24511	0	0	0	0	0	2.05749	0	0	0	0	0	2.20517	12.0838	0	1.15467	7.22679	18.2514	10.958	5.69574	16.0598	0	0	0	34.3689	42.9347	135.354	10.8897	9.40378	3.32363	0	628.253	0	68.1958	0	0	0	0	0	0	0	6.3422
56301	SLC7A10	NM_019849	Adipose	246.073	0	0	0	0	0	1.27138	0.197046	14.7431	4.12623	0	79.7443	0	16.9126	44.4584	20.7746	11.6516	176.702	3.81561	0	0	0	0	0	0	0	0	0	0	0	0.768486	0	1.64072	0	0.912241	0	0	0	0	0	0	0	0
7079	TIMP4	NM_003256	Adipose	2655.32	27.5252	0	0	0	0	0	0.0636444	0	0	0	0	915.57	0.476187	54.7467	0	3.336	46.3257	40.9335	42.8071	0	62.2133	7.02407	9.59221	0	156.276	0	0	75.3724	9.85712	74.7566	0	2.29724	0	143.851	2.69942	0	0	0	0	2.27939	0	293.737
269	AMHR2	NM_020547	Adrenal Gland	0	111.02	0	0	0	0	0	0	0	0	0	0	0	0	0	0	0	0	0	0	0	0	0	0	0	0	0	0	0	0	0	0	0	0	0	0	0	0	0	0	0	0	0
495	ATP4A	NM_000704	Adrenal Gland	0	183.973	0	0	0	0	0.565789	0	0	0	0	1.14325	66.5072	0	0	0	0	0	0	0	0	0	0	0	0	0	5.69686	0	0	0	0	10.8899	0	0	0	2.4645	0	0	0	0	0	0	0
196740	C10orf72	NM_001031746 /// NM_144984	Adrenal Gland	83.3845	370.184	12.097	0	0	0	0	0	0	0	0	0	0	0.704009	7.74664	2.80014	2.00137	38.7679	0	66.1358	0	0	0	3.57805	0	23.1581	8.58381	0	0.93222	0	0	0	0	16.023	89.8026	9.35102	12.4259	0	1.59764	0	8.58804	57.4204	9.44908
1114	CHGB	NM_001819	Adrenal Gland	0	7465.58	0	0	2.42805	0	0	1.20567	44.5775	32.0691	0	682.404	4818.11	1501.76	2459.69	1113.78	1169.54	847.957	6.75991	0	0	79.892	5.85197	0	0	295.616	368.665	0	6.3127	0	2.27579	970.767	0	25.2977	0	228.436	0	41.2234	4.07897	0	0	2.88391	2.25093
1136	CHRNA3	NM_000743	Adrenal Gland	0	312.819	0	0	0	0	0.310099	0.0750195	0	0	0.787807	6.86115	36.3526	1.30792	1.84441	4.63415	2.34352	3.08622	0	1.08585	1.92739	14.6311	0.666685	2.17146	0	7.42213	1.73789	0	1.27327	0	0.340574	0	0	0	3.32391	3.00565	193.016	0	0	0	0.769185	2.21543	0
1583	CYP11A1	NM_000781 /// NM_001099773	Adrenal Gland	2.39728	14093.9	0	0	0	0	0	0	0	0	0	0	3.55273	0	2.22514	0	1.05781	0	5.24088	0	15.8177	0	0	16.587	0	2.60349	87.891	0	0	0	1.16451	7.82677	3856.66	0	0	371.215	0	0	4.80084	0.47195	0	10.7279	0
1584	CYP11B1	NM_000497 /// NM_001026213	Adrenal Gland	10.4248	16371.5	52.6876	21.3302	0	26.8637	10.077	37.9852	24.9333	23.1508	50.99	30.6488	55.7689	30.2106	5.2338	44.416	49.8203	0	28.5838	2.36781	42.6035	0	0	0	156.12	37.3859	1094.69	14.8404	52.6443	53.9151	24.4176	76.5273	28.8139	61.321	5.95143	38.8834	97.3347	113.971	20.0344	10.8799	23.9847	15.7798	2.2204
1585	CYP11B2	NM_000498	Adrenal Gland	0	828.465	0	0	0	0	0	0	0	0	0	0	0	0	0	0	0	0	0	0	0	0	0	0	0	0	37.3946	0	0	0	0	0	0	0	0	0	0	0	0	0	0	0	0
1586	CYP17A1	NM_000102	Adrenal Gland	0	27640.8	0	0	0	0	0	0	0	0	0	0	0	0	0	0	4.33156	0	0	0	5.7693	0	0	0	0	9.16018	4114.62	0	0	36.0379	8.09818	0	16.9936	0	0	709.317	0	101.61	0	0	0	0	0
1589	CYP21A2	NM_000500 /// NM_001128590 /// XM_002344007 /// XM_002344008	Adrenal Gland	0	11020.4	0	0	0	0	0	0	0	0	0	0	0	0	0	0	0	0	0	0	0	0	0	0	0	0	284.803	0	0	0	0	0	0	0	0	0	0	0	0	0	0	0	0
1621	DBH	NM_000787	Adrenal Gland	0	1998.57	0	0	0	0	0	0	0	0	0	0	0	0	0	0	0	0	0	0	0	0	0	0	0	0	3.43586	13.7149	0.483337	0	0	0	0	0	0	0	0	0	0.692908	0	0	0	0
8788	DLK1	NM_003836	Adrenal Gland	0	34703.2	0	0	0	0	2.98257	3.31558	0	2.58915	15.3759	0	0	0	0	259.302	4.65847	232.126	532.761	17910	0	0	61.0869	10.9053	0	120.979	238.207	813.364	49.4593	0	888.788	252.414	16886	8.86047	28.2264	1276.61	78.9905	174.665	3.31076	174.833	17879.2	3.01634	0
1788	DNMT3A	NM_022552 /// NM_153759 /// NM_175629 /// NM_175630	Adrenal Gland	0	120.056	0	29.1247	0	0	69.782	10.2422	18.0606	3.69437	0	0	0	0	0	0	1.81162	6.38326	11.8041	0	0	0	0	0	0	0	0	0	2.81399	0	1.06935	0	26.8596	0	0	0	0	0	0	4.63256	0	19.5002	0
2230	FDX1	NM_004109	Adrenal Gland	445.865	11492.7	224.262	466.632	1097.99	632.592	199.55	316.754	650.883	771.975	441.125	138.173	111.374	224.455	231.406	219.599	162.933	262.568	263.852	417.429	415.521	583.474	407.476	449.018	212.962	419.38	1304.34	916.099	399.764	267.546	408.045	355.201	3357.48	334.112	390.551	275.225	711.21	373.047	520.794	186.114	101.016	271.611	416.243
2232	FDXR	NM_004110 /// NM_024417	Adrenal Gland	2.30407	4819.81	29.8399	40.2211	60.6884	0	1.4581	5.47072	28.6245	1.03077	3.45325	0	182.669	10.2976	25.3452	10.0213	4.36679	39.3658	29.7543	8.15046	233.22	47.4069	141.211	480.302	71.2503	6.15927	139.891	48.9071	211.483	4.57665	1.1924	0	9.78009	0	99.7192	373.701	18.5289	0	32.8044	1.016	0	66.6472	186.984
64838	FNDC4	NM_022823	Adrenal Gland	8.37828	381.99	0	0	0	0	0	0	0	0	0	0	0	166.855	243.209	0	81.1737	59.9695	0	63.7554	0	0	0	69.5012	0	0	0	0	0	0	0	0	0	0	0	70.9796	0	0	0	0	0	6.71534	11.0632
2953	GSTT2	NM_000854	Adrenal Gland	5.2376	567.995	6.49656	0	0	0	0	0	0	0	0	14.705	0	67.2231	25.8417	73.3919	48.8482	16.0391	81.7838	9.37116	10.3035	0	26.3459	0	0	26.9518	3.49177	20.0414	2.1415	0	4.41458	0	0	122.689	80.0016	0	29.1177	0	0	0	37.142	25.8251	10.4231
3202	HOXA5	NM_019102	Adrenal Gland	609.381	5386.74	373.074	0	41.8109	16.9446	97.4386	18.9901	21.8127	9.77513	182.682	0	4.33356	2.6073	2.11185	3.7544	2.80116	3.05192	929.168	339.752	169.887	436.23	1354.13	248.915	309.07	0	1164.85	0	136.592	148.52	271.951	34.4189	44.2246	207.964	302.073	3.62072	31.4586	0	15.5635	102.601	226.865	434.075	353.391
3284	HSD3B2	NM_000198	Adrenal Gland	0	11775.4	0	0	0	0	0	0.118987	0	0	0	0	0	0	0	0	0	0	0	0	0	204.679	0	0	0	0	171.747	0	0	0	0	0	4.75686	0	0	2.34617	0	0	0	0	0	0	0
3623	INHA	NM_002191	Adrenal Gland	34.7266	1994.84	36.6982	0	0	56.0541	0	21.0824	33.8866	36.1269	108.726	127.581	107.129	11.4034	18.596	66.8386	73.5739	28.2674	9.05961	4.0521	63.0734	19.2059	34.9989	68.7015	126.647	199.228	52.843	22.5533	57.3056	97.498	57.6786	34.7477	459.176	51.038	7.24443	1462.23	45.059	163.201	40.5406	10.4211	11.3211	11.4074	0
3777	KCNK3	NM_002246	Adrenal Gland	2.91536	3240.89	0	0	0	0	0	0	0	0	0	0	378.992	160.696	33.9152	196.379	117.918	31.0747	7.2034	0	0	9.73806	87.6072	14.1135	0	131.166	60.5874	0	33.288	0	0	23.4155	394.249	46.6232	0	2.88082	0	0	0	0	116.253	21.4233	0
3784	KCNQ1	NM_000218 /// NM_181798	Adrenal Gland	2.63263	467.706	14.7622	6.51565	104.073	154.298	138.411	36.6793	21.1881	0.975037	0	0	0	0	0	0	0	0	3.38872	0	0	70.6284	99.9117	0	0	0	23.334	0	10.3221	0	0	7.57929	2.14538	0	5.22097	0	0	221.774	8.84191	46.6534	0	0.949362	6.67534
4158	MC2R	NM_000529	Adrenal Gland	0	410.962	0	0	0	0	0	0.432112	0	0	0	0	0	0	0	0	0	0	0	0	0	0	0	0	0	0	0	0	0	0	0	0	0	0	0	0	0	0	0	0	0	0	0
79804	NBLA00301	NR_003679	Adrenal Gland	4.98379	1002.93	0	0	0	0	0	0	0	0	0	0	0	0	0	0	0	0	0.610432	66.0535	0	67.7277	21.9415	5.36616	0	262.511	0	0	0	0	0	0	202.213	0	0.615527	0	0	0	0	0	515.543	541.437	0
4856	NOV	NM_002514	Adrenal Gland	93.1433	5915.36	52.2383	0	1.97335	15.021	611.06	41.8372	0.762895	0	34.237	56.1969	53.5465	244.35	346.728	96.766	177.438	76.1301	99.13	458.045	111.125	29.7623	48.819	97.3181	21.1164	138.531	399.551	17.1964	17.9733	62.871	84.8756	333.408	18.2858	216.309	303.916	53.3129	21.1382	117.745	18.2894	18.9022	476.059	160.95	85.4234
190	NR0B1	NM_000475	Adrenal Gland	7.79086	761.523	6.59501	0	0	2.07876	1.34234	1.89728	4.36612	3.54369	7.3203	13.165	0.871653	10.1352	10.0688	17.9473	7.4724	8.61676	1.55526	0.722096	12.9846	0	4.3602	25.8349	0	24.4739	34.408	23.1927	4.04377	3.83227	7.87102	21.5315	3.52898	5.46328	2.4342	265.553	7.28364	0	10.0715	1.12281	0.834484	1.15033	84.5688
2516	NR5A1	NM_004959	Adrenal Gland	0	112.17	0	0	0	0	0	0	0	0	0	0	0	0	0	0	0	0	0	0	0	0	0	0	0	0	0	0	0	0	0	0	0	0	0	0	0	0	0	0	0	0	0
401	PHOX2A	NM_005169	Adrenal Gland	0	332.601	0	48.8984	5.43168	6.54179	0	6.38979	6.68497	7.04223	9.38259	0	0	0	0	0	0	0	12.3194	0	11.5122	0	2.19466	11.4508	0	0	0	0	3.87932	7.21147	0	0	0	0	2.98221	0	19.4834	0	10.3485	0	3.15035	2.63053	0
8929	PHOX2B	NM_003924	Adrenal Gland	0	1135.98	0	0	0	0	0	0	0	0	0	0	0	0	0	0	0	0	0	0	0	49.1667	0	0	0	0	0	0	0	0	2.07781	0	0	0	0	0	0	0	0	1.22244	0	0	0
5409	PNMT	NM_002686	Adrenal Gland	0	894.198	0	0	0	0	0	0	0	0	37.2776	21.2623	0	0.984758	1.92888	5.73865	0	0	12.5514	0	0	0	0	0	0	0	16.5969	0	0	0	1.38098	0	12.5798	0	0	0	0	0	0	0	0	0	0
949	SCARB1	NM_001082959 /// NM_005505	Adrenal Gland	397.119	10461.6	89.2148	130.017	161.378	110.624	6.80678	30.8929	4.55011	1.53901	193	495.318	198.978	239.19	275.551	280.107	265.441	213.954	216.864	266.915	72.8591	310.405	80.2097	17.3104	28.4267	112.642	306.961	1462.46	84.2833	430.868	35.9962	80.7405	1276.19	111.535	201.378	279.382	91.9534	197.516	307.408	58.7461	39.3957	156.902	324.163
6570	SLC18A1	NM_001135691 /// NM_001142324 /// NM_001142325 /// NM_003053	Adrenal Gland	0	164.048	0	0	2.07172	0	0	3.19798	0	0	0	0	0	0	0	0	0	5.70821	0	0	0	0	0	0	0	0	0	0	0	0	0	0	0	0	0	0	0	0	5.46128	0	0	0	0
29906	ST8SIA5	NM_013305	Adrenal Gland	0	173.404	0	0	0	0	0	0	0	0	0	0	2.92021	27.7781	11.0664	0	1.9855	5.05924	0	0	0	0	0	0	0	0	0	0	0	0	0.372672	0	0	0	0	1.06472	0	0	0	0	0	0	0
6770	STAR	NM_000349 /// NM_001007243	Adrenal Gland	0	32070.6	0	0	0	0	0	0.693614	0	0	0	0	0	23.3857	10.9513	19.2745	9.85579	24.7273	0	0	0	5.01957	0	0	0	0	339.525	0	0.421857	0	0	0	2.20414	0	32.9548	1081.32	0	0	0	0	0	2.97467	0
6822	SULT2A1	NM_003167	Adrenal Gland	0	3396.64	0	0	0	0	0	0	0	0	0	0	0	0	0	0	0.607001	0	0	0	1.02912	0	7.42652	0	0	0	0	1962.87	1.20633	0	0	0	0	2.01198	0	6.86817	0	8.64899	0.579659	0	0	0	0
7054	TH	NM_000360 /// NM_199292 /// NM_199293	Adrenal Gland	0	1612.91	0	0	0	0	0	0	0	0	0	0	0	0	0	116.525	2.52998	1196.11	0	0	0	0	0	0	0	0	9.50969	0	0	0	0	0	0	0	0	0	0	0	0	0	0	1.90475	0
7108	TM7SF2	NM_003273	Adrenal Gland	597.361	5829.61	36.3592	30.5154	37.1931	0	0	10.3258	37.1364	16.3737	0	37.0478	67.3907	239.844	164.752	198.38	158.979	169.997	101.258	2.47149	547.154	8.82717	175.986	773.801	5.79067	566.304	313.873	1027.95	224.067	22.3932	2.24611	9.13137	10.7701	405.895	358.095	140.509	42.9073	210.569	103.215	41.2931	9.57492	63.6523	1375.97
574	BAGE	NM_001187	Bladder	2.209	0	124.5	7.29942	0	4.02138	13.7738	3.72307	5.31748	8.03182	5.10061	3.88728	3.81122	3.4508	0.715459	5.05022	2.78863	1.9855	2.40347	0	4.37148	24.9099	13.9216	2.24279	0	4.02936	7.95179	0	2.47951	0	8.84029	2.82663	24.0984	2.53986	6.30999	13.3208	0	0	0.776241	1.07922	0	4.41558	0
1591	CYP24A1	NM_000782 /// NM_001128915	Bladder	1.04926	0	248.536	15.923	0	0	2.10118	2.28558	7.67145	3.97774	1.88071	4.20209	2.17235	3.83358	2.88867	6.83334	1.55327	0	11.4619	10.0502	6.52999	8.26664	6.18763	0	0	1.14936	184.672	0	15.1319	0	2.35097	0	17.6523	0	7.02659	9.19706	7.8732	0	25.7069	2.81051	10.7791	79.5554	1.99636
10202	DHRS2	NM_005794 /// NM_182908	Bladder	0	10.2757	5723.53	0	0	0	0	0.193301	0	2.33258	0.745062	1.40671	0	3.129	4.14176	26.8497	1.05751	3.10235	499.905	1.50299	6.45288	1.8382	0.699915	0	2.77073	0.662339	5.3197	169.857	0	1.70294	1.38505	58.2091	409.908	19.6968	13.2452	51.3516	6.22393	0	0	0.519601	2.78791	0.685247	32.5858
3446	IFNA10	NM_002171	Bladder	0	6.85121	107.586	17.4772	4.27404	0	4.44509	2.99819	2.40018	9.98639	0	8.17707	4.88808	8.93386	0	10.3731	5.11053	4.22226	7.66795	2.96938	0	48.9092	0	0	10.3098	3.92683	0	0	1.79018	0	6.69957	10.4514	0	0	7.62959	0	0	0	0	4.22871	5.6448	7.00913	2.7457
51702	PADI3	NM_016233	Bladder	0	0	243.527	0	0	0	0	0	0	0	0	0	0	0	0	0	0	0	0	0	3.20829	0	0	0	0	0	0	0	0	0	0	0	0	0	0	0	0	0	1.44011	0	0	0	0
8000	PSCA	NM_005672	Bladder	1.06631	0	2559.45	0	1.47769	0	0	0.0761176	0	0	1.06785	0	0	0	0	0	0.571528	0	0	0	204.676	36.0961	0	2565.3	0	0	0	0	506.727	0	0.660627	0	186.153	798.191	5.24908	0	0	0	49.6327	0	0	0	3.64313
8989	TRPA1	NM_007332	Bladder	3.52713	4.24813	357.645	0	0	8.7321	0.782921	4.35031	2.99823	7.26625	4.896	7.61053	7.61629	3.5978	1.49435	5.77838	6.78321	0	3.7601	0	7.3476	45.4157	0	0	20.6667	7.16125	1.75364	0	9.1139	0	14.933	5.42278	12.3898	5.72803	0.652714	12.0957	35.8442	8.94921	1.07494	0.98417	1.01687	29.7056	0
11045	UPK1A	NM_007000	Bladder	0	0	3230.66	0	0	0	0	0.393063	0	0	0	0	0	0	0	0	0	0	0	0	2120.92	18.1997	0	1466.01	0	0	0	0	0	0	0	0	0	78.633	94.5358	0	0	0	14.718	0	0	0	124.062
7348	UPK1B	NM_006952	Bladder	10.2236	0	906.588	0	4.18012	0	0	1.05891	0	0	0	2.76631	0	0.99511	0	0	0	0	0	0	7.62677	13.9185	0	45.2817	26.1556	10.1577	6.28941	0	386.534	0	0	226.551	218.841	0	2.78621	1.72312	0	0	162.238	0	0	169.121	0
7379	UPK2	NM_006760	Bladder	2.13329	0	184.977	0	0	0	0	0.520114	0	9.598	0	0	0	0	1.87906	0	0	4.90557	0	3.39806	0	0	0	0	0	0	0	0	0	0	0	0	3.51189	0	1.7025	5.12711	0	0	5.06173	9.52622	5.57428	0	3.2331
7380	UPK3A	NM_006953	Bladder	0	0	532.921	0	150.232	12.9016	0	0.351098	0	0	0	0	0	0	0	0	0	0	0	0	0	0	0	0	0	0	0	0	0	0	0	0	0	96.8489	0	0	0	0	3.66966	0	0	0	0
80761	UPK3B	NM_030570 /// NM_182684	Bladder	76.5731	0	306.644	0	0	0	2.5161	0.306284	0	0	0	0	0	0	0	0	0	0	0	0	4.30841	0	0	269.92	0	30.6858	0	0	29.3132	0	0	0	0	0	0	0	0	0	0	0	0	0	0
65988	ZNF747	NM_023931	Bladder	89.2164	107.133	660.428	0	0	0	42.9349	98.3946	0	0	0	0	0	10.3667	13.9571	0	12.6039	0	16.5637	24.0872	9.2837	65.358	0	0	0	42.7547	59.8796	0	6.93523	0	27.289	0	65.9543	117.073	83.4737	237.714	0	0	0	39.9959	15.9406	18.6906	0
57379	AICDA	NM_020661	Blood - B Lymphocyte	0	0	0	150.708	0	0	9.71102	0	6.36142	0	0	0	0	0	0	0	0	0	0	0	1.32077	4.63795	0	0	0	0	0	0	0	0	0	0	57.8874	0	0	0	0	0	115.496	0.700477	0	0	0
55024	BANK1	NM_001083907 /// NM_001127507 /// NM_017935	Blood - B Lymphocyte	312.256	36.2692	50.6882	6137.03	466.151	34.9901	485.113	516.146	20.8446	37.2159	85.8826	3.77155	21.4732	0.740874	20.5139	0	1.75409	10.017	1.69075	25.5245	4.30658	87.0462	144.746	5.36872	3.51536	2.08894	17.7659	0	17.6474	1060.37	0	62.0098	0	36.1291	41.579	40.9087	10.6205	99.7735	897.229	443.309	1.31517	13.1423	10.958
10538	BATF	NM_006399	Blood - B Lymphocyte	0	0	0	145.542	0	0	0	65.8687	132.184	13.8115	0	0	0	0	0	0	0	0	16.6655	32.8261	0	0	0	0	0	0	0	0	0	0	0	0	0	0	0	0	0	0	23.2756	16.8967	0	0	0
640	BLK	NM_001715	Blood - B Lymphocyte	0	0	0	501.235	13.0942	0	27.9216	27.5604	4.03972	10.7478	1.38723	0	0	0	0.822359	0	0	0	1.16453	0	0	3.01611	0	0	0	0	0	0	0	115.946	0.516994	0	0	0	0	0	0	0	157.931	15.9033	0	0	0
6367	CCL22	NM_002990	Blood - B Lymphocyte	0	0	0	440.698	0	0	0	0.520912	0	0	0	0	0	0	0	0	0	0	0	0	0	0	0	0	0	0	0	0	0	39.1463	0	0	0	0	4.38033	0	0	0	144.174	0	0	0	9.6393
930	CD19	NM_001770	Blood - B Lymphocyte	0	0	0	1963.4	0	0	160.631	229.777	27.0507	25.4963	109.835	0	0	0	0	0	0	0	0	0	0	86.9977	0	0	0	0	0	0	0	1337.32	0	0	0	0	0	94.0355	0	26.9879	912.827	172.16	0	0	0
933	CD22	NM_001771	Blood - B Lymphocyte	0	0	10.1851	792.366	25.8704	0	63.6107	60.5354	16.1002	17.6189	2.27763	52.3879	2.13051	26.1611	38.4302	33.0046	13.6282	78.862	9.69204	0	0.668222	27.0847	7.59783	0	0	0.602155	0	0	2.22684	288.019	0	2.64838	4.69902	0	0.964432	7.02122	0	6.08929	266.315	45.943	0	2.14928	0.667547
970	CD70	NM_001252	Blood - B Lymphocyte	18.0109	0	0	187.546	0	0	2.43229	4.90015	2.92767	2.36073	0	0	0	2.0186	1.80787	0	1.08476	5.71909	0	153.142	0	0	3.20495	0	0	3.11852	0	0	0	0	13.8913	0	1.62892	0	50.1964	5.73663	16.2425	0	0	2.04403	4.13413	1.60298	4.8068
971	CD72	NM_001782	Blood - B Lymphocyte	1.03636	0	0	845.81	116.668	0	71.1433	71.5087	7.02176	6.88347	12.3474	0	0	0.186269	0	0	0	0	2.57543	0	0	12.7728	0	0	0	0	0	7.53723	4.99546	225.006	0	0	0.421783	0	2.48622	0.55074	0	0	380.561	101.287	0	0.316527	4.17902
974	CD79B	NM_000626 /// NM_001039933 /// NM_021602	Blood - B Lymphocyte	10.6798	6.99312	23.6026	2672.44	411.355	81.9746	396.797	404.949	285.135	113.853	318.376	0	0	0	5.03366	0	1.86994	5.50859	13.5737	8.2834	0	104.58	0	4.95554	0	12.6411	39.2509	50.3755	0	709.258	3.97938	0	3.55466	4.47342	23.6569	8.94225	12.7907	16.6717	684.28	450.271	3.90163	2.60243	19.3458
2208	FCER2	NM_002002	Blood - B Lymphocyte	0.311359	0	0	871.223	0	0	41.0783	16.5284	0	1.24939	0.325543	0	0	0	0	0	0.0656554	0	0	0	0	0	0	0	0	0	0	0	0	96.2053	0	0	0	0	0	0	0	0	16.7995	7.67033	0	0	1.12813
79368	FCRL2	NM_030764	Blood - B Lymphocyte	0	0	0	431.448	2.25455	0	90.8182	68.1877	4.5543	14.1836	180.36	0	0	0	0	0	0	0	0	0	0	8.01659	0	0	0	0	0	0	1.69196	338.767	0	0	0	0	0	0	0	0	149.337	27.5145	0	0	0
2650	GCNT1	NM_001097633 /// NM_001097634 /// NM_001097635 /// NM_001097636 /// NM_001490	Blood - B Lymphocyte	0	0	0	370.696	190.948	77.5735	51.4445	24.2845	9.31816	8.62087	11.9004	0	0	0	0	0	0	0	29.5398	117.399	0	31.113	0	0	0	0	0	0	16.5957	0	2.06809	0	16.348	0	9.32116	4.05632	61.646	0	67.826	20.1199	0	53.7266	0
5026	P2RX5	NM_002561 /// NM_175080 /// NM_175081	Blood - B Lymphocyte	0	0	0	7814.82	91.0755	11.4942	997.331	744.771	723.306	507.096	655.114	105.317	0	201.607	130.864	23.0856	75.4905	31.6102	0	0	0	43.4175	0	0	0	12.9268	0	0	1.24868	1076.01	163.462	0	0.749532	9.23479	0	7.23648	347.107	30.8102	921.373	752.415	0	0.466247	0
5368	PNOC	NM_006228	Blood - B Lymphocyte	0	0	0	1352.52	194.011	0	39.5271	72.9532	6.61103	0	187.983	0	0	55.3304	12.5704	0	26.8609	23.8827	0	0	0	0	3.10077	0	0	0	0	0	0	0	0	0	0	0	0	0	21.1095	0	296.056	23.9274	0	0	0
5450	POU2AF1	NM_006235	Blood - B Lymphocyte	6.42216	8.80685	173.33	11601.7	1.95461	11.8694	512.694	1327.46	1184.65	240.372	3132.31	0	0	0.418239	1.4203	0	0.465726	17.7275	159.817	16.1598	61.2918	749.358	22.6393	53.5357	0	5.72562	14.8414	14.9665	138.315	1980.8	1.43202	186.132	0.986453	57.1865	16.5987	6.00132	116.219	41.9446	1872.26	615.457	3.01942	5.76431	2.40676
25780	RASGRP3	NM_001139488 /// NM_015376 /// NM_170672	Blood - B Lymphocyte	48.8365	0	0	1152.73	17.337	0	21.9947	28.1108	2.43348	1.19093	173.903	28.2238	0	59.2473	164.073	92.4786	23.5747	731.325	64.7037	48.9951	0	7.49828	25.2024	0	0	69.0137	22.187	0	5.72647	77.8666	73.4721	0	2.36425	0	62.8885	0	0	0	208.604	17.2607	0	1.32432	15.8853
26228	STAP1	NM_012108	Blood - B Lymphocyte	0	0	4.56414	2364.46	30.2022	0	198.322	250.888	145.421	34.9046	359.602	0	0	0	0	0	0	0	0	0	0	23.3764	12.7723	0	0	0	38.1555	0	12.7949	441.186	0	0	0	7.6445	1.7232	63.5775	13.9121	0	543.787	300.78	0	5.9338	0
8115	TCL1A	NM_001098725 /// NM_021966	Blood - B Lymphocyte	0	0	8.96706	4704.24	1021.99	47.7758	863.321	643.35	48.4164	59.3977	227.5	0	0	0	0	0	0	0	1.90525	0	0	98.7525	0	0	0	0	0	0	0	970.158	0	0	0	0	0	83.736	0	32.8906	3201.19	986.822	8.58381	0.540239	0
9087	TMSB4Y	NM_004202	Blood - B Lymphocyte	1.50408	0	12.8586	130.818	64.3222	26.6247	16.6631	14.6784	0	2.0413	0	0	0	2.66699	1.42193	0	4.73993	6.67936	0	0	0	11.6456	23.2096	0	0	0	0	0	1.62109	0	16.9063	0	1.69988	0	1.71844	2.36517	0	0	6.78613	0	0	0	5.4753
23495	TNFRSF13B	NM_012452	Blood - B Lymphocyte	4.06112	16.2905	0	430.238	0	18.4738	4.53351	19.4264	8.16475	7.55165	168.631	7.05529	0	0	0	0	3.42134	0	6.31813	0	0	15.4723	0	0	27.3736	0	0	0	0	100.353	0	23.5236	4.36477	15.2197	0	0	0	0	87.613	0	5.08835	0	0
608	TNFRSF17	NM_001192	Blood - B Lymphocyte	0	0	0	1217.39	21.8872	0	7.21875	80.8163	11.0689	0.82136	515.873	0	0	0	0.615884	0	0	0	10.9814	0	0	82.4818	0	0	0	0	0	0	1.24122	60.3949	0	0	0	0	0	6.67892	0	0	334.922	0	0	0	0
29802	VPREB3	NM_013378	Blood - B Lymphocyte	2.34375	75.0965	0	1087.86	0	0	118.259	112.039	25.0993	5.2875	85.0454	0	0	0.917467	0	0	0.960031	4.59734	2.13334	0	0	79.6684	50.7319	0	0	0	0	0	0	582.868	0	0	0	0	0	0	0	0	352.198	379.157	0	0	5.00896
5825	ABCD3	NM_001122674 /// NM_002858	Blood - Dendritic Cell	0	0	0	0	334.093	27.5888	46.2502	70.5737	0	0	0	0	0	0	0	0	0	0	0	9.72553	0	0	0	0	0	0	0	0	0	0	0	0	0	0	3.27984	0	0	0	10.6132	85.0707	0	0	0
100	ADA	NM_000022	Blood - Dendritic Cell	98.4874	4.92416	5.86961	159.073	2348.77	348.624	130.526	310.639	367.32	230.907	183.2	0	0	6.84458	32.4549	25.8755	4.69616	14.0502	13.8841	29.3844	23.9151	9.34878	3.54119	38.1326	0	14.8924	0	0	12.38	122.33	10.0978	0	16.9143	4.96418	67.7737	3.02609	1631.91	19.56	683.598	459.598	3.11654	29.4869	59.434
196	AHR	NM_001621	Blood - Dendritic Cell	119.262	0	0	37.0485	443.986	0	34.0435	37.495	17.2401	60.1456	8.56534	0	0	3.37458	5.34031	0	5.59095	10.4056	0	207.971	0	22.0039	52.8726	39.5527	0	0	0	0	13.776	0	0	0	24.0241	0	24.528	64.7176	0	0	91.293	17.263	0	25.0612	51.1034
10195	ALG3	NM_001006941 /// NM_005787 /// NR_024533 /// NR_024534	Blood - Dendritic Cell	9.72782	0	0	0	476.936	72.1644	5.43477	52.7955	0	0	0	0	0	0	0	0	0	0	0	214.668	0	65.5248	0	0	0	0	0	0	19.7683	0	0	0	28.8876	0	21.9902	56.1437	0	0	153.874	4.00297	0	25.122	113.606
91647	ATPAF2	NM_145691	Blood - Dendritic Cell	4.63138	37.5765	3.24941	7.0334	266.033	50.1368	12.0867	26.766	2.90289	1.27568	9.5756	0	0	7.00512	23.8693	0	5.81469	15.4919	6.18571	4.57568	25.5465	12.1464	7.41909	0	0	15.1902	14.9738	17.9326	6.67977	4.6664	6.32886	0	1.7742	4.0225	35.6334	38.8217	0	0	95.1438	4.72825	0	10.2403	53.0314
22994	AZI1	NM_001009811 /// NM_014984	Blood - Dendritic Cell	1.89639	0	0	0	168.409	0	0	0.552662	2.60852	0	3.35767	0	0	0.815609	0	0	2.30796	0	23.3118	0	6.41611	0	0	0	0	0	0	0	5.0453	0	0	0	0	0	2.12685	30.8182	0	0	56.6736	3.16486	0	4.88003	0
55509	BATF3	NM_018664	Blood - Dendritic Cell	0	0	13.1955	42.2301	1159.38	50.7953	0	22.4939	0	2.88765	0	0	0	8.03952	27.8288	0	2.78897	0	0	115.262	0	0	8.3061	0	0	0	0	0	0	0	0	0	0	0	3.94712	0	0	0	54.1155	3.10845	516.55	0	0
284021	C17orf60	NM_001085423	Blood - Dendritic Cell	4.13361	3.27361	0	0	262.947	185.312	73.5615	30.8339	2.87135	0	0	0	0	0.216104	2.84202	0	0.518642	8.09907	2.2231	4.50446	0	0	2.69004	0	0	0	0	0	1.24923	0	0	0	3.25213	0	8.02891	0.702793	0	0	77.9598	25.7671	0	1.86304	9.19792
29044	C9orf38	XM_927012 /// XM_939946	Blood - Dendritic Cell	0	0	0	19.1861	254.445	0	61.3996	20.2987	23.0516	6.25474	0	0	0	0.713025	0	0	0	2.58636	0	19.9377	0	0	104.948	0	0	0	0	0	2.24377	0	0	0	1.43673	0	12.0581	0	0	0	24.9952	0.67979	0	0.8286	0
911	CD1C	NM_001765	Blood - Dendritic Cell	8.2196	0	0	509.937	2699	495.21	43.5707	233.139	6.3953	0	3.09221	0	0	0	0	0	0	0	0	0	0	21.217	0	0	0	0	0	0	5.48135	493.12	0	22.4411	0	0	373.909	0	817.986	0	998.076	261.817	0	0.809368	273.757
51744	CD244	NM_016382	Blood - Dendritic Cell	0	0	0	0	1089.64	718.023	183.593	385.841	0	212.903	47.315	0	0	0	0	0	1.14698	0	0	0	0	9.22345	0	0	0	0	0	0	1.75379	0	0	0	0	0	0	17.5296	0	0	23.2573	214.888	23.0143	0	0
11200	CHEK2	NM_001005735 /// NM_007194 /// NM_145862	Blood - Dendritic Cell	0	29.8735	0	0	336.84	0	0	17.1743	0	0	0	0	0	0	0	0	0	0	0	8.24401	0	12.1519	0	0	0	0	0	0	0	0	0	0	0	0	9.72298	17.3668	0	0	104.651	2.16068	0	5.43798	0
4261	CIITA	NM_000246	Blood - Dendritic Cell	0.851211	4.19702	0	105.259	408.015	36.0206	17.3673	22.6384	0	1.63519	1.96288	0	0	0.316324	1.34603	0	0.387993	1.62814	1.19275	0	0	5.72763	4.82564	0	0	0.876499	1.49207	0	11.9866	13.6416	0	0	0.618015	0	2.28134	0.796154	0	0	80.0399	13.1197	0	0.677656	9.10543
10462	CLEC10A	NM_006344 /// NM_182906	Blood - Dendritic Cell	105.969	19.1038	107.012	10.8803	2857.55	489.065	16.6627	161.498	10.838	0	16.8137	0	2.77403	1.75294	1.68467	0	0.881874	0	29.8524	0	70.9932	75.7005	57.6175	37.971	0	41.644	11.3199	176.658	19.0645	412.744	8.10143	12.9173	0	24.4262	211.895	13.093	0	43.202	1471.9	120.571	2.76772	16.2183	265.617
54504	CPVL	NM_019029 /// NM_031311	Blood - Dendritic Cell	352.178	125.453	161.88	10.5761	10138.9	5748.68	236.717	1646.84	67.3615	2.28555	771.846	16.7079	67.1384	10.2894	146.129	40.9905	14.4057	58.6251	119.468	0	169.895	95.18	340.27	138.97	0	363.361	533.254	344.865	166.451	822.004	27.2857	265.713	645.148	161.016	620.277	220.887	120.083	346.576	2686.25	1125.16	19.053	111.062	557.798
2205	FCER1A	NM_002001	Blood - Dendritic Cell	138.926	13.1389	335.29	14.4605	5224.25	1209.5	884.393	982.333	173.21	43.0955	430.898	6.37994	5.65519	14.9091	8.55289	10.3035	3.59149	0	103.794	2.60694	417.724	65.7364	98.5901	309.891	30.4754	67.1136	93.085	79.7295	93.1173	136.545	56.1126	137.035	2.40363	104.857	1212.82	30.7697	0	17.9137	869.326	290.619	13.5742	53.1403	1216.59
2242	FES	NM_001143783 /// NM_001143784 /// NM_001143785 /// NM_002005	Blood - Dendritic Cell	8.09137	0	0	0	765.372	496.081	700.372	74.9402	0	0	0	0	0	0	0	0	0.309316	0	0	0	0	0	0	0	0	0	0	0	0.922895	0	0	0	2.98417	0	0	0	0	0	87.798	218.961	0	0	0
2322	FLT3	NM_004119	Blood - Dendritic Cell	2.91495	3.79477	0	0	3595.11	185.909	1.03651	36.3756	0	0	190.849	0	148.986	13.4256	0	0	5.50321	4.63474	10.1465	0	0	0	0	0	0	0	0	0	0	115.689	0	0	0	0	38.01	4.62482	0	0	444.777	89.7038	0	0	7.85734
3117	HLA-DQA1	NM_002122	Blood - Dendritic Cell	96.2376	54.0241	216.882	1118.43	6390.65	373.141	188.678	496.912	107.803	53.0397	99.9044	1.76853	0	0.955523	19.6254	32.8505	0.679888	35.1514	126.746	0	217.655	303.42	72.1817	168.357	6.37567	67.7086	83.4775	126.344	312.838	980.116	7.55752	107.283	43.4692	121.314	555.26	6.96151	93.8995	83.5553	2767.31	338.378	8.30198	60.2326	495.983
3386	ICAM4	NM_001039132 /// NM_001544 /// NM_022377	Blood - Dendritic Cell	1.50834	0	0	0	536.961	97.7535	7.14076	25.7116	0	2.51503	62.9651	0	0	0	1.19267	0	0	0	2.82965	22.8147	0	0	0	0	0	0	0	0	33.9391	0	0	0	2.2449	0	1.00771	2.62632	0	0	22.6771	250.778	4.36798	1.17423	3.30398
8809	IL18R1	NM_003855	Blood - Dendritic Cell	21.6254	0	6.12047	49.8308	821.859	0	340.825	112.669	145.074	105.673	7.02831	0	0	0	2.07633	0	0.353999	7.51789	0	8.05964	2.21232	14.2378	19.1713	0	0	0	3.73001	6.33229	19.126	98.841	0	0	15.0916	9.71967	65.2071	0	12.7611	0	268.055	133.85	33.0018	5.27513	40.6589
3563	IL3RA	NM_002183	Blood - Dendritic Cell	1.91235	0	0	16.209	1233.11	54.0569	8.00412	3.39294	0	0	0	0	0	0	0.624861	0	0	0	1.3295	3.44214	0	0	0	0	0	0	0	0	0.997238	9.87714	0	0	0	0	0	0	0	0	195.374	0	0	0	0
23547	LILRA4	NM_012276	Blood - Dendritic Cell	1.7957	0	0	40.0765	2001.22	59.1665	2.81042	52.3209	9.79136	0	2.40484	0	0	0.631202	0	0	0	0	9.22374	0	0	14.2012	0	0	0	2.97285	0	12.2312	0	124.039	3.14783	0	0	0	1.52813	0	0	0	920.383	23.8741	9.00547	3.75311	4.19733
91355	LRP5L	NM_001135772 /// NM_182492	Blood - Dendritic Cell	0	7.68906	0	0	134.582	0	1.05258	5.12403	3.6742	2.69853	4.94061	0	0	0	0	0	0	0	0	19.3055	0	0	4.85024	0	0	0	10.4728	0	2.56151	0	0	0	0	0	12.7551	0	0	0	15.0686	22.3399	0	18.814	0
4521	NUDT1	NM_002452 /// NM_198948 /// NM_198949 /// NM_198950 /// NM_198952 /// NM_198953 /// NM_198954	Blood - Dendritic Cell	14.7785	25.1729	0	32.1058	806.516	114.423	23.3813	22.9502	61.903	7.76091	58.2037	1.46101	0	5.04489	19.351	0	3.56904	9.86041	9.44433	4.21523	63.2139	9.81306	0	101.751	0	0	0	0	1.65597	0	1.0385	0	0	0	115.582	106.813	362.458	0	261.03	82.9393	0	9.05054	129.024
4931	NVL	NM_002533 /// NM_206840	Blood - Dendritic Cell	9.68091	38.0023	0	26.0233	243.1	0	3.46995	14.2649	15.0483	2.26917	0	0	0	1.06759	14.2098	0	2.25243	0	8.5088	14.6438	0	61.0394	38.1731	0	0	0	0	0	5.49011	0	0	0	11.5333	0	106.588	0	0	0	49.1159	0	0	8.70519	19.5984
54496	PRMT7	NM_019023	Blood - Dendritic Cell	12.104	0	0	0	156.09	0	0	2.23962	9.39862	0	0	0	0	0.869936	29.5517	0	1.52878	7.75913	0	4.59996	0	14.3092	46.46	0	0	0	0	0	2.38534	0	0	0	1.13963	0	8.57096	2.00907	0	0	48.0348	0	0	5.0204	6.56511
6335	SCN9A	NM_002977	Blood - Dendritic Cell	4.15782	22.8147	0	0	197.078	0	0	0.550596	0	0	0	0	0	1.87816	2.42187	32.7782	2.09175	9.40776	0	0	0	9.56909	0	0	0	0	1.45484	0	0	0	0	31.1311	2.38189	0	21.1363	31.9946	0	0	28.6453	8.6346	0	1.73096	4.37777
25956	SEC31B	NM_015490	Blood - Dendritic Cell	3.06402	0	0	0	135.619	0	39.88	37.6739	9.43179	5.40696	0	0	0	0	5.44728	0	2.76597	0	0	0	0	0	0	0	0	0	0	0	0	0	0	0	0.946615	0	2.51111	6.95392	51.5202	0	25.6069	5.64442	0	0	0
57823	SLAMF7	NM_021181	Blood - Dendritic Cell	0	0	0	91.7075	657.531	77.5745	66.245	108.573	2.78313	181.745	551.781	0	0	0	0	0	0	0	0	0	2.02083	12.3149	0	0	0	0	0	0	5.99514	10.8482	0	0	0	0	0	1.63132	0	0	171.259	0	0	0	5.34374
9095	TBX19	NM_005149	Blood - Dendritic Cell	2.57117	0	0	0	308.543	0	16.0539	9.89208	0	0	0	0	0	0	2.097	0	0	15.7957	29.2321	42.0273	0	12.5924	0	0	0	0	0	0	2.16015	0	0	0	0.721929	0	28.5644	0	0	0	57.1932	4.69775	0	4.85892	0
7011	TEP1	NM_007110	Blood - Dendritic Cell	4.43535	0	0	0	102.581	0	79.7975	6.4404	0	0.580518	0	0	0	0	0	0	0	2.96065	0.886841	41.0061	0	19.6538	1.3219	0	0	0	5.08425	0	0.686226	5.6961	0	0	0	0	0.807755	0	0	0	25.6926	0	6.32865	6.24489	8.40996
9392	TGFBRAP1	NM_001142621 /// NM_004257	Blood - Dendritic Cell	0	0	0	17.9116	135.531	0	4.03178	9.09674	0	27.1685	4.0631	0	0	0	0	0	1.38967	0	0	0	0	0	99.1663	0	0	0	0	0	1.10553	0	0	0	0	0	3.30781	0	0	0	16.884	1.99632	0	6.62174	17.4725
27037	TRMT2A	NM_022727 /// NM_182984	Blood - Dendritic Cell	0	0	0	0	151.582	21.9125	0	8.72862	8.92945	0	0	0	0	0	0	0	0	0	11.8969	0	0	0	0	0	0	0	0	0	0	0	0	0	0	0	0	48.3255	0	0	61.8093	0	0	6.67271	0
51314	TXNDC3	NM_016616	Blood - Dendritic Cell	0	0	0	2.28621	266.231	0	82.6965	15.3326	0	0.654619	0.582689	0	0	0	0	0	0	0	0	0	0	0	0	0	0	0	0	0	0	0	0	0	0	0	0	149.49	0	0	127.91	6.80641	0	0	0
9094	UNC119	NM_005148 /// NM_054035	Blood - Dendritic Cell	3.82197	0	0	77.2877	1081.74	0	876.446	52.036	0	0	0	0	0	2.10445	20.3638	0	4.18551	0	20.165	13.3519	0	0	0	0	0	0	0	0	1.04191	0	0	0	0	0	0	32.14	0	0	150.313	63.2633	0	4.48074	0
81622	UNC93B1	NM_030930	Blood - Dendritic Cell	3.08378	0	0	77.1543	686.148	167.185	226.28	25.8361	0	0	0	0	0	0	0	0	0	0	2.60237	0	0	10.0345	5.69979	0	0	0	0	0	50.4428	0	0	0	0	0	0	0	0	0	131.07	0	0	1.21753	23.6069
199	AIF1	NM_001623 /// NM_004847 /// NM_032955	Blood - Monocyte	78.7095	0	6.59324	11.2134	2845.83	5918.22	4614.92	1837.31	26.7093	58.7113	432.972	2.31911	0	1.51698	73.086	11.6002	9.73465	66.5038	25.5698	4.44426	6.06399	47.3385	73.7681	0	0	1.08074	24.9054	10.1581	81.635	501.924	0	2.41507	23.9066	0	142.304	1.1354	61.0041	0	294.975	1491.11	18.1109	3.73395	112.203
719	C3AR1	NM_004054	Blood - Monocyte	310.521	137.896	110.238	0	403.255	3120.54	522.171	607.271	101.229	56.3151	292.751	18.4415	0	11.2366	173.582	70.3138	27.7218	184.977	103.089	3.49638	44.9776	27.6857	112.429	16.4742	0	130.254	72.5396	119.514	238.001	327.163	4.85913	114.786	470.197	66.1	185.859	15.4907	60.5307	38.9846	202.08	588.692	47.5735	77.0436	157.305
6354	CCL7	NM_006273	Blood - Monocyte	0	0	6.43855	0	0	126.436	3.46825	0.44749	0	0	0	0	0	0.366026	0	0	0	0	1.1106	47.5753	1.97367	0	1.77425	0	0	0	0	7.6968	0	10.9238	3.90347	0	1.93438	0	0	0	0	0	0	7.63979	4.25843	0	0
729230	CCR2	NM_001123041 /// NM_001123396	Blood - Monocyte	39.2793	0	73.066	33.3541	324.558	2116.48	256.051	932.11	199.216	38.1229	604.441	2.83216	0	1.94313	5.07591	1.77206	1.94391	1.76082	38.1144	0	38.4683	25.5624	8.75568	19.3108	7.20911	32.0724	13.2183	30.5672	43.2846	221.693	26.8644	43.8628	21.2825	29.6184	73.7897	6.10661	25.04	58.4205	477.391	203.765	30.9892	17.6166	46.6476
929	CD14	NM_000591 /// NM_001040021	Blood - Monocyte	1080.09	2011.36	456.778	17.6264	67.5825	17406.6	8373.59	3543.78	1.38938	0	690.075	32.3342	111.103	25.0811	369.069	245.833	45.3255	335.047	640.418	31.7521	68.2251	517.282	1289.97	84.9381	0	506.899	376.51	5526.2	399.839	1360.81	23.1357	193.513	2330.14	382.066	567.127	42.1638	157.23	265.538	255.242	3112.01	307.693	462.944	570.494
912	CD1D	NM_001766	Blood - Monocyte	32.4542	29.4362	39.3728	306.341	950.986	2198.52	281.054	711.837	2.9042	1.95755	173.934	2.16414	1.60391	0.841807	1.91551	0.97022	1.95279	2.17082	7.41965	3.98671	3.38687	107.543	2.04947	0	0	38.0961	0	157.627	25.0959	246.607	8.66861	47.464	2.99995	16.0339	6.59358	50.3652	150.385	16.9092	260.014	382.718	32.3203	35.1608	0
10871	CD300C	NM_006678	Blood - Monocyte	0	0	0	0	312.888	570.352	4.91669	48.6757	0	0	0	0	0	0	0	0	0	0	0	4.41631	0	8.07509	0	0	0	0	0	0	0	0	0	0	0	0	0	0	0	0	23.6586	2.91663	0	0	0
945	CD33	NM_001082618 /// NM_001772	Blood - Monocyte	1.31906	0	0	0	1005.68	1383.53	144.533	155.552	0	0	11.0391	0	0	0	0	0	0	0	0	0	0	0	0	0	0	0	0	0	2.75303	0	0	0	0	0	1.77173	0	0	0	36.3877	68.0807	0	0	0
942	CD86	NM_006889 /// NM_175862	Blood - Monocyte	25.3663	4.13615	29.6254	209.797	1641.46	1802.85	83.6057	347.809	5.88547	0.565028	95.6458	4.54267	0	1.91702	21.2936	2.46056	2.72145	41.3415	10.5201	0.608568	4.94062	14.0951	20.8904	0	0	8.28535	4.58162	4.07046	41.4778	118.889	0.375581	14.2897	20.0375	2.55627	46.4929	0.8681	0	0	392.046	233.896	11.1152	1.76983	30.456
23601	CLEC5A	NM_013252	Blood - Monocyte	0	0	14.005	0	0	916.403	7.8985	28.7692	0	0	28.7358	2.95481	0	0	12.3261	5.17199	0	8.51075	0	0	13.0225	0	0	0	0	0	0	0	9.91233	0	0	16.4551	0	0	58.0903	0	0	0	14.1135	202.998	18.9211	0	23.4977
3627	CXCL10	NM_001565	Blood - Monocyte	91.8935	25.5676	315.68	27.4006	9.26681	5176.35	11.0324	107.442	29.3946	11.6346	54.4721	0	6.23329	22.3149	11.4462	0	20.263	9.30429	100.59	110.242	343.385	55.6832	31.8018	64.913	0	19.8061	58.6363	175.763	765.476	506.881	17.7569	121.562	331.845	367.448	201.127	27.8406	107.671	217.621	1205.12	25.6502	33.3206	119.864	361.027
2219	FCN1	NM_002003	Blood - Monocyte	132.374	7.32805	77.7772	102.015	5320.15	23524.1	5319.34	7267.74	32.774	5.74884	1294.75	0	0	0.768545	0	0	0	0	6.99142	0	3.59388	0	4.32832	0	0	0	9.03369	53.82	58.9042	247.118	0	10.7416	12.9943	0	60.9505	0	0	0	275.834	7333.82	61.5783	0	27.5484
2859	GPR35	NM_005301	Blood - Monocyte	0	0	0	0	30.2626	658.617	3.11489	27.8953	27.1321	33.4301	34.2527	5.27164	6.03469	0	0	0	2.06744	0	11.2779	0	5.66113	209.455	0	0	66.973	29.0547	21.8691	17.0563	11.6845	50.0277	28.9377	28.8432	9.3788	39.1387	2.69519	4.85628	0	109.734	81.7419	2.68192	11.0186	10.4549	0
3101	HK3	NM_002115	Blood - Monocyte	2.08634	0	0	0	1078.43	2463.66	1050.86	440.334	0	0	122.517	0	0	0	0	0	0	0	0	0	0	0	0	0	0	0	0	0	3.87536	0	0	0	0	0	0	2.53346	0	0	1.53067	846.058	3.7067	0	0
3126	HLA-DRB4	NM_021983 /// XM_002346251	Blood - Monocyte	68.4426	10.9063	27.8316	246.228	1003.63	1893.06	236.755	364.96	26.5969	29.242	102.472	0	0	0	3.03375	0.514304	0.726249	21.3885	33.3081	0	23.6517	43.7251	100.705	4.0852	0	46.1435	14.1423	40.9769	163.596	306.931	0.52655	41.0808	1.38841	5.60445	82.9776	0.206974	90.632	0	789.129	219.803	3.94511	8.38442	2.57543
3553	IL1B	NM_000576	Blood - Monocyte	62.7892	65.2878	224.888	0	82.4905	5734.48	2773.79	611.358	65.2186	11.6245	371.913	2.82714	0	1.89313	66.7507	0	6.96225	34.3827	138.804	624.827	29.3387	51.614	48.1242	0	0	20.5486	13.109	12.9601	227.648	166.402	12.3434	106.238	133.064	9.8588	15.5037	41.574	58.1247	0	1305.76	4497.31	61.6467	116.618	8.11087
11026	LILRA3	NM_006865	Blood - Monocyte	0	0	3.64314	0	160.999	1327.53	1023.47	194.773	1.52752	0.78684	22.361	0	0	0	0	0	0	0	0	0	0	0	0	0	0	0	0	0	0	0	0	0	0	0	0	0	0	0	0	162.464	7.9433	0	0
10288	LILRB2	NM_001080978 /// NM_005874	Blood - Monocyte	61.041	9.97966	9.30957	4.61812	1864.29	4033.25	3584.7	1235.82	2.937	1.71309	136.776	0	0	0.144416	0.852464	0	0	3.75675	0.954088	0.371873	0	5.60371	24.6855	0	0	1.33722	0	21.2842	38.3496	57.8364	0.202098	2.9092	1.7267	0	26.573	1.30144	0	0	72.1783	967.105	24.5411	1.23526	26.9815
114548	NLRP3	NM_001079821 /// NM_001127461 /// NM_001127462 /// NM_004895 /// NM_183395	Blood - Monocyte	0.408983	0	0	0	110.742	371.763	220.354	31.7492	0.384851	0	11.9229	0	0	0	1.11341	0	0.0895913	0.653335	0	0	0	0	0	0	0	0	0	0	0	0	0	0	0	0	0.210242	0.614241	0	0	42.4848	198.977	0	0	0.617067
3084	NRG1	NM_001159995 /// NM_001159996 /// NM_001159999 /// NM_001160001 /// NM_001160002 /// NM_001160004 /// NM_001160005 /// NM_001160007 /// NM_001160008 /// NM_004495 /// NM_013956 /// NM_013957 /// NM_013958 /// NM_013959 /// NM_013960 /// NM_013961 /// NM_0	Blood - Monocyte	0.946634	0	37.5993	0	0	143.236	0.220509	12.3585	0.774586	0.449012	4.44155	4.56051	7.94497	8.97865	5.17597	6.71763	9.903	5.0812	29.8611	7.22431	13.666	3.25015	4.94367	7.76005	5.38439	10.4139	4.19028	7.51625	2.22072	3.89375	2.64426	0	0.492402	1.06751	6.68081	25.348	8.49768	0	3.32227	3.58402	4.83989	3.32376	5.99874
11182	SLC2A6	NM_001145099 /// NM_017585	Blood - Monocyte	0	0	0	93.7103	565.374	890.839	13.6971	105.083	1.73102	2.82791	0	0	0	20.1954	21.3947	0	9.7936	18.1905	0	0	0	0	0	0	0	0	0	0	0	32.8959	0	0	0	0	0	0	0	0	130.544	6.37706	8.1331	4.58084	0
27287	VENTX	NM_014468	Blood - Monocyte	0	5.95088	0	0	100.914	219.409	0	27.3304	0	1.59655	0	0	0	0	0	0	0	0	0	0	0	0	0	0	8.04611	0	0	0	1.93607	0	0	15.5415	0	0	0	0	20.7149	0	8.79269	0	1.60889	0	0
101	ADAM8	NM_001109 /// NM_001164489 /// NM_001164490	Blood - Neutrophil	1.99592	3.12673	4.57679	120.518	247.147	457.374	2985.88	352.752	105.256	104.064	25.8494	0	0	0	0	0	0.23596	0	0	0	0	0	3.78749	0	0	0	0	0	1.56633	6.58408	0.213311	0	1.23886	0	5.4578	0	0	0	113.449	368.843	3.08762	2.28681	6.72724
156	ADRBK1	NM_001619	Blood - Neutrophil	27.9721	32.4246	0	55.5418	520.064	649.231	2647.27	494.64	353.54	609.694	202.1	0	242.248	63.2801	62.7883	26.4733	85.7365	71.8155	22.9477	59.2811	2.39359	10.2945	76.3158	18.3508	0	10.6989	0	0	3.65157	363.669	2.23767	0	20.8755	0	68.2083	14.5892	13.7298	0	259.518	306.247	0	40.6652	38.6793
241	ALOX5AP	NM_001629	Blood - Neutrophil	530.983	201.839	397.419	390.244	2034.83	3098.94	18472	4796.02	2204.96	3559.79	1861.1	185.013	30.9006	41.5247	367.572	389.098	99.8554	479.968	126.651	10.2222	512.427	99.45	208.425	214.933	0	80.7149	112.243	177.771	1045.33	1707.41	65.9341	0	444.947	147.765	345.322	10.8342	633.806	71.9751	2241.25	7748.14	483.802	168.323	482.364
249	ALPL	NM_000478 /// NM_001127501	Blood - Neutrophil	60.5685	396.227	71.3032	0	12.6	3.99878	2188.52	145.878	16.4114	23.8685	32.0198	87.1475	53.7767	73.8845	57.6391	150.197	87.0216	136.235	102.664	25.3844	42.6999	9.58151	44.9155	94.0184	78.3558	95.7477	405.662	223.188	259.408	91.1674	19.6292	17.8813	19.2696	22.6039	32.8253	60.5485	9.50841	68.8087	58.7012	1108.02	41.9335	160.292	5.29051
317	APAF1	NM_001160 /// NM_013229 /// NM_181861 /// NM_181868 /// NM_181869	Blood - Neutrophil	26.2467	13.757	60.3292	52.406	120.677	112.506	738.112	128.836	56.5641	44.3404	39.3208	23.5837	30.2299	28.7782	24.4223	20.5658	21.8709	14.3792	36.7616	29.4117	17.9209	36.2956	22.187	13.3086	36.0856	19.3387	16.6707	30.4426	31.628	42.4124	11.9067	28.4922	30.94	17.8759	26.1957	19.4457	61.1006	46.4466	70.9319	65.1605	30.0201	34.1714	15.2965
54518	APBB1IP	NM_019043	Blood - Neutrophil	86.7286	0	0	101.804	320.299	68.6601	1812.39	290.543	98.847	55.9876	22.5135	0	0	0	0	0	0	0	2.28741	0	0	0	0	0	0	0	0	15.5577	0	132.636	0	0	1.03847	0	1.8657	1.60348	71.6141	0	183.017	214.307	0	0	0
55911	APOB48R	NM_018690	Blood - Neutrophil	2.04251	0	0	0	535.733	420.015	2179.58	302.81	48.1122	27.4262	23.3058	0	0	0	0	0	0	0	0	0	0	217.275	0	0	0	0	0	0	5.40188	0	0	0	4.07656	0	0	0	0	0	89.8686	296.467	2.69256	1.2512	0
366	AQP9	NM_020980	Blood - Neutrophil	96.873	0	10.3512	0	33.5062	2643.3	15934.7	2271.3	0	0	21.8582	0	0	0.54667	0.835878	0	1.04844	0	2.12362	0	0	0	760.989	0	0	0	0	2388.73	33.3708	0	0	0	3.18009	0	260.202	0.829076	0	0	0	5206.97	19.0042	1.09848	120.557
64411	ARAP3	NM_022481	Blood - Neutrophil	229.527	233.804	220.986	0	43.209	507.547	2115.3	345.303	0	6.82705	0	0	128.925	54.5155	48.2402	7.95855	43.5367	43.7592	216.802	148.73	39.7922	70.8057	302.715	0	0	244.689	109.262	0	164.786	37.9827	33.1679	0	251.049	18.6485	118.067	44.1688	95.7326	0	6.40296	334.651	153.27	249.912	185.632
9938	ARHGAP25	NM_001007231 /// NM_014882	Blood - Neutrophil	77.3446	26.4546	25.9579	1178.71	704.996	661.177	9483.37	1928.53	1249.89	813.214	271.257	0	0	1.88917	9.71917	0	4.56919	3.46708	55.4211	5.88744	29.18	27.2671	55.7539	0	3.10654	26.1858	0	37.082	59.3812	934.581	16.0715	0	32.0214	49.4827	72.3689	2.44053	128.092	15.3877	794.572	833.865	1.76741	21.6079	71.5613
23092	ARHGAP26	NM_001135608 /// NM_015071	Blood - Neutrophil	44.2329	26.207	26.1776	36.6089	148.13	228.584	1707.54	265.615	52.6891	173.593	25.0003	43.1252	122.094	79.9362	150.191	8.7524	64.6833	106.538	77.4352	23.6372	41.8326	88.0066	87.5469	19.4472	5.78021	69.0142	11.4745	16.631	32.1726	4.34594	24.0895	58.84	145.128	10.7513	38.2997	65.5132	38.9842	0	63.6182	284.619	37.003	51.6896	46.3531
10620	ARID3B	NM_006465	Blood - Neutrophil	0	0	0	59.2408	156.913	0	523.778	58.8792	30.2832	32.0924	0	0	0	0.627021	0	0	1.28097	0	0	0	0	0	0	0	0	0	0	0	0	0	0	0	135.629	0	0	191.199	0	0	11.0291	2.124	0	0	0
408	ARRB1	NM_004041 /// NM_020251	Blood - Neutrophil	18.1917	0	0	0	10.8957	86.388	455.691	39.2571	0	0	0	0	0	0	0	0	0	0	12.8664	0	0	0	0	7.78497	0	0	0	0	0	0	0	0	10.7149	0	2.81526	0.776986	0	0	3.80389	19.8642	0	2.37188	0
409	ARRB2	NM_004313 /// NM_199004	Blood - Neutrophil	121.833	110.595	11.5335	23.1586	620.88	1520.37	7956.82	1630.03	752.444	575.432	376.296	74.249	295.369	216.42	291.544	147.7	149.159	163.061	44.8975	2.53286	7.83064	12.5905	44.2222	0	0	18.1526	6.66648	0	38.8346	565.975	0	0	60.8805	0	69.1768	7.57815	0	0	263.369	1946.64	38.2718	15.2728	99.8382
23250	ATP11A	NM_015205 /// NM_032189	Blood - Neutrophil	2.63155	2.83973	0	4.39592	9.53741	8.34841	384.924	12.1924	9.36657	1.77832	1.39786	0	0	1.61415	5.01149	14.2107	2.05022	28.7542	1.78072	2.24318	1.04531	0	38.8848	0	0	24.3267	5.55129	0	0	0	1.4692	0	7.78553	0	13.0401	2.87092	0	0	0	1.5227	0	44.8939	0
489	ATP2A3	NM_005173 /// NM_174953 /// NM_174954 /// NM_174955 /// NM_174956 /// NM_174957 /// NM_174958	Blood - Neutrophil	3.29981	0	1.0463	177.044	89.8064	70.8621	1386.68	280.616	299.77	373.213	158.89	0	4.92283	0	0.826843	0	0.0906822	17.7554	5.00501	0	0	148.44	1.37223	8.02099	0	0	0	0	42.5772	365.703	0	4.11734	0	2.14617	31.2204	0	186.675	0	376.185	248.8	28.8018	0.434677	12.6285
8312	AXIN1	NM_003502 /// NM_181050	Blood - Neutrophil	5.14821	28.3294	0	0	34.075	0	444.843	30.9107	22.6372	68.2097	0	0	0	0	3.64215	0	0	0	12.8675	25.825	0	0	0	0	0	0	0	0	10.3592	0	6.33754	0	2.64409	0	4.4165	0	0	0	0	40.3584	0	5.21844	26.3732
146712	B3GNTL1	NM_001009905	Blood - Neutrophil	1.26685	0	0	0	78.2774	0	151.507	9.87305	7.63749	0	6.61164	0	0	0.836932	13.1205	0	2.07083	11.9199	6.98138	0	0	0	4.87008	0	0	0	0	0	8.32613	0	0	0	0	0	19.9781	5.65744	0	0	16.5484	1.15846	1.92877	5.97501	3.35951
80776	B9D2	NM_030578	Blood - Neutrophil	0	0	0	0	13.7572	0	203.751	8.79264	2.15688	0	0	0	0	0	0	0	0	0	0	0	0	0	0	0	0	0	0	0	22.2603	0	0	0	0	0	0	2.0331	0	0	12.1434	8.69855	0	3.62386	0
597	BCL2A1	NM_001114735 /// NM_004049	Blood - Neutrophil	93.2863	0	31.9188	386.398	1692.14	3711.78	8451.11	1321.75	956.066	857.539	355.45	4.24923	0	0.342503	22.0463	7.73457	1.52035	53.3246	29.7118	2617.55	7.23021	123.156	6.67254	0	0	5.72361	8.27002	34.3676	193.414	377.066	0.721719	0	12.3434	13.0057	24.0869	15.0159	25.8461	13.4449	1083.82	2532.91	165.45	19.7065	17.6476
7439	BEST1	NM_001139443 /// NM_004183	Blood - Neutrophil	21.3004	8.09904	0	0	55.32	120.515	733.742	75.9534	0	0	4.74415	157.385	2.72258	24.8075	113.233	157.939	25.1106	412.54	0	49.7499	0	0	74.3685	0	0	0	0	0	8.78558	0	1.84404	0	0	0	17.3049	42.5099	0	0	8.79881	109.062	0	3.89778	16.5908
51411	BIN2	NM_016293	Blood - Neutrophil	0	0	0	30.9868	1656.34	1664.5	6475.87	2282.8	1690.95	739.806	234.6	0	0	0	0	0	0	0	0	0	0	0	0	0	0	0	0	0	0	268.904	0	0	182.937	0	0	4.29019	0	0	160.358	943.507	0	0	0
55924	C1orf183	NM_019099 /// NM_198926	Blood - Neutrophil	5.47088	0	0	0	0	0	549.685	19.1332	0	0	0	0	0	1.08681	5.47392	0	1.96595	0	0	0	0	0	13.575	0	0	0	0	0	0	0	1.41802	0	0	0	0	0	0	0	0	3.00049	8.33921	2.19943	0
728	C5AR1	NM_001736	Blood - Neutrophil	337.652	103.211	87.7578	10.8836	479.43	3743.47	12310.8	2369.43	18.7824	11.6641	512.732	17.1975	0	1.83006	24.7844	39.9673	2.68939	28.5393	51.9685	14.6123	4.93754	16.574	106.119	0	0	95.5428	61.0999	84.8677	531.215	111.798	0.804209	0	216.886	35.2949	36.5836	19.5072	20.7725	37.7908	52.7975	2967.44	112.188	46.0211	53.4577
55262	C7orf43	NM_018275	Blood - Neutrophil	0	0	0	42.3154	36.5571	91.5452	1137.69	133.372	101.705	17.7796	0	0	6.33238	9.41594	76.7028	0	8.17915	74.6651	9.06295	0	0	98.4307	0	0	0	0	0	0	3.48427	0	0	0	131.114	0	10.9252	192.57	0	0	6.75706	315.722	0	8.03497	0
57118	CAMK1D	NM_020397 /// NM_153498	Blood - Neutrophil	2.86112	0	0	13.001	14.5331	0	800.327	21.9219	0	0	0	0	20.9924	61.2556	64.004	0	18.1792	0	0	162.396	0	0	0	0	0	0	0	0	5.69197	0	0	0	0	0	40.2987	0	0	0	0	42.0077	0	0	161.193
838	CASP5	NM_001136109 /// NM_001136110 /// NM_001136111 /// NM_001136112 /// NM_004347 /// NR_024239	Blood - Neutrophil	1.50735	0	0	0	124.854	148.966	486.239	67.3768	3.58627	0	0	0	0	0.350051	0	0	1.24047	0	0	0	0	468.582	1.60085	0	0	0	0	0	6.78743	0	0	0	3.07185	0	4.24474	0	0	0	13.3922	155.936	0	0	3.491
57091	CASS4	NM_001164114 /// NM_001164115 /// NM_001164116 /// NM_020356	Blood - Neutrophil	0	0	4.39695	0	0	0	525.727	9.74661	2.16862	1.689	0	0	0	0	0	0	0	0	0	0	0	0	0	0	0	0	0	0	0	0	0	0	0	0	0	0	0	0	2.06449	4.85608	0	0	0
867	CBL	NM_005188	Blood - Neutrophil	0	0	0	0	0	0	200.365	0	0	0	0	0	0	0	0	0	0	0	0	0	0	0	0	0	0	0	0	0	0	0	0	0	0	0	0	129.574	0	0	0	0	0	0	0
79616	CCNJL	NM_024565	Blood - Neutrophil	0	0	0	0	0	0	568.824	49.6386	0	0	0	3.06642	219.293	0	2.59468	0	1.40178	0	5.07476	0	0	70.4091	0	0	0	0	0	0	0	0	1.14252	0	0	0	0	65.9247	0	0	0	145.285	0	6.31085	0
1230	CCR1	NM_001295	Blood - Neutrophil	228.058	59.2476	25.2067	25.0452	66.5316	2546.87	3970.54	955.094	16.0967	28.3333	197.404	62.8898	32.3612	28.1939	117.274	82.3973	36.9989	200.635	77.5461	1.4772	15.5769	133.132	161.96	17.2752	0	64.1565	127.913	134.538	93.7908	221.691	3.84498	124.48	377.924	23.8545	115.555	11.904	35.094	9.98689	192.172	1030.47	115.585	97.8534	123.232
1232	CCR3	NM_001837 /// NM_178329	Blood - Neutrophil	0	0	0	0	29.6881	23.6712	2822.86	201.469	10.5817	1.50361	0	0	0	0	0	0	0	0	0	0	0	6.05096	0	0	0	0	0	0	0	0	0	0	0	0	0	0	0	0	16.4646	225.672	1.84498	0	0
11314	CD300A	NM_007261	Blood - Neutrophil	17.0355	26.5549	4.76282	83.5877	1688.12	940.026	4786.45	1010.86	86.3894	187.936	96.9525	0	0	0.254643	19.0685	3.37666	1.84068	16.0263	5.21235	0	1.13179	9.30451	10.5901	0	0	0	0	13.5611	12.0338	89.898	0	0	12.1963	0	14.348	0	22.5697	0	406.34	615.274	2.84409	12.4074	3.93211
978	CDA	NM_001785	Blood - Neutrophil	2.26531	0	0	0	19.5286	1059.43	3744.1	557.428	0	0	133.138	0	0	0	0	0	0	0	0	0	850.491	768.309	2.92656	1915.84	0	0	0	253.251	0	0	0	0	37.0699	0	47.5885	0	0	0	0	1077.4	1.67124	7.51525	90.4391
10435	CDC42EP2	NM_006779	Blood - Neutrophil	63.9312	0	0	0	1.35565	0	448.829	9.59289	0	0	0	0	0	0	3.21638	0	0.905117	16.1346	5.66037	2.22399	0	0	0	6.90225	0	0	0	0	0	0	0	0	0	0	2.17276	0	0	0	0	0	0	5.86498	20.0419
1084	CEACAM3	NM_001815	Blood - Neutrophil	0	0	0	0	24.2568	29.3987	1097.22	99.7756	0	0	0	0	0	0	0	0	0	0	0	0	0	0	0	0	0	0	0	16.7795	0	0	0	0	0	0	0	0	0	0	62.2989	3.10528	3.94969	0	0
50515	CHST11	NM_018413	Blood - Neutrophil	1.97698	40.0607	6.37033	66.6738	602.709	679.759	2438.78	429.901	574.946	607.75	284.402	0	0	5.6197	34.4881	2.57924	4.70801	13.4929	1.54117	520.825	2.87798	5.77986	220.885	0	0	0	0	0	33.266	135.53	0.351445	0	107.856	0	5.23453	3.80817	0	0	208.69	657.159	8.2705	13.1954	4.17878
56548	CHST7	NM_019886	Blood - Neutrophil	51.9277	12.1397	0	0	94.3261	128.27	654.32	40.2802	76.0447	9.09178	0	0	0	6.73578	39.2648	11.3582	4.38572	47.7813	0	33.7438	0	0	0	0	0	72.0474	0	21.1791	0	0	2.04213	0	0	0	30.3328	1.65031	0	0	2.22991	0	0	32.5011	55.2931
1178	CLC	NM_001828	Blood - Neutrophil	3.09122	0	11.9544	98.9538	281.901	352.767	8583.56	2220.77	79.4622	10.7411	2620.92	0	0	0	0	0	0	0	0	0	0	0	0	0	0	0	0	0	2.15847	0	0	0	2.5102	0	1.29862	0	0	0	0	3775.31	2.26845	0	0
26253	CLEC4E	NM_014358	Blood - Neutrophil	14.5631	11.1655	63.1103	20.0642	5.53242	382.944	846.226	148.778	23.4855	28.8267	13.5393	0	0	3.49159	5.72267	9.65991	2.85173	3.08567	12.4681	4.54778	3.19795	65.1001	2.92742	0	10.5675	4.5369	5.64137	5.22013	25.9095	0	1.75585	12.596	6.92797	19.0615	15.9459	11.0764	0	0	8.18387	257.396	26.1616	30.6758	0
55313	CPPED1	NM_001099455 /// NM_018340	Blood - Neutrophil	122.893	35.7411	20.2399	0	597.217	828.324	3621.26	712.586	33.1664	15.2251	57.3034	17.7293	0.688937	30.6414	67.1587	41.9364	18.6434	165.773	23.0428	102.678	30.9036	62.5788	59.9933	76.6527	14.2891	27.7536	76.5462	129.851	26.4418	49.4705	8.8714	3.03827	108.181	7.30617	71.1935	48.0089	14.2493	6.0987	119.631	509.837	90.1029	61.3627	147.292
1378	CR1	NM_000573 /// NM_000651	Blood - Neutrophil	19.8935	6.88661	38.8601	69.2558	20.0484	101.663	714.662	134.863	27.2028	15.9816	51.7554	14.9835	15.0681	6.95841	5.98504	15.8518	14.0926	3.86609	9.62972	3.35573	12.1748	15.7359	10.2526	13.7801	6.25067	18.0059	33.1488	58.3366	18.8549	125.265	17.3005	17.1105	45.3699	19.2244	11.9805	12.3727	8.05569	14.2523	51.2157	173.284	13.1769	12.4097	0.648134
9586	CREB5	NM_001011666 /// NM_004904 /// NM_182898 /// NM_182899	Blood - Neutrophil	70.52	20.0377	7.61268	6.07543	15.5362	153.844	1670.39	350.97	0.955924	0	15.5843	122.158	70.7362	53.8267	125.724	43.5255	27.4828	207.306	50.8022	295.146	4.50054	14.9622	39.3773	0	566.816	25.6563	22.5717	4.55791	4.59821	0	8.50386	0	125.101	0	70.3117	1.18433	0	0	7.33739	722.323	42.0869	36.6333	71.2853
1438	CSF2RA	NM_001161529 /// NM_001161530 /// NM_001161531 /// NM_001161532 /// NM_006140 /// NM_172245 /// NM_172246 /// NM_172247 /// NM_172249 /// NR_027760	Blood - Neutrophil	40.8159	4.57838	1.62368	0	411.071	270.365	857.839	124.698	0.735678	0.651144	10.3896	0	0	0	7.60592	1.6498	1.25814	6.3232	0	0.84285	1.61479	1.54453	1.22022	0	0	1.15719	0	0	4.54245	22.0104	0	0	385.056	0	11.6701	0.322265	0	0	190.987	169.365	0	3.05375	4.69108
1439	CSF2RB	NM_000395	Blood - Neutrophil	292.095	35.5346	328.755	672.447	5882.86	3678.61	15366.6	3705.22	394.34	75.7798	1363.1	7.82413	3.7383	12.5518	42.156	30.5022	10.309	32.85	171.442	46.7761	235.862	182.145	88.111	137.188	10.517	39.5214	35.7648	96.2875	271.078	1558.41	59.7752	231.788	3909.27	144.685	384.692	51.1927	161.916	183.746	4327.6	4496.46	424.928	111.14	324.981
1441	CSF3R	NM_000760 /// NM_156038 /// NM_156039 /// NM_172313	Blood - Neutrophil	52.548	0	9.7769	12.3327	232.412	1334.11	15862.3	2000.05	0	0	264.785	0	0	0	20.7662	0	0.933399	4.78769	10.6323	0	0	0	0	0	0	0	0	0	45.7633	0	1.09073	0	2301.04	0	6.3531	0	0	0	43.9985	3086.92	37.7251	5.13698	0
55280	CWF19L1	NM_018294	Blood - Neutrophil	5.75432	0	0	0	15.6953	0	270.898	47.8165	11.1024	17.353	0	0	0	0	8.36419	0	0	0	0	27.6891	0	0	15.7417	0	0	0	0	0	0	0	0	0	2.9784	0	4.96815	8.014	0	0	29.5656	30.225	0	13.7312	0
4051	CYP4F3	NM_000896	Blood - Neutrophil	28.076	2.94254	135.453	13.3944	8.11193	38.3425	6068.7	548.51	0	0	205.83	14.7177	0	3.54967	24.9679	22.2496	2.76344	45.0551	6.89748	0	209.689	72.6485	4.17486	362.88	19.6522	1.62728	756.195	3596.82	55.9299	0	0	133.658	1.0426	7.80787	139.835	0	0	0	4.83208	838.773	3.42295	2.5807	237.389
27128	CYTH4	NM_013385	Blood - Neutrophil	110.172	61.0992	122.079	344.825	852.151	524.205	3360.62	741.353	374.806	303.596	226.092	38.5469	69.7242	31.9207	12.9847	47.1758	21.7587	27.8155	81.6849	13.3221	56.472	43.5805	52.8357	53.275	0	67.8914	14.1479	54.9299	69.4565	432.188	35.6381	101.305	110.269	35.2748	70.7416	44.7945	73.6108	43.2362	522.07	655.048	15.3217	47.5059	42.8123
23586	DDX58	NM_014314	Blood - Neutrophil	50.9483	6.36344	9.5942	254.378	136.744	422.434	2419.38	307.38	230.954	110.601	7.25485	0	0	0	13.228	0	2.14847	12.0119	67.0753	280.6	78.55	42.5021	101.875	0	0	2.60857	0	0	51.4048	30.6821	2.88373	0	67.8191	6.68284	151.364	2.11202	0	0	46.1856	162.408	3.8757	62.7319	167.292
22898	DENND3	NM_014957	Blood - Neutrophil	51.542	13.6741	7.5692	252.721	363.409	400.154	3698	404.222	10.9936	99.9259	151.094	9.47756	0	82.3351	91.5187	44.3002	41.4974	98.0123	38.4466	1417.46	0	48.0249	27.0316	7.3297	0	0	5.27318	0	37.4299	180.346	1.95948	32.3459	22.1487	14.2443	42.5471	14.558	0	0	273.703	382.681	13.5103	33.1018	0
9909	DENND4B	NM_014856	Blood - Neutrophil	510.564	241.74	1497.01	75.75	379.253	9442.8	22917.2	2133.33	463.306	182.727	4637.84	5.93556	19.7319	30.5736	51.0587	8.18761	41.2628	159.258	1400.6	9559.6	87.2526	371.72	61.5105	55.7049	0	312.996	97.3004	90.8791	1657.99	71.0061	46.6554	810.263	67.3359	185.81	10.0314	109.868	194.894	25.4405	1513.28	5737.93	2356.47	385.684	3.08798
9704	DHX34	NM_014681	Blood - Neutrophil	0.440794	10.9922	3.42793	6.58303	6.49903	14.9617	345.298	11.845	8.9813	4.2956	0.845114	0.295132	3.13699	3.83472	1.64805	0.851366	1.76186	1.26159	8.21602	10.3367	2.21013	2.34738	3.60001	0	0	1.8523	3.30737	0	2.27476	9.61572	1.03217	0	3.07129	2.66136	1.35535	58.3648	0	5.79718	5.60549	7.35079	6.24429	7.56722	6.329
80005	DOCK5	NM_024940	Blood - Neutrophil	3.39673	0	0	0	9.43308	0	396.892	27.8113	0	0	0	0	0	0	3.47545	0	0	34.1281	0	3.26895	0	14.2619	0	0	0	0	0	0	0	0	0	0	3.15338	0	0	0	0	0	16.173	16.7997	0	6.96242	0
79930	DOK3	NM_001144875 /// NM_001144876 /// NM_024872	Blood - Neutrophil	0	0	0	0	0	95.0265	522.231	49.6698	0	0	48.2785	0	0	0	0	0	0	0	0	0	3.34606	0	0	0	0	0	0	0	0	65.3751	0	0	0	0	0	0	18.3211	0	54.6764	33.8793	0	0	0
64174	DPEP2	NM_022355	Blood - Neutrophil	1.68574	0	0	191.535	1621.13	842.476	5780.33	1102.64	496.313	39.5828	22.2935	0	0	0	0	0	0	0	0	0	0	0	0	0	0	0	0	0	14.7026	0	0	0	47.4706	0	0	0.74953	31.7393	0	26.3213	1493.69	0	0	0
8291	DYSF	NM_001130455 /// NM_001130976 /// NM_001130977 /// NM_001130978 /// NM_001130979 /// NM_001130980 /// NM_001130981 /// NM_001130982 /// NM_001130983 /// NM_001130984 /// NM_001130985 /// NM_001130986 /// NM_001130987 /// NM_003494	Blood - Neutrophil	154.305	0	25.7781	0	35.1396	732.155	5379.01	604.983	0	0	52.4929	0	0	64.9218	278.724	80.0392	55.6788	605.554	13.8242	265.93	0	59.4812	54.556	46.4662	0	123.214	0	0	27.5347	28.4774	916.721	0	1217.1	0	88.2837	0	0	0	22.1287	1729.06	12.8038	38.1884	37.4667
8178	ELL	NM_006532	Blood - Neutrophil	7.34265	0	4.85943	22.1779	53.6084	12.8889	428.042	32.8638	26.4348	46.5461	8.57142	0	1.51552	0.439896	3.87347	0	1.28949	0	11.0052	39.1199	2.28668	4.93478	48.8683	0	0	2.56761	0	0	0.812245	0	8.51129	4.00559	57.5813	0	13.448	147.734	10.4442	0	30.4879	26.3157	3.77187	22.5159	5.55984
30817	EMR2	NM_013447 /// NM_152916 /// NM_152917 /// NM_152918 /// NM_152919 /// NM_152920 /// NM_152921	Blood - Neutrophil	23.0142	17.9075	11.3142	26.5247	1249.53	1111.84	5838.84	727.01	12.1208	1.56128	92.4489	0	0	0	3.0391	0	1.27338	20.5908	14.4344	4.46846	2.18358	0	41.1863	8.40069	0	0	0	11.0976	26.3068	39.5536	0	20.8449	0	0	39.3612	0	0	0	223.24	1090.23	10.1191	8.51489	11.1902
84658	EMR3	NM_032571	Blood - Neutrophil	1.46765	0	0	0	209.145	356.409	2791.89	355.828	0	0	7.73712	0	0	0	0	0	0	0	0	0	0	0	0	0	0	0	0	0	4.69787	0	0	0	0	0	0	0	0	0	33.6501	299.441	1.95524	0	0
2081	ERN1	NM_001433	Blood - Neutrophil	5.00182	86.7258	0	24.2593	6.62607	16.6464	357.663	15.6457	11.1807	16.5727	23.2459	0	0	0	3.67855	0	4.57153	0	5.26533	19.0587	0	0	14.822	0	0	0	0	0	0	0	4.88491	0	40.6853	0	9.87295	29.1989	0	0	29.7593	0	0	13.2715	0
9750	FAM65B	NM_014722 /// NM_015864	Blood - Neutrophil	96.4278	7.88949	64.6123	1850.1	1221.89	1236.39	8332.98	2867.87	2551.06	1220.41	252.754	294.419	76.1527	190.432	284.783	207.091	152.517	132.729	45.7868	5.1755	9.98151	55.0347	129.683	17.5975	4.56989	28.9974	21.0527	19.3797	165.599	708.638	205.46	31.3546	401.532	42.3738	88.0771	29.923	218.945	31.7552	667.81	2318.07	135.177	141.401	37.6607
2175	FANCA	NM_000135 /// NM_001018112	Blood - Neutrophil	0	0	0	0	20.6669	6.60789	154.595	13.6573	3.20385	0	0	0	0	0	0	0	0	0	0	2.19597	0	9.30311	0	0	0	0	0	0	4.2367	0	0	0	2.76473	0	1.04742	60.978	0	0	42.0356	0	0	2.98517	2.42456
2204	FCAR	NM_002000 /// NM_133269 /// NM_133271 /// NM_133272 /// NM_133273 /// NM_133274 /// NM_133277 /// NM_133278 /// NM_133279	Blood - Neutrophil	0.950163	0.657055	4.04229	0	0.221154	221.104	909.727	29.9134	0.643058	0.179244	59.1216	0	0	0.130491	0.177423	0.572874	0.108512	0.794608	0.435335	0.207297	0.477298	1.85754	0	0.615326	0.69848	3.25804	1.10042	2.09043	0.313379	0.800155	0.771241	0	0.204157	0	0.193067	0.729583	0	0	0	155.006	2.76772	0.486999	0
2212	FCGR2A	NM_001136219 /// NM_021642	Blood - Neutrophil	280.119	149.845	256.311	144.683	1182.47	3103.62	11276.9	3463.32	17.0938	8.07604	229.586	12.7873	0	8.02399	151.505	69.3353	17.1082	179.544	117.318	2.64557	39.7712	57.8895	258.957	57.0204	0	120.127	121.758	54.2299	266.821	216.208	8.46235	101.701	559.838	41.8464	206.61	28.6239	16.1814	36.2286	127.303	4288.83	121.952	86.581	207.202
9103	FCGR2C	NM_201563	Blood - Neutrophil	52.7158	17.9722	8.31574	53.4721	133.495	395.2	5134.64	400.513	0.681511	0.76385	11.4797	0	0	0.196831	1.46336	0	0.294006	1.91776	2.08672	0.970088	1.36344	0	24.2584	0	0	0.871383	1.52601	29.7476	4.37611	8.60634	0	0	211.386	0	57.3398	0.615628	0	10.8051	23.4958	685.708	2.06645	0.3177	15.8692
2215	FCGR3B	NM_000570	Blood - Neutrophil	857.07	100.279	392.306	717.465	1495.46	833.255	22496.7	7920.98	84.8956	192.263	642.693	148.268	0	47.7388	120.257	264.499	67.2797	159.446	127.176	2.33916	31.7727	13.281	52.9991	14.8993	11.4055	215.595	94.841	366.203	704.345	257.265	137.18	190.985	311.836	22.0954	227.23	38.7663	0	50.424	120.24	14664.4	297.946	64.6846	210.622
23149	FCHO1	NM_001161357 /// NM_001161358 /// NM_001161359 /// NM_015122	Blood - Neutrophil	0	0	0	0	103.823	29.2127	399.522	45.0731	59.8709	0	0	8.87032	0	67.5127	26.8363	5.4478	23.5338	43.0246	0	0	0	0	0	0	0	0	0	0	0	72.8073	0	0	0	0	0	0	0	0	37.7086	0	0	0	7.9699
2867	FFAR2	NM_005306	Blood - Neutrophil	13.2326	0	2.89303	5.38825	9.19361	35.2821	5168.1	357.9	0	0	1.5799	0	0	0	0	0	0	1.67501	0	0	0	0	0	0	0	0	0	0	1.40788	0	0	0	0	0	1.51305	0	0	0	1.6058	457.187	1.09796	0.171189	2.36564
2289	FKBP5	NM_001145775 /// NM_001145776 /// NM_001145777 /// NM_004117	Blood - Neutrophil	256.691	17.5321	0	0	7.51929	0	564.292	35.4018	17.4062	4.87151	45.486	0	0	0	22.0407	6.99852	0.549309	57.4529	7.45188	19.9945	1.7827	0	177.579	22.1564	0	53.0901	33.1513	52.9466	0	8.93221	30.7733	0	0.49329	26.6477	30.4311	45.6005	33.9715	0	34.9392	4.28317	0	12.3618	7.41235
752	FMNL1	NM_005892	Blood - Neutrophil	27.0028	7.06361	0	139.563	429.368	878.059	3965.58	1033.92	750.516	841.894	167.441	1.67848	0	7.62753	42.6375	0	7.22964	0	14.1907	0	0	10.9961	5.31649	0	0	0	0	0	5.60988	438.258	0	0	28.3515	0	8.437	0	25.883	0	210.297	1003.02	9.49016	5.50176	21.6348
2357	FPR1	NM_002029	Blood - Neutrophil	107.609	22.3613	61.8336	14.887	85.6165	4225.79	12678.2	2875.02	4.50155	0.927485	244.733	22.2591	6.26027	3.76325	49.5053	34.0237	13.3579	58.2025	11.1393	1.94931	8.99555	0	47.0071	15.6692	0	4.81714	28.5636	75.1906	87.6307	44.0308	2.7146	22.4412	47.0473	23.8861	10.5622	2.39008	10.7341	14.6684	178.07	4736.38	90.0556	7.38018	4.76485
2358	FPR2	NM_001005738 /// NM_001462	Blood - Neutrophil	14.8509	0	5.9114	0	10.4961	431.846	5024.08	437.889	0	0	89.8442	0.682958	0	0.22231	0	0	0.688319	1.37758	1.06425	0	0	3.22946	4.47694	0	0	0	0	3.86904	15.7218	2.83944	0.353306	0	4.39283	0	0.641061	6.13878	0	0	4.15674	847.464	9.50184	1.13127	0
23401	FRAT2	NM_012083	Blood - Neutrophil	237.781	28.3848	123.764	129.02	684.836	970.184	9051.19	1649.76	416.404	212.841	263.125	77.4225	225.22	87.3463	104.248	59.6818	87.7551	60.6591	325.139	109.511	183.437	344.659	137.783	447.711	55.3944	117.1	38.1524	156.253	271.995	239.962	43.3543	81.2182	245.891	153.755	363.324	174.346	172.156	0	369.729	2056.28	9.39713	217.912	211.514
10818	FRS2	NM_001042555 /// NM_006654	Blood - Neutrophil	1.30557	12.3449	0	0	14.3013	0	101.361	0.57279	1.50564	14.5544	0	0	0	0	0	0	1.55737	4.66879	5.7461	49.3849	0	0	48.552	0	0	0	0	0	0.738501	0	0	0	2.64788	0	1.23081	25.4278	0	0	2.41425	0	0	1.98095	2.96253
2529	FUT7	NM_004479	Blood - Neutrophil	0	0	0	5.63657	19.7055	34.7487	139.328	17.886	7.84319	0	0	0	0	0.267454	0	0.781063	0	1.26681	0	0	0	0	0	0	0	0.573676	0	0	0	4.60351	0	0	0	0	0	0	0	0	38.8733	0.590336	1.72842	0.182028	0
2533	FYB	NM_001465 /// NM_199335	Blood - Neutrophil	44.8499	5.82677	16.6638	34.2788	658.025	1025.04	3768.34	1385.25	1221.29	837.907	104.665	6.45978	0.329575	2.90013	20.9914	9.6889	3.33464	32.7985	16.3058	0.993913	10.2414	30.1748	79.1171	0	1.94075	4.66163	18.2596	13.601	12.5076	267.742	1.4455	7.07917	42.6262	16.7984	42.7304	9.15993	193.337	5.702	347.29	904.612	30.9761	14.3651	83.6324
2539	G6PD	NM_000402 /// NM_001042351	Blood - Neutrophil	92.4336	227.353	0	39.5592	152.011	374.705	2153.54	347.524	81.9345	37.5225	85.9338	4.0649	0	33.66	37.1503	7.98543	22.9807	64.4964	79.9092	52.5389	58.2742	16.1743	24.1429	476.268	0	3.34038	28.3291	0	47.4398	48.4937	3.41776	0	23.2984	0	84.1326	449.453	0	84.2463	213.86	177.103	39.6914	118.559	183.786
9815	GIT2	NM_001135213 /// NM_001135214 /// NM_014776 /// NM_057169 /// NM_057170 /// NM_139201	Blood - Neutrophil	2.20393	4.7171	0	113.984	510.169	184.78	1274.22	174.306	178.389	139.834	6.10911	0	0	2.98927	30.0562	0	3.10006	13.056	0	6.0068	0	0	10.2881	0	0	0	0	0	0.741226	0	0	0	1.45072	0	14.257	11.6008	0	0	99.4185	107.25	0	1.49381	3.60497
2710	GK	NM_000167 /// NM_001128127 /// NM_203391	Blood - Neutrophil	6.50347	57.0229	10.2395	19.8896	62.2063	222.013	1265.77	102.517	13.5933	3.03907	1.58186	0	0	5.69653	21.8028	2.40085	4.55716	21.9434	2.59017	43.3517	2.32093	115.413	101.718	0	0	2.7454	214.555	97.8554	84.3161	0	0.186331	3.80695	1.44111	0	45.1573	56.4137	2.19409	0	54.0845	128.027	2.72387	4.027	156.485
2713	GK3P	NR_026575	Blood - Neutrophil	0	15.3109	0	12.4216	23.4646	53.3394	759.533	30.1821	10.3561	0	0	0	0	0	12.9386	0	4.09386	9.81489	1.83836	41.1156	5.21469	48.2321	37.7844	0	0	0	63.3229	36.1876	21.8302	0	0	0	0	0	18.776	303.365	0	0	49.6199	53.8225	0	2.34014	83.9676
51291	GMIP	NM_016573	Blood - Neutrophil	0	4.75546	0	184.347	345.799	634.251	2241.67	419.552	456.329	361.215	17.87	0	0	2.19054	0	0	0.643583	0	0	0	0	63.6856	0	0	0	0	0	0	0	318.602	0	0	1.57112	0	3.50264	1.95682	0	0	324.949	340.971	0	0	0
10672	GNA13	NM_006572	Blood - Neutrophil	3.08931	7.91989	0	13.6083	31.7927	36.245	1283.38	36.5139	33.9216	215.24	7.27456	0	0	2.04656	23.4274	0	6.26948	28.8356	0	138.076	0	9.95298	5.10437	0	0	0	8.12475	12.5927	4.7328	0	7.29967	0	18.2908	0	14.8653	30.5018	0	0	22.6423	14.2104	3.59173	6.38579	0
27202	GPR77	NM_018485	Blood - Neutrophil	0	0	0	0	7.60559	0	295.033	3.72612	0	0	0	0	0	0	0	0	0	0	0	0	0	0	0	0	0	0	0	0	0	0	0	0	0	0	0	0	0	0	0	3.23007	0	0	0
222487	GPR97	NM_170776	Blood - Neutrophil	14.5614	0	16.157	0	0	28.9403	1965.34	228.107	0	2.46672	61.0766	0	0	0	0	0	0	0	0	0	0	0	2.58412	0	0	0	0	0	3.31896	0	0	0	0	0	2.12396	0	0	0	4.49148	924.079	37.9158	29.919	2.56229
63940	GPSM3	NM_022107	Blood - Neutrophil	64.9107	74.8956	66.3695	329.044	31.8746	1333.48	5833.7	1903.67	1346.77	1301.04	572.364	3.3625	0	2.31859	18.3059	16.8744	6.76302	33.81	35.7912	0	19.0428	49.1671	30.4856	0	7.89725	6.18887	0	0	119.846	1176.37	0	0	97.0867	6.64451	42.3526	14.2702	222.694	53.1784	325.384	1478.06	32.5534	31.941	64.1551
10014	HDAC5	NM_001015053 /// NM_005474	Blood - Neutrophil	12.0017	0	0	0	293.131	0	1020.72	74.4055	0	0	0	0	0	34.5442	30.4231	0	48.4768	0	22.1087	346.804	0	0	0	0	0	0	0	0	0	0	5.87831	0	108.836	0	67.1436	7.35976	0	0	65.0718	280.242	0	18.5842	0
10114	HIPK3	NM_001048200 /// NM_005734	Blood - Neutrophil	100.947	13.7255	5.75191	8.37357	6.8339	56.7774	1121.58	49.9786	38.1724	60.251	56.9667	40.8015	45.4183	25.4863	37.1108	110.354	26.1218	79.374	20.5561	164.302	38.5992	5.52898	172.85	72.412	0	265.091	49.5385	37.9736	12.4876	59.4912	85.7227	2.55687	81.1022	12.0144	49.2581	161.875	15.4436	15.172	34.6526	41.6486	30.2275	85.8595	3.11615
3142	HLX	NM_021958	Blood - Neutrophil	90.456	61.681	20.1719	0	23.7824	761.172	1944.65	188.569	2.01187	0	97.6724	0	0	0	0	0	0	0	12.2831	8.6224	0	64.3253	0	0	0	43.6989	0	134.065	48.7556	102.449	5.79433	0	78.9506	0	63.7075	0	0	45.6939	100.953	375.678	10.6789	32.8281	18.2202
50809	HP1BP3	NM_016287	Blood - Neutrophil	7.61877	0	0	15.8622	0	0	473.01	28.496	0	0	2.78354	0	0	0	5.46881	0	0.916208	0	0	326.775	0	0	0	0	0	0	0	0	0	0	0	0	22.273	0	5.22756	15.6985	0	0	0	0	0	9.29373	0
3274	HRH2	NM_001131055 /// NM_022304	Blood - Neutrophil	0	0	0	0	3.05972	0	215.931	3.24108	1.93668	4.64368	0	0	0	0	1.29028	0	0	0	0	0	0	0	0	0	0	0	0	0	1.37835	0	0	0	0	0	0	3.65278	0	0	0	9.68763	3.726	0	0
3310	HSPA6	NM_002155	Blood - Neutrophil	146.727	912.074	28.1702	46.8205	509.745	754.146	5213.75	879.093	28.2187	82.7372	513.152	29.0243	18.1337	11.8035	35.0484	16.0785	10.1977	32.3038	94.3689	868.639	41.8766	20.4481	30.5537	79.6757	0	47.3508	9.64616	82.9634	52.6739	153.532	12.4331	7.49458	385.204	17.5801	172.933	21.3326	50.1757	40.2825	164.655	952.523	9.43355	24.8776	145.239
3434	IFIT1	NM_001548	Blood - Neutrophil	646.876	207.51	0	39.1159	40.7239	107.046	5339.87	473.95	11.4548	39.7618	2.27308	229.717	467.205	584.685	587.701	612.464	313.601	555.861	53.1519	7.82575	18.2418	213.482	252.287	12.4575	8.99523	505.195	366.382	244.826	232.94	21.1962	438.353	71.7631	130.78	35.4107	330.419	38.3336	38.5021	50.7957	5.82495	336.307	3.95792	101.743	391.062
3433	IFIT2	NM_001547	Blood - Neutrophil	0	0	0	0	61.2286	240.835	8886.73	251.995	0	432.524	0	0	0	0	0	0	0	55.9358	0	3.76994	0	0	0	0	0	0	0	0	13.3348	0	2.53358	0	3.87413	0	0	0	0	0	51.1275	95.9847	0	2.06327	0
3437	IFIT3	NM_001031683 /// NM_001549	Blood - Neutrophil	389.267	84.047	26.1226	76.1482	60.1678	720.2	5653.13	752.943	44.1661	400.349	14.1406	113.475	0	132.427	183.055	313.634	60.6284	342.854	108.472	148.74	92.9443	43.3445	187.753	58.9223	15.231	175.269	96.5035	186.107	317.749	129.581	258.449	0	220.638	0	219.675	33.0482	0	43.7751	62.9067	396.938	8.88832	211.256	231.905
3454	IFNAR1	NM_000629	Blood - Neutrophil	71.114	0	0	0	172.004	0	437.342	35.6659	23.0456	0	0	0	0	5.11308	9.11445	0	10.5124	31.5112	37.9808	87.69	9.254	24.0891	74.2885	0	0	0	6.2287	84.2203	18.6417	0	0	20.8023	11.3853	0	72.0954	6.63239	25.1022	0	63.0846	20.7504	0	10.0692	23.379
3482	IGF2R	NM_000876	Blood - Neutrophil	617.711	656.473	124.941	89.2878	520.882	652.527	8372.66	1087.21	400.779	459.913	196.312	101.596	77.1433	108.617	210.522	228.249	84.8909	224.759	224.144	1138.95	350.57	381.162	499.385	366.648	120.143	487.795	484.921	818.571	233.411	409.145	488.083	150.426	351.604	306.109	568.614	247.626	499.442	257.103	408.997	568.612	221.202	650.735	393.748
23765	IL17RA	NM_014339	Blood - Neutrophil	217.934	21.2201	0	36.0387	643.125	1548.41	4924	1216.92	600.823	415.703	315.801	331.09	14.5302	27.8214	104.648	172.433	20.2208	122.582	34.3229	56.9906	126.428	0	150.558	69.4813	16.3149	6.29783	13.2787	0	62.3952	456.212	0	0	26.7609	20.0189	239.646	32.8529	541.008	0	234.423	1323.04	12.5492	45.9507	292.064
8807	IL18RAP	NM_003853	Blood - Neutrophil	13.5217	0	0	50.3323	207.955	43.9204	2299.45	902.223	183.828	747.883	126.861	0	0	0	0	0	0	0	8.31238	0	19.8598	8.373	0	0	0	1.58582	0	0	50.9173	39.4668	0	57.984	1.55369	0	2.07232	2.16296	0	0	95.1826	988.934	11.1612	1.92672	0
7850	IL1R2	NM_004633 /// NM_173343	Blood - Neutrophil	34.1562	40.0478	11.1605	11.0369	328.806	229.848	4474.33	272.263	4.81638	2.35763	26.0988	0	0	0.13935	1.34733	1.53063	0.559278	4.66453	5.58605	4.51945	807.054	500.06	481.836	455.169	1.42064	1.06009	43.4277	57.5653	11.3672	3.81442	0.495245	3.22082	545.928	0	426.037	1.03683	17.3349	0	797.01	2368.5	60.3951	12.4888	1010.96
3570	IL6R	NM_000565 /// NM_181359	Blood - Neutrophil	64.338	27.1846	22.2333	8.00338	285.418	479.218	2483.64	570.565	412.765	39.578	136.069	9.03914	0	3.40611	21.019	15.3676	6.33218	33.159	41.6823	370.654	33.0715	142.667	26.98	24.554	20.3687	33.7256	73.4485	421.232	30.3868	141.088	46.4767	12.0232	14.4205	9.09021	55.3594	12.3058	34.8139	4.227	163.609	378.622	63.343	45.6583	65.4756
3579	IL8RB	NM_001557	Blood - Neutrophil	129.347	0	17.0801	40.1194	38.0557	261.998	12144.7	2090.52	0.425954	7.74949	20.2523	0	0	0	0.626444	0	0	6.14001	2.77498	0	268.234	48.4559	6.6827	402.338	156.317	0.7895	2.46839	37.3513	43.338	29.3188	6.60133	4.44209	7.04859	0	71.1234	0.499782	0	0	97.7482	4424.16	9.23257	3.07313	251.349
3687	ITGAX	NM_000887	Blood - Neutrophil	2.55607	0	0	0	671.909	1044.11	2212.26	469.443	0	1.65278	0	0	0	0	0	0	0	0	0	0	0	0	0	0	0	0	0	0	4.18795	0	0	0	0	0	0	0	0	0	138.899	582.43	4.3167	12.4839	0
3772	KCNJ15	NM_002243 /// NM_170736 /// NM_170737	Blood - Neutrophil	44.3284	0	414.416	9.70594	0	170.495	6342.4	575.578	2.84137	2.55224	24.5247	2.18497	44.5016	2.90506	1.34612	0	2.83112	5.95283	15.6209	101.304	720.865	27.3954	216.337	145.433	13.0504	0	1604.28	0	180.054	0	0.952579	267.694	58.9102	65.9083	63.3731	12.1172	81.4774	413.556	8.01517	1465.64	38.6185	7.99764	275.236
79932	KIAA0319L	NM_024874 /// NM_182686	Blood - Neutrophil	4.45097	9.29816	0	0	0	0	511.142	8.51103	1.54631	1.31137	0	0	0	11.0356	20.8338	0	2.70459	31.6187	13.401	0	0	12.3617	95.2695	0	0	0	0	0	8.9158	0	0	0	9.10949	0	1.70118	0	0	0	0	0	0	5.18249	93.2827
51621	KLF13	NM_015995	Blood - Neutrophil	8.04589	0	0	52.3199	197.526	235.349	744.11	160.647	61.0856	58.1627	1.99464	1.02118	1.8067	10.7837	45.039	0	5.78594	99.5133	4.15823	0	0	0	14.7304	0	0	0	21.0407	0	0	26.6209	0	0	0.263857	0	25.8066	2.25218	0	0	23.6965	45.7741	0	1.27696	46.4651
7462	LAT2	NM_014146 /// NM_032463 /// NM_032464	Blood - Neutrophil	34.5957	31.2421	43.6843	484.76	226.216	1074.03	2871.91	675.166	46.136	62.8451	402.21	80.0526	64.8043	26.0379	49.7206	90.0278	64.7055	56.3098	31.3837	3.35229	52.9703	35.9685	6.5216	14.5611	63.3751	15.5849	27.9185	20.7599	100.88	365.622	24.468	49.7817	50.2831	107.005	32.7036	18.9278	92.9832	43.3085	376.147	513.591	14.0086	14.0106	7.67856
11024	LILRA1	NM_006863	Blood - Neutrophil	1.89385	2.35126	2.53627	5.78794	972.108	948.623	1302.58	368.653	1.84836	0.707144	22.0774	0	0	0	1.42241	0	0.253595	1.38427	0	0.778583	0.756134	0	4.32847	0	0	0	0	6.44753	2.93506	0	0.799981	0	0.393538	0	0.407611	0	0	0	91.3843	268.824	1.34632	0.203995	0
11027	LILRA2	NM_001130917 /// NM_006866	Blood - Neutrophil	19.0704	7.75519	2.15363	11.5701	1074.62	1536.68	3864.51	883.953	5.3041	2.09492	162.361	2.58415	0.532863	1.48706	11.6059	12.1692	2.52064	14.2341	3.90317	0.362143	1.26314	1.37606	2.46275	0	0	6.03001	1.74191	8.94102	10.1069	8.973	0.732357	2.16869	1.54028	0	11.6481	2.13788	0	12.7526	63.6151	736.553	18.6361	1.87258	3.3975
79168	LILRA6	NM_024318	Blood - Neutrophil	25.754	7.36312	0	11.7178	472.022	865.499	3750.17	742.084	3.49109	5.2323	193.985	0	0	0	0	0	0	0	0	0	0	0	4.08852	0	0	0	0	0	3.3905	134.293	0	0	8.72122	0	0	0	22.6568	0	133.402	672.322	5.50441	0	0
11025	LILRB3	NM_001081450 /// NM_006864	Blood - Neutrophil	34.1857	7.11582	0	0	573.562	2471.18	3561.88	1095.11	0	1.37207	46.8335	0	0	0	0	0	0	9.25492	0	0	0	0	0	0	0	0	10.1878	73.0321	5.85795	0	1.06499	0	2.27804	0	4.48905	0	0	0	37.9823	1249.61	34.2715	1.20364	9.29619
8825	LIN7A	NM_004664	Blood - Neutrophil	3.45874	4.92338	0	7.14044	1.15904	147.769	447.351	39.6136	0	0	1.39206	0	2.18456	0.398698	1.19164	0	0.543791	0	4.21294	0	0	4.7562	2.47851	0	0	0	0	13.2531	0.637168	0	0	0	4.3707	0	0	237.294	0	0	0	48.7282	6.86408	1.57942	0
22853	LMTK2	NM_014916	Blood - Neutrophil	0	0	0	0	3.68357	0	135.063	1.32977	0	0	0	0	0	9.15395	3.54744	0	2.56073	0	0	0	0	0	0	0	0	0	0	0	1.28528	0	0	0	0	0	0	53.416	0	0	0	0	0	0	0
9170	LPAR2	NM_004720	Blood - Neutrophil	0	16.2519	0	0	253.693	35.9059	1287.89	158.938	116.145	39.0372	2.93876	0	0	16.3137	0	0	11.0078	0	3.44549	0	3.46513	4.75006	0	0	0	0	0	0	5.53655	0	0	0	1.68191	9.16687	6.34827	139.916	0	0	15.6037	122.451	0	3.27794	13.6678
4046	LSP1	NM_001013253 /// NM_001013254 /// NM_001013255 /// NM_002339	Blood - Neutrophil	122.131	343.391	55.8082	733.08	1063.61	1583.77	6610.34	1651.04	854.674	944.832	559.037	0	0	0	0	0	0	0	94.4453	84.1197	30.5767	49.7606	0	0	0	6.50599	0	0	53.2563	963.835	1.39292	0	15.0113	0	268.786	12.3298	128.455	0	812.142	1713.62	171.917	93.1161	159.526
7940	LST1	NM_007161 /// NM_205837 /// NM_205838 /// NM_205839 /// NM_205840	Blood - Neutrophil	47.957	5.58126	10.2644	64.0516	3756.19	4328.05	8846.43	2503.53	181.174	56.7564	583.289	1.14633	0	0.327491	44.0383	19.5357	6.90292	102.494	13.0542	0.193988	31.8962	34.284	44.7611	1.49625	0	7.43851	0	16.1262	88.5073	499.938	0.335252	1.1504	27.5166	0	110.39	1.60633	0	14.8006	867.127	1835.2	10.3004	1.44766	107.682
4117	MAK	NM_005906	Blood - Neutrophil	0	9.79315	0	0	14.517	30.5498	737.447	55.3567	0	1.32555	1.99105	2.19426	0	1.49227	1.37654	0	0	0	12.3124	0	1.01014	0	173.277	0	0	0	0	0	197.189	0	0	0	0	0	9.22015	102.014	0	0	0.99177	231.553	0	16.7029	0
5871	MAP4K2	NM_004579	Blood - Neutrophil	0.809957	0	0	15.2733	88.8504	0	188.82	13.1104	24.9154	0	0	0	0	0	0	0	0.2203	0	0	0	0	0	0	0	0	0	0	0	0	0	0	0	1.54493	0	0	5.40842	0	0	0	3.0743	0	0.908219	2.50474
2011	MARK2	NM_001039468 /// NM_001039469 /// NM_001163296 /// NM_001163297 /// NM_004954 /// NM_017490	Blood - Neutrophil	0.501209	3.10313	0	7.56443	0	3.32365	608.728	19.0193	22.1168	14.7459	0	19.4864	4.21535	10.0793	34.8285	0	10.1854	14.9017	8.60953	0	7.35188	2.63859	0	6.81037	0	0	0	0	0.841878	3.5522	0.379127	0	7.27172	0	7.27067	0.904044	0	0	16.2739	12.8719	0	3.49756	12.9435
79143	MBOAT7	NM_001146056 /// NM_001146082 /// NM_001146083 /// NM_024298	Blood - Neutrophil	13.5319	362.519	77.9174	0	117.417	137.43	5915.24	304.039	2.74609	0	16.6225	21.3045	3.07291	107.219	174.841	122.155	102.787	68.0538	38.3914	30.2932	0	57.6145	69.8967	54.8311	0	6.21902	12.9889	0	19.2751	5.61973	1.05767	0	11.8095	0	24.5982	145.205	15.4555	0	46.2282	633.113	33.9955	77.7074	13.6652
4193	MDM2	NM_001145336 /// NM_001145337 /// NM_001145339 /// NM_001145340 /// NM_002392 /// NM_006878 /// NM_006879 /// NM_006881 /// NM_006882	Blood - Neutrophil	7.44415	1.30005	0	5.81963	0	0	103.792	3.52932	0.996471	12.9604	0.600218	0	3.62263	0.323182	3.8839	0	1.86732	8.30228	1.6	22.2667	5.13571	1.76135	17.5914	0	0	0	2.89905	4.55397	2.13589	1.45946	0.776328	1.63443	1.97861	0	5.82663	0.466441	0	0	0	0.441685	0	6.79142	3.07731
4194	MDM4	NM_002393 /// NR_024171	Blood - Neutrophil	3.08984	6.31441	0	7.94481	30.04	3.07914	278.333	27.7893	46.6424	184.097	2.39671	0.992757	6.03841	0.317359	8.98653	0	2.00584	12.0574	1.26618	57.8514	0	7.65669	64.192	0	0	0	0	2.73396	0	6.55765	2.94989	0	2.65436	0	7.39253	14.7353	54.1961	0	6.60648	3.60355	0	19.4727	0
4210	MEFV	NM_000243	Blood - Neutrophil	0	0	0	0	2.19644	163.521	183.963	124.219	0	0	0	0	0	0	0	0	0	0	0	0	0	0	0	0	0	0	0	0	0	0	0	0	0	0	0	0	0	0	0	65.4717	0	0	0
8972	MGAM	NM_004668	Blood - Neutrophil	5.21079	0	3.36578	0	0	43.0135	4789.28	570.834	0	0.471602	15.456	0	0	0	0	0	0	0	7.29022	0	0	6.18232	3263.04	0	0	0	557.58	0	4.68263	0	0	0	0	0	0.445396	2.92842	0	0	0	1225.31	11.6512	0	0
254896	MGC31957	---	Blood - Neutrophil	0	9.18619	0	16.9919	3.97423	0	1218.24	46.2219	0	0	0	0	0	0	0	0	0	0	0	4.49593	0	0	0	0	0	0	0	0	0	0	2.74819	0	0	0	1.03205	0	0	0	0	57.6157	0	0.500889	0
4311	MME	NM_000902 /// NM_007287 /// NM_007288 /// NM_007289	Blood - Neutrophil	1098.15	0	4.95845	0	2.12508	0	5002.76	264.589	1.47244	0	3.29641	37.3089	0	0	1.39069	0	0.876909	0	540.368	137.931	7.64409	1.36447	237.818	0	0	1.22415	1090.8	54.4729	40.6173	0	52.9994	3.72137	431.986	566.285	44.9931	0.43361	94.8757	0	18.7506	277.791	258.728	400.923	5.68022
64386	MMP25	NM_022468	Blood - Neutrophil	33.2558	12.8209	0	23.3086	109.269	117.66	6406.43	677.328	4.14085	3.90952	142.703	0	0	2.04583	0	0	3.02752	0	5.30621	0	7.67707	16.5036	0	21.0041	0	0	0	0	19.4024	137.41	0	0	0	0	0	5.51695	0	0	160.159	922.739	30.0906	0	0
4332	MNDA	NM_002432	Blood - Neutrophil	506.812	56.2483	153.201	1135.37	3882.39	10062.4	22497	8975.45	52.1064	20.8904	1150.93	3.58888	0	21.4786	94.9621	52.8182	8.6662	132.129	86.0384	2.63007	57.5641	56.8159	77.4883	0	2.37093	49.9818	57.4917	70.4448	314.507	332.043	18.4298	69.3649	154.586	23.7613	299.227	58.4066	4.52533	19.1675	1702.93	9878.8	214.404	55.6388	216.589
22879	MON1B	NM_014940	Blood - Neutrophil	13.2414	5.88006	0	13.514	166.441	9.00326	476.815	52.9324	83.9772	94.4091	3.03737	0	0	6.45143	13.5487	0	10.083	57.134	6.03973	70.1341	2.86501	21.3766	87.6216	0	0	0	0	0	9.06062	7.69097	0	0	1.68931	27.9933	33.3046	0	0	0	67.4363	27.61	0	24.2916	0
4084	MXD1	NM_002357	Blood - Neutrophil	0	0	0	0	291.661	68.3984	5528.03	42.4247	0	0	82.3855	0	0	0	0	0	0	0	0	0	165.957	0	0	806.185	0	0	0	0	0	0	0	0	1.18655	0	0	0	0	0	9.559	36.1052	0	0	0
4542	MYO1F	NM_012335	Blood - Neutrophil	275.953	80.3519	64.0901	106.313	4082.69	4536.31	16493.1	3663.92	733.478	863.741	552.731	3.998	0	3.76965	56.6532	0	5.226	121.662	62.5599	0	19.6007	53.1833	31.2312	0	0	66.5288	5.36813	181.226	142.384	621.59	1.33558	20.2048	55.3147	0	165.974	29.7951	39.8266	0	1058.87	3287.67	161.756	55.9825	171.519
65220	NADK	NM_023018	Blood - Neutrophil	296.452	460.253	78.6803	240.953	1150.79	855.454	5680.63	1027.71	110.791	58.3082	204.257	62.1841	54.6594	64.1612	79.706	63.3607	55.2557	102.292	126.067	212.156	76.4723	257.149	173.342	104.83	58.6174	69.5504	101.905	374.145	131.382	184.971	28.8023	81.3721	187.768	65.8245	132.423	240.359	103.397	65.3311	524.633	1042.95	102.843	218.396	193.617
23218	NBEAL2	NM_015175	Blood - Neutrophil	22.0581	35.0585	10.8849	49.6719	682.007	370.595	2436.37	482.774	369.934	358.71	145.569	0	0	0	0	0	0.550688	0	81.3106	0	397.885	71.1705	19.8755	420.525	0	2.6444	56.8199	8.11716	51.82	295.629	0.894447	0	0.907323	7.87632	201.015	10.9173	0	20.933	282.232	418.736	6.95385	70.5839	258.17
4688	NCF2	NM_000433 /// NM_001127651	Blood - Neutrophil	282.28	6.31248	76.6768	704.879	6108.6	10330.4	19961.4	5485.26	109.384	10.8022	634.464	5.90233	0	1.32549	23.259	11.9019	2.22291	16.3678	33.9104	0	98.8531	9.38254	4.4821	14.1301	0	28.871	6.29302	0	783.073	310.76	2.94132	20.2307	292.532	7.65144	255.647	4.53017	76.3472	34.9069	885.953	4162.76	40.8052	7.37333	160.377
4689	NCF4	NM_000631 /// NM_013416	Blood - Neutrophil	142.487	74.5178	131.828	282.011	779.176	1245.7	8545.12	1391.32	232.643	15.3303	784.429	0	0	0.279913	5.65559	1.23676	0.400517	1.84404	19.3362	1.25196	9.07598	41.8485	18.9892	5.25383	0	13.0296	2.72978	28.9669	72.9273	513.648	0.387463	0	247.061	0	71.1027	5.03647	37.3471	33.8812	513.407	1908.52	24.5799	10.3304	91.4561
8843	NIACR2	NM_006018	Blood - Neutrophil	620.698	0	318.891	26.3353	125.942	1872.99	7423.32	1307.13	8.44386	1.1681	300.867	0	0	0	0	0	0	0	170.083	0	1702.47	29.1968	30.9877	1741.04	21.6845	6.29963	0	46.9388	987.092	33.5814	0	9.3098	163.493	52.1898	647.879	4.15274	26.7014	0	656.056	3042.11	7.44002	0.74306	809.923
4814	NINJ1	NM_004148	Blood - Neutrophil	102.324	476.213	23.8441	0	245.47	2551.82	4524.17	616.106	64.9387	275.618	22.9977	0	0	0	20.6758	0	2.07619	53.983	223.367	2626.6	0	23.1962	114.214	0	0	0	228.218	248.208	0	0	1.93291	0	102.156	0	298.532	42.5594	0	0	47.354	973.859	18.6298	45.5396	336.647
22861	NLRP1	NM_001033053 /// NM_014922 /// NM_033004 /// NM_033006 /// NM_033007	Blood - Neutrophil	20.3739	0	0	26.7237	231.824	106.508	1899.83	432.009	543.848	638.972	56.4566	0.282347	0	0.104082	0.286007	1.37015	0	0	2.3429	16.2858	41.8081	0	0	0	0	10.2111	0	0	0.454055	227.73	0	0	0.819161	0	125.139	3.52162	5.57654	0	65.0709	238.944	0	5.08599	67.5013
80896	NPL	NM_030769	Blood - Neutrophil	104.111	4.64173	13.6815	6.03593	56.7927	611.674	2832.54	486.17	0	0	138.502	22.0251	0	5.90313	90.1914	40.7615	6.25218	180.465	11.343	27.9815	78.5066	31.4491	316.214	135.103	7.72277	0	337.215	101.749	19.5549	196.271	0	0	325.794	0	149.559	8.68118	0	9.29931	58.2711	1409.39	16.2078	10.3361	287.716
64859	OBFC2A	NM_001031716 /// NR_024415	Blood - Neutrophil	16.2824	7.13306	0	0	13.4361	24.8794	208.651	32.3403	38.0054	17.9737	0.353033	0	0	0	1.39649	0	0	0	2.3752	10.856	1.91096	19.3339	37.7406	0	0	0	0	4.94538	1.76297	1.46411	0.292276	0	15.8801	0	17.6404	5.2219	4.48334	0	42.9649	28.2414	0.979327	13.2457	3.03023
53829	P2RY13	NM_176894	Blood - Neutrophil	30.1975	0	0	0	251.635	1268.01	8330.5	1472.86	0	0	16.7095	0	0	2.05224	36.0382	0	5.37477	21.7623	6.01194	0	0	8.84855	3.72077	0	0	0	0	0	4.00723	169.488	0	0	0	0	72.8336	0	0	0	397.727	2423.59	10.7464	0	25.4062
23569	PADI4	NM_012387	Blood - Neutrophil	0.771938	0	0	0	11.7585	131.29	946.837	88.8801	0	0.327533	55.223	0	0	0	0.195512	0	0	0	0.697065	0	0.595974	0	0	0	0	0.35769	0.738061	0	0	0	0.154996	0	0	0	0	0	0	0	1.19764	313.339	1.87703	0	0.948864
5058	PAK1	NM_001128620 /// NM_002576	Blood - Neutrophil	2.05075	0	5.53885	21.9449	345.401	74.4621	996.047	115.912	0	0	12.633	0	88.4077	205.783	68.3212	3.99668	105.69	21.4105	0	34.9929	6.90094	18.9842	15.1888	0	0	0	0	0	6.60912	0	7.7025	0	62.4469	0	25.2163	34.4276	0	0	79.2289	129.751	0	21.0251	6.97881
5229	PGGT1B	NM_005023	Blood - Neutrophil	10.9336	10.5906	0	7.83827	72.1039	0	167.821	13.1546	2.15195	24.2526	0	0	0	0	3.07668	0	0	3.07422	2.67677	38.8597	0	8.59364	46.2776	9.58107	0	0	0	0	1.65058	0	0.405334	0	3.95076	0	16.2132	12.2779	0	0	27.5373	4.17835	0	5.34727	3.9725
5294	PIK3CG	NM_002649	Blood - Neutrophil	0.392869	0	0.669823	0	111.878	32.4761	434.442	42.4738	10.8282	51.1342	2.40824	0	0	0	0	0	0.105608	0	0	0	0	0	0	0	0	0	0	0	0.444968	2.82964	0	0	0	0	1.34794	6.87295	0	0	47.9179	14.0046	0	0.238041	0
29992	PILRA	NM_013439 /// NM_178272 /// NM_178273	Blood - Neutrophil	59.1464	48.6667	12.0136	44.0791	736.434	1984.82	4225.02	942.449	23.8919	5.59748	107.08	11.3058	91.6666	19.7959	29.0204	17.8968	8.38292	52.1979	22.6995	22.4199	1.72124	16.8052	116.931	0	0	19.1005	37.8384	52.514	52.5395	37.2484	4.01356	0	76.6957	0	27.1785	19.4155	0	7.39506	33.3896	871.635	27.0908	37.2837	44.6369
59339	PLEKHA2	NM_021623	Blood - Neutrophil	0	0	0	18.7707	205.079	14.5054	431.901	79.8451	20.5057	210.925	9.25162	0	0	3.37283	12.205	0	1.24568	0	0	0	0	0	10.2738	0	0	14.5726	0	0	0	82.8139	0	0	0	0	2.48995	0	0	0	137.335	2.85597	0	10.2415	0
26030	PLEKHG3	NM_015549	Blood - Neutrophil	7.88418	0	5.59976	0	0	0	1132.96	49.5472	3.68893	9.52275	0	15.715	0	16.487	52.728	29.8633	7.88613	96.1773	25.1388	0	38.4856	68.6281	5.85886	0	9.18437	0	36.278	5.11001	1.41103	0	1.51516	0	53.8764	3.52156	27.6927	0	0	0	1.39705	5.5909	247.552	58.708	32.7198
80301	PLEKHO2	NM_025201	Blood - Neutrophil	450.66	196.343	0	92.7404	401.003	968.672	2247.68	502.252	0	0	0	0	0	0	0	0	0	0	39.7571	287.993	0	0	163.669	33.1817	0	0	0	0	86.6277	421.239	0	0	178.527	0	89.1045	0	0	0	241.503	256.973	0	48.9521	104.128
10154	PLXNC1	NM_005761	Blood - Neutrophil	39.3714	92.6623	35.0027	143.105	1136.98	867.292	4292.72	935.817	111.364	71.7066	239.587	36.9028	82.1735	123.405	145.329	82.2843	83.8372	40.9764	60.1265	1.94723	26.4	29.9519	111.312	13.883	32.3561	26.0155	25.1527	9.16506	41.912	186.401	30.8281	56.1804	38.1765	23.7519	174.239	141.516	28.8776	19.9021	468.214	968.279	26.7616	75.3952	108.643
27434	POLM	NM_013284	Blood - Neutrophil	1.78273	12.2733	0	9.11008	6.99529	0	185.11	6.12682	22.6109	7.20243	0	0	0	0	1.40371	0	0	5.38434	17.2686	43.5182	0	0	10.1759	0	0	7.45868	0	0	0	0	0	0	0.798741	0	0	1.36806	0	0	16.3503	2.40752	0	5.75042	0
60490	PPCDC	NM_021823	Blood - Neutrophil	32.1019	65.8137	0	33.8786	360.211	281.133	1062.5	117.075	28.8916	2.15011	96.5411	0	0	0	6.80447	0	1.21643	21.1655	15.4364	3.63132	0	20.5452	52.5458	67.2441	0	1.95471	15.062	17.6645	23.1738	0	0.668353	0	6.05794	0	39.6917	47.7585	0	0	102.589	124.504	0	52.8262	8.35707
639	PRDM1	NM_001198 /// NM_182907	Blood - Neutrophil	0	4.93653	0	50.3306	0	122.758	558.528	48.595	164.189	312.565	65.1807	0	0	0.859889	0	0	0.831463	0	3.01789	0	212.628	0	0	75.9618	0	0	0	11.648	0	0	0	0	0	0	9.634	0	0	0	22.0984	4.42632	0	70.5948	7.889
11107	PRDM5	NM_018699	Blood - Neutrophil	4.80909	0	0	0	0	0	162.702	1.65705	0	0	0	0	0	0	4.00067	0	0	0	0	53.5807	0	0	0	0	0	0	0	0	0	0	2.45699	0	0	0	10.4833	53.8999	0	0	0	0	0	0	0
23550	PSD4	NM_012455	Blood - Neutrophil	12.411	72.8753	54.2116	229.846	114.432	131.509	1478.53	231.027	167.35	139.993	119.007	7.61411	1.51501	2.4406	3.20928	21.8439	1.95819	10.3462	70.9096	81.5007	63.1323	70.5592	42.1859	79.256	31.1029	10.4812	30.8808	138.132	69.2111	225.923	1.5633	38.4438	112.562	53.3104	51.3498	25.9562	150.219	120.936	191.957	153.658	3.86997	35.4615	45.6787
5724	PTAFR	NM_000952	Blood - Neutrophil	40.6323	22.9287	28.7554	0	53.0664	1276.59	2698.97	552.474	0	0	80.7773	0	2.39797	11.6032	16.062	11.409	7.0022	8.84365	2.78159	0	7.01645	0	7.41156	0	0	21.9351	0	0	40.9375	10.1375	14.8493	0	8.29656	0	27.7678	4.80498	0	0	147.641	836.962	14.8825	7.50684	44.041
5743	PTGS2	NM_000963	Blood - Neutrophil	79.8189	38.388	1985.1	0	248.056	2914.48	8710.85	438.612	12.3845	0.516632	479.608	0	0.728856	81.8747	48.7243	8.64093	44.2158	12.376	184.792	6167.63	174.749	250.769	213.224	10.485	118.719	139.634	73.8567	22.8065	187.653	178.591	6.58026	404.8	10.6487	618.655	73.0603	15.4578	86.635	0	424.905	1375	1349.37	224.247	63.7274
5795	PTPRJ	NM_001098503 /// NM_002843	Blood - Neutrophil	0	0	0	0	0	0	396.094	6.58536	0	0	0	0	0	0	0	0	0	0	0	5.08191	0	0	0	0	0	0	0	0	0	0	0	0	2.37113	0	0	0	0	0	0	0	0	0	0
5829	PXN	NM_001080855 /// NM_002859 /// NM_025157	Blood - Neutrophil	155.929	170.069	145.615	0	56.0423	233.31	3095.71	312.281	253.57	297.559	108.595	42.2997	97.6595	15.3904	44.4512	84.4603	29.9839	44.2123	134.833	173.977	39.2674	125.775	113.617	81.6743	39.5968	161.229	117.879	108.452	193.363	148.486	194.679	138.468	256.656	160.982	97.9143	79.2353	174.884	191.17	54.605	297.25	121.747	151.509	45.963
9545	RAB3D	NM_004283	Blood - Neutrophil	3.20869	0	0	0	13.0765	51.9369	1286.36	26.0625	0	7.51562	0	0	0	1.01404	4.67116	0	0	0	8.02929	0	0	0	0	56.0495	0	0	0	0	5.04273	0	2.62352	0	3.97399	0	6.92679	0	0	0	8.80941	14.7081	5.09039	3.89953	29.6467
51762	RAB8B	NM_016530	Blood - Neutrophil	12.4553	10.6748	0	38.4402	66.0723	133.815	1994.6	147.661	34.98	246.039	0	0	0	1.71857	51.3471	7.13495	8.08503	52.8681	5.42468	326.568	0	0	11.7159	0	0	0	8.89333	0	4.6656	0	1.46503	0	45.0225	0	28.0065	619.406	0	0	77.7364	180.212	0	15.0891	36.7965
2889	RAPGEF1	NM_005312 /// NM_198679	Blood - Neutrophil	2.07739	0	0	0	0	7.56469	151.456	3.23823	0	0	0	0	0	0	0	0	0	0	0	0	0	0	0	0	0	0	0	0	0	0	0	0	2.68119	0	0	0	0	0	0	0	0	0	0
5914	RARA	NM_000964 /// NM_001024809 /// NM_001145301 /// NM_001145302	Blood - Neutrophil	23.5522	67.0228	8.48495	38.4487	46.3992	92.5245	1313.67	102.443	28.4111	67.2858	27.0263	0.671266	7.47002	4.16891	7.22894	2.86942	5.2448	1.45068	39.2134	108.75	10.5369	51.8081	70.674	7.67736	13.9862	14.1433	11.4531	4.52254	15.793	25.8474	9.1038	1.47046	9.25776	10.0104	31.1146	25.1297	1.99965	0	17.2353	151.635	39.8537	37.8407	59.9052
5973	RENBP	NM_002910	Blood - Neutrophil	1.5551	0	0	0	0	15.1645	171.255	2.60276	0	0	0	0	0	0	2.14654	0	0	3.99445	0	0	0	0	0	0	0	0	41.2673	0	0	0	0	0	0.65031	0	8.80432	0	0	0	0	0	0	2.13166	0
9185	REPS2	NM_001080975 /// NM_004726	Blood - Neutrophil	13.3241	158.678	8.81724	0	206.519	14.0664	1691.74	140.889	0	0	0	10.5329	5.41732	98.9072	67.0576	11.8338	31.9527	95.3971	7.74659	5.50973	0	34.0916	274.941	9.34108	0	0	19.8349	72.1991	10.1309	0	0	0	60.1618	8.00946	9.96516	7.64468	0	0	29.2182	314.318	0	3.13965	4.48515
6041	RNASEL	NM_021133	Blood - Neutrophil	18.0139	0	0	0	10.8995	0	714.5	46.8772	0	0	0	0	0	4.34385	17.8625	0	4.94318	0	0	3.83759	0	7.68062	31.3708	0	0	0	0	0	13.9714	0	0	0	2.86133	0	5.73451	0	0	0	27.3605	8.9088	0	3.56345	0
11237	RNF24	NM_001134337 /// NM_001134338 /// NM_007219	Blood - Neutrophil	6.4647	27.2513	21.8894	4.39437	87.8575	198.504	1864.75	332.309	10.7097	9.80076	49.545	8.24417	1.42577	94.0532	177.879	18.0026	66.6553	105.832	93.5999	829.035	13.3267	0	102.137	6.96217	0	1.22326	29.8774	0	8.15618	0	2.56407	0	10.8154	5.0614	48.5865	31.6148	53.8085	0	31.6458	828.759	10.7762	63.2602	22.3839
23223	RRP12	NM_001145114 /// NM_015179	Blood - Neutrophil	0	22.3607	0	0	70.3887	5.59846	494.073	15.7793	4.75117	6.34399	1.67654	0	0	1.03465	3.29552	0	0.942452	5.73839	16.7736	160.997	0	0	16.5799	0	0	0	0	0	4.61835	0	0.378174	0	0	0	5.76604	27.5938	0	0	8.08091	26.2478	0	7.45868	23.8864
91543	RSAD2	NM_080657	Blood - Neutrophil	38.6171	0	0	9.36205	27.2883	164.906	3241.21	167.933	7.44659	21.854	0	0	0	2.82294	19.1156	0	4.22335	16.969	3.25059	4.30177	0	49.6419	24.9353	0	0	16.9671	5.02408	11.1899	67.2577	14.0402	7.94097	0	10.8658	0	16.4527	0	25.2274	0	26.1833	699.951	4.33411	0	0
8698	S1PR4	NM_003775	Blood - Neutrophil	0	0	0	223.841	232.257	360.991	2725.66	411.163	508.031	65.6481	26.5109	0	0	0	0	0	0	0	0	0	0	0	0	0	0	0	0	0	0	169	0	0	0	0	0	0	0	0	11.7783	261.602	0	0	0
22904	SBNO2	NM_001100122 /// NM_014963	Blood - Neutrophil	41.5658	42.172	9.83007	0	4.62016	48.9471	954.599	75.3857	34.8019	29.6575	6.67643	1.763	0	1.3129	5.009	6.75358	0.828577	13.9136	38.078	297.724	5.03773	18.9903	60.947	12.3966	0	22.2582	23.1166	17.878	9.16229	65.7531	1.05393	0	7.45303	1.79176	36.7814	55.6604	4.53851	14.9915	68.4451	147.791	26.053	61.762	56.4891
6398	SECTM1	NM_003004	Blood - Neutrophil	191.575	55.3231	312.026	0	587.315	1373.95	5007.58	894.733	23.4328	1.61936	79.3595	0	0	0.570287	6.71304	0	1.33778	8.76361	93.5473	24.2381	143.157	1414.18	74.2404	401.554	28.4832	32.3029	124.971	120.598	286.514	350.758	2.63741	50.1641	229.816	191.315	222.724	0	26.5637	30.0413	307.504	824.262	177.033	136.696	447.94
6404	SELPLG	NM_003006	Blood - Neutrophil	27.0259	8.73342	7.89767	34.8076	2256.97	1105.27	6684.79	1496.91	1420.41	851.391	296.871	3.87425	0	10.3586	68.2842	19.106	11.2482	64.7196	21.1589	0	7.30646	24.608	0	0	0	0	0	0	99.1772	275.442	3.01321	0	5.47611	0	24.146	3.54692	59.4212	0	431.696	990.97	8.09805	13.4695	47.8396
51734	SEPX1	NM_016332	Blood - Neutrophil	104.959	88.1621	48.2439	142.683	1127.07	3820.55	14996	2995.59	0	0	213.147	0	0	3.51016	75.9097	0	8.0133	132.27	118.964	182.293	152.943	286.833	579.906	866.237	0	19.4285	1074.68	2254.39	376.166	0	212.353	204.651	509.549	120.234	503.741	119.234	75.2602	0	239.677	5127.52	773.397	132.597	1715.93
10044	SH2D3C	NM_001142531 /// NM_001142532 /// NM_001142533 /// NM_001142534 /// NM_005489 /// NM_170600	Blood - Neutrophil	0	0	0	0	84.119	0	329.25	69.4267	0	0	3.08811	0	0	0	0	0	0	0	0	0	0	0	0	0	0	0	0	0	0	24.9782	1.28042	6.70985	0	0	0	0	69.8697	0	35.1394	8.033	0	0	5.44286
23616	SH3BP1	NM_018957	Blood - Neutrophil	1.85364	0	0	0	16.4541	0	470.188	12.8868	19.7656	14.9836	0	0	0	0	0	0	0	0	2.26453	0	0	134.17	0	0	0	0	0	0	1.42049	0	0	0	1.6894	0	7.97148	0	0	0	0	38.164	0	1.1259	41.2305
8778	SIGLEC5	NM_003830	Blood - Neutrophil	0	0	0	0	174.555	273.548	2014.12	168.15	0	0	0	0	0	0	0	0	0	0	0	0	0	0	0	0	0	0	0	0	0	0	0	0	0	0	0	0	0	0	11.1147	353.701	0	0	0
27036	SIGLEC7	NM_014385 /// NM_016543	Blood - Neutrophil	2.87291	4.28336	5.56166	6.93143	56.0069	199.107	428.186	91.0292	5.9313	13.8611	38.5462	4.21879	5.62007	2.37833	1.18573	1.81161	1.74005	0	4.18906	0	1.92651	0	0	0	0	4.86716	1.62092	46.0676	4.95688	27.8537	15.8156	2.49063	8.82264	3.11311	0.4372	1.32505	5.56091	6.9657	29.4845	80.5142	2.14183	3.63881	0
27180	SIGLEC9	NM_014441	Blood - Neutrophil	0	0	0	0	0	0	446.002	5.03986	0	0	0	0	0	0	0	0	0	0	0	0	0	0	0	0	0	0	0	0	0	0	0	0	0	0	0	0	0	0	0	2.38883	0	0	0
6494	SIPA1	NM_006747 /// NM_153253	Blood - Neutrophil	2.99887	113.963	0	279.332	509.042	576.261	2423.37	603.322	410.093	380.174	89.3827	0	0	0	5.61001	5.0959	0.725299	22.4435	28.2071	29.7343	6.78522	24.2004	5.19523	221.685	0	0	0	40.4507	6.50986	437.069	0.925	0	8.6872	0	30.4942	6.87135	0	0	365.421	615.265	13.2611	91.3174	67.1048
10326	SIRPB1	NM_001083910 /// NM_001135844 /// NM_006065	Blood - Neutrophil	0	0	0	0	102.858	166.65	984.325	186.461	0	0	0	0	0	0	0	0	0	0	0	0	0	0	1.27728	0	0	0	0	0	2.25122	0	1.08019	0	0	0	0	0	0	0	14.1848	75.8455	0	0	0
6556	SLC11A1	NM_000578	Blood - Neutrophil	46.31	34.6301	59.5802	8.57826	112.062	991.031	1952.82	405.873	0.94436	2.81334	109.494	2.88168	5.06534	3.5957	17.3761	41.2309	7.70262	56.2891	3.14377	0	15.179	0	5.77283	0	0	12.0938	15.4937	0	88.0663	4.35259	24.4783	21.6807	14.6537	49.9701	8.13134	19.0024	0	90.8176	7.18213	539.057	50.5638	5.8927	1.10672
6573	SLC19A1	NM_194255	Blood - Neutrophil	14.491	16.1702	1.91642	5.81581	7.91651	44.149	761.872	32.119	4.40128	0.669049	17.1426	5.66127	1.23561	5.35142	8.65306	1.5354	5.65404	11.9717	11.0958	2.3954	0	8.99768	8.50046	0	0	0	3.45254	48.0416	5.57606	0	0.325551	0	69.2254	4.63572	2.35279	2.27194	4.06014	0	5.93552	49.4227	1.24449	5.33759	1.27611
6533	SLC6A6	NM_001134367 /// NM_001134368 /// NM_003043	Blood - Neutrophil	0.236559	10.4109	0	0	3.0425	13.4226	1107.75	12.5498	0.274084	1.26053	0	0	0	0	0	0.334645	0	0.52945	0	15.2246	0	0	0.441631	0	0	7.91868	0	0	1.40655	0	0.101835	0	2.78773	0	0.373341	0	0	0	0.360054	15.9931	0	7.92878	0
6667	SP1	NM_003109 /// NM_138473	Blood - Neutrophil	22.1252	4.03313	0	0	0	5.41048	498.189	24.8778	1.35117	2.293	4.57004	0	0	0	1.01209	0	0	2.69088	15.5922	47.7279	12.5214	25.9122	48.636	46.032	0	0	17.1832	8.29955	3.12957	6.38972	0	0	101.083	0	23.3895	25.7056	0	0	10.5024	25.8834	2.74937	14.4361	8.94316
6688	SPI1	NM_001080547 /// NM_003120	Blood - Neutrophil	18.0362	37.3804	0	0	37.4046	551.182	3532.1	504.087	4.45873	2.06442	61.3988	1.00288	0	0	1.62382	4.24477	0	0	0	0	0	0	0	0	0	5.34441	0	6.92718	7.95749	174.821	0	0	26.2442	0	20.1438	0	5.90045	0	113.068	372.86	7.53256	2.12032	0
6483	ST3GAL2	NM_006927	Blood - Neutrophil	3.69926	6.61498	0	29.4091	25.3164	42.4468	406.587	21.4125	2.18632	1.10982	5.01246	0	11.2774	21.9842	32.0423	5.34967	17.6951	12.8178	2.44512	50.4949	2.74857	0	0	5.38021	0	1.42578	0	0	0	51.82	3.28854	0	2.37142	0	1.31073	43.0389	0	0	79.3985	79.9974	19.7535	9.02367	0
7903	ST8SIA4	NM_005668 /// NM_175052	Blood - Neutrophil	14.7132	0	0	39.2698	14.1102	182.394	2316.24	159.309	37.9848	27.2237	89.9543	0	0	2.12748	2.22881	0	1.77495	2.07117	4.45083	71.1997	10.5545	0	2.81059	0	0	2.33533	0	0	21.3588	103.055	0	0	30.823	0	7.30701	0	0	24.9784	83.2894	53.0496	2.56476	7.01864	0
79689	STEAP4	NM_024636	Blood - Neutrophil	96.862	40.7947	0	0	0	27.715	1305.18	69.0644	0	0	0	0	0	0.264886	0.572773	0	0.282704	1.48368	16.0667	27.2082	46.028	14.8375	309.171	19.2678	0	23.1582	5.30529	17.2386	21.9057	9.29015	6.42699	0	123.127	44.1565	69.9081	19.6684	0	0	2.37424	75.8399	7.89929	19.3347	14.825
8676	STX11	NM_003764	Blood - Neutrophil	24.0407	0	0	0	192.488	502.128	1891.89	92.0417	2.36537	3.55799	41.2585	0	0	0	0	0	0	0	0	0	0	0	0	0	0	0	0	0	0.613428	0	0	0	5.37622	0	0	0	0	0	7.99257	79.3308	2.27399	0	0
6809	STX3	NM_004177	Blood - Neutrophil	62.5884	101.649	139.639	5.76787	213.703	170.02	3187.13	278.142	44.8634	28.5605	83.6759	65.5731	100.819	105.831	81.5601	65.9866	82.8002	94.1813	132.982	99.7278	131.082	467.18	200.069	143.458	131.789	70.9164	276.777	56.8257	112.434	85.5067	33.6282	141.065	407.876	89.4023	155.265	104.484	56.5862	40.1289	90.4774	329.829	45.1173	129.316	94.1952
10460	TACC3	NM_006342	Blood - Neutrophil	1.32269	0	0	23.3611	322.74	321.975	1988.62	392.78	619.489	108.886	159.551	0	0	0.399814	0	0	0	0	0	6.9445	11.6924	14.8579	0	0	0	1.07239	0	0	1.04779	166.73	0	0	1.59259	0	3.00518	595.464	138.334	0	288.381	466.73	0	29.6547	10.9863
6891	TAP2	NM_000544 /// NM_018833	Blood - Neutrophil	4.89555	4.78374	0	30.749	139.641	24.0576	335.694	67.8506	63.0505	24.7416	9.71033	2.04687	1.33356	1.04745	0.79707	1.38922	1.38895	0	1.4488	22.3441	35.6138	11.0737	4.10173	21.5347	0	1.07693	5.33528	0	8.72282	18.9105	1.03768	0	5.4199	6.8681	19.4254	0	0	0	59.1399	36.9894	1.04773	20.7288	17.4404
6916	TBXAS1	NM_001061 /// NM_001130966 /// NM_030984	Blood - Neutrophil	2.95013	16.8668	6.75484	0	1512.9	1330.94	1874.13	299.306	0	1.99232	98.0078	0	0	0	12.795	0	1.20854	22.3222	10.6271	0	0	0	6.00593	0	0	0	5.33853	11.9419	6.82759	0	0	0	2.017	0	1.934	0	0	0	82.4457	342.74	3.30582	5.47449	6.70818
200424	TET3	NM_144993	Blood - Neutrophil	0	0	0	0	168.314	0	378.694	27.6225	0	0	7.7431	0	0	26.1736	27.8201	0	9.77846	0	0	63.5222	0	0	0	0	0	0	0	0	4.19574	0	0	0	11.493	0	81.7668	0	0	0	33.9169	54.5756	0	11.0567	26.4653
7046	TGFBR1	NM_001130916 /// NM_004612	Blood - Neutrophil	0	0	0	0	0	0	284.64	13.6429	0	0	0	0	0	0	0	0	0.940511	0	0	122.355	0	0	0	0	0	6.14366	5.08228	0	0	0	3.04523	0	68.7603	7.19437	4.91696	2.58505	0	0	0	5.77202	4.51799	0	0
7096	TLR1	NM_003263	Blood - Neutrophil	107.691	40.2357	122.529	238.027	419.872	747.557	4307.81	921.567	216.926	163.519	246.788	60.3234	51.292	24.0746	51.2588	56.3404	42.7279	49.8247	102.243	5.82733	53.3459	15.4744	99.2619	19.0534	67.7521	56.5057	60.075	111.055	152.931	194.053	34.9887	128.187	73.4503	52.507	113.23	19.1974	30.5798	41.3118	575.519	1172.95	38.2024	70.7538	40.053
7097	TLR2	NM_003264	Blood - Neutrophil	178.862	32.9165	23.3234	30.6816	1188.23	5115.13	8992.87	1845.69	0	0	106.133	1.22097	0	0.428	46.7662	6.2296	4.25079	62.5084	187.965	1047.5	5.5864	0	388.713	0	0	0	15.4309	37.0403	147.297	17.4495	2.76304	0	26.7056	0	133.264	2.85352	0	0	425.995	2326.9	52.3288	13.3092	111.155
7099	TLR4	NM_138554 /// NR_024168 /// NR_024169	Blood - Neutrophil	249.903	41.3968	171.39	0	42.2875	687.622	4701.45	637.397	9.60739	5.17738	193.064	217.918	66.4994	53.663	143.915	302.107	84.2778	190.961	30.8375	16.9894	18.9964	44.5943	55.8622	21.1744	0	238.967	79.8208	183.568	47.1124	255.534	46.7615	10.7924	204.96	20.2189	104.588	29.6083	15.3004	30.0829	110.2	511.083	45.0053	121.098	65.095
10333	TLR6	NM_006068	Blood - Neutrophil	4.95037	0	0	54.7563	119.024	148.919	1250.79	93.7317	4.33671	8.29661	23.2153	0	0	1.49743	2.91015	0	0	4.02574	0	0	0	0	0	0	9.04106	0	0	19.3886	3.70497	21.8169	0	10.7915	1.66127	0	3.83498	0	15.3035	0	84.697	70.6469	6.57647	2.71998	2.54211
51311	TLR8	NM_138636	Blood - Neutrophil	0.74813	0	0	0	129.209	629.247	2994.03	361.223	0	0	11.6642	0	0	0	0	0	0	0	0	0	0	0	0	0	0	0	0	0	0.903306	0	0.17494	0	0.320458	0	1.81945	0	0	0	21.1323	243.096	0	0	0
8794	TNFRSF10C	NM_003841	Blood - Neutrophil	23.8215	0	13.0785	6.22408	8.95342	89.5711	8157.48	664.085	1.90484	3.21423	10.6191	0	0	0.930684	0.514681	0	0	0	5.22942	0	0	0	0	0	0	0	0	3.16152	6.04427	4.512	1.0672	3.41921	18.4777	5.46484	2.08129	0.737671	14.7024	0	0.905719	1244.49	3.50792	1.83979	0
8740	TNFSF14	NM_003807 /// NM_172014	Blood - Neutrophil	8.75874	0	0	11.3811	0	0	834.795	129.526	8.46749	5.16384	0	0	0	0	0	0	0	0	0	0	0	0	1.25106	0	0	0	0	36.7856	0	0	0	0	0	0	0	0	0	0	0	12.9519	0	0	0
80305	TRABD	NM_025204	Blood - Neutrophil	0	0	0	0	33.2549	0	237.9	1.49173	0	0	0	0	0	0	0	0	0	0	0	0	0	0	0	0	0	0	0	0	0	0	0	0	0	0	0	0	0	0	10.3331	0	0	0	0
54210	TREM1	NM_018643	Blood - Neutrophil	42.3098	0	29.1057	73.18	123.992	3178.28	11085.2	1271.25	0	0	230.927	0	0	4.43885	8.40486	0	0	16.3222	17.7867	9.32934	0	0	3.04571	0	0	0	3.48977	23.1983	464.192	0	1.53888	10.5614	202.421	0	3.03459	0	0	0	11.2762	2017.59	25.2827	6.57966	17.1193
79865	TREML2	NM_024807	Blood - Neutrophil	0	0	0	0	0	0	899.254	3.40903	0	0	0	0	0	0	0	0	0	0	0	0	0	0	0	0	0	0	0	0	0	0	0	0	572.087	0	0	3.02635	0	0	16.695	83.1971	0	0	0
7706	TRIM25	NM_005082	Blood - Neutrophil	3.63818	8.68477	0	56.54	0	52.2882	798.606	16.0302	0	0	0	0	0	0	0	0	0	0	0	77.1768	0	0	0	0	0	0	0	0	0	0	0	0	44.6907	0	3.46473	2.52352	0	0	0	0	2.09134	3.901	7.19922
140803	TRPM6	NM_017662	Blood - Neutrophil	0	0	0	0	0	0	185.852	1.33907	0	0	0	0	0	1.8106	0	0	0.70048	8.34509	0	0	0	168.312	0	0	0	0	0	0	0	0	0	0	0	0	0	0	0	0	0	0	0	2.96729	0
81027	TUBB1	NM_030773	Blood - Neutrophil	2.38937	0	0	0	0	207.496	542.212	224.068	9.77268	8.8291	0	0	0	0	0	0	0	0	0	0	0	0	0	0	0	0	0	0	0	0	0	0	0	0	0	0	0	0	0	59.7	0	0	0
55350	VNN3	NM_001024460 /// NM_018399 /// NM_078625 /// NR_028290 /// NR_028291	Blood - Neutrophil	0	0	8.1997	0	1.31242	80.8038	3018.59	162.446	0	0	25.6727	0	0	0	0	0	0	0	0	0	5.96255	0	0	0	0	0	0	83.1935	286.608	0	0	7.17335	30.257	0	0	0	0	0	0	246.172	0	0	2.28916
81030	ZBP1	NM_001160417 /// NM_001160418 /// NM_001160419 /// NM_030776	Blood - Neutrophil	0	0	0	98.0351	0	0	259.32	57.0814	21.7179	1.29689	34.9038	0	0	0	0	0	0	0	0	0	0	0	0	0	0	0	0	0	0	17.5442	0	0	0	0	0	0	0	0	3.88015	1.81316	0	0	0
84243	ZDHHC18	NM_032283	Blood - Neutrophil	147.054	42.6051	97.9873	178.607	557.815	209.302	5062.02	736.189	438.436	491.25	89.2447	21.985	5.5098	13.2616	16.707	0	12.2324	19.6966	159.637	111.918	161.723	103.16	42.9592	42.7976	34.4577	23.4841	0	49.035	67.6133	359.56	3.4422	44.8952	297.614	18.8892	181.291	28.0826	157.361	72.4416	320.817	939.311	159.383	186.233	137.721
7773	ZNF230	NM_006300	Blood - Neutrophil	9.52934	0	0	0	10.6185	0	251.878	26.8587	3.42916	0	1.46651	0	0	1.74913	13.1241	0	1.57306	14.3433	7.50564	28.8463	5.63499	0	7.4108	0	0	0	0	0	7.02336	0	0	0	0.931557	0	27.7454	2.26837	20.9056	0	30.4992	5.432	0	9.58812	6.53324
63925	ZNF335	NM_022095	Blood - Neutrophil	1.55286	0	0	0	40.101	0	308.663	38.5471	52.4097	161.24	0	0	0	1.31362	7.87135	0	2.63593	0	23.0874	76.0525	0	0	23.4932	0	0	0	0	0	1.17275	0	0	0	8.6276	0	27.8436	20.9259	0	0	11.6814	0	0	6.75465	13.5885
940	CD28	NM_006139	Blood - T Lymphocyte CD4+	14.2281	0.924516	25.2196	13.0836	0.344501	0.945795	77.8492	159.072	537.97	325.564	29.566	8.60322	9.00585	3.68688	1.66621	8.67916	3.49174	1.98502	8.45916	1.38979	7.03294	2.7251	6.00978	3.07786	7.19297	8.57014	7.27892	17.6848	6.97363	84.2255	8.12285	5.3613	29.8454	5.85729	7.54091	4.93662	102.122	13.7658	17.0516	38.9636	0.614363	6.26388	1.33976
959	CD40LG	NM_000074	Blood - T Lymphocyte CD4+	0	0	0	0	0	0	18.9415	82.0721	413.623	43.3296	2.98297	0	0	0	0	0	0	0	0	0	0	0	0	0	0	0	0	0	0	258.15	0	0	0	0	0	0	37.3433	0	30.845	10.4903	0	0	4.36046
921	CD5	NM_014207	Blood - T Lymphocyte CD4+	0	0	0	0	16.3024	0	60.1411	79.3892	945.406	830.642	0	0	0	0	0	0	0	0	0	0	0	0	0	0	0	0	0	0	0	0	0	0	0	0	0	0	0	0	20.9477	4.42223	0	0	0
1493	CTLA4	NM_001037631 /// NM_005214	Blood - T Lymphocyte CD4+	0	0	0	0	0	0	5.69487	12.3849	369.028	36.4328	0	0	0	0	0	0	0	0	0	0	0	0	0	0	0	0	0	0	0	17.5053	0	0	0	0	0	1.53815	0	0	0	0	0	0	0
2323	FLT3LG	NM_001459	Blood - T Lymphocyte CD4+	0.868493	0	0	5.13766	9.05329	0	27.1635	174.369	768.644	584.323	6.39233	0	0	0	0	0	0	0	0	0.585065	0.509243	4.24944	5.03085	0	0	0	0	0	0.982728	92.5795	0.141016	0	0	0	11.7405	0	12.8738	0	10.1909	59.7076	0	1.13229	28.6382
29851	ICOS	NM_012092	Blood - T Lymphocyte CD4+	0	0	0	0	0	2.1877	14.4467	133.816	2398.81	781.732	4.95683	0	0	0	0	0	0	0	0	0	0	5.15136	0	0	0	0	0	0	6.5154	85.4994	0	3.01649	0	0	0.586104	0	269.792	0	36.0873	107.282	0	0	0
3738	KCNA3	NM_002232	Blood - T Lymphocyte CD4+	0	0	0	0	0	0	43.9097	53.4986	408.036	228.481	20.6476	0	0	1.49806	1.87005	0	1.40642	0	0	0	0	0	0	0	0	0	0	0	0.736792	0	0	0	0	0	0	0	0	0	0	0	0	1.16398	0
11123	RCAN3	NM_013441	Blood - T Lymphocyte CD4+	0	0	0	0	0	2.28727	14.5795	34.3411	200.905	178.075	1.48538	0	0	0	0.371199	0	0	2.73874	2.68883	0	0	0	12.6885	0	0	0	0	0	2.06479	0	0	0	0	3.48343	2.22309	0	0	0	0	1.22079	0	0.850412	0
55423	SIRPG	NM_001039508 /// NM_018556 /// NM_080816	Blood - T Lymphocyte CD4+	0	0	0	0	0	0	117.069	327.977	1042.75	298.59	3.92607	0	0	0	0	0	0	0	0	0	0	0	0	0	0	0	0	0	5.59846	472.179	0	0	0	0	0	13.652	146.194	0	86.3565	278.701	0	0	0
50852	TRAT1	NM_016388	Blood - T Lymphocyte CD4+	1.71507	3.82455	0	3.46232	0.903998	0	319.987	948.74	2201.49	1330.77	15.8252	0	0	0.198792	0	0	0	0	0.83958	0.549547	0.95041	19.4549	1.29893	0	0	0.705844	0	0	1.09251	322.428	0.288152	0	0.259044	0	16.8694	0	470.203	0	48.0186	391.443	1.26878	0.734618	13.7488
28683	TRAV8-3	---	Blood - T Lymphocyte CD4+	0	0	0	0	2.31004	0	43.4739	53.524	216.406	170.928	0	0	0	0	2.21048	0	1.23565	0	12.0887	0	3.94225	0	2.99385	0	0	11.1459	0	0	1.9936	14.7436	1.42995	0	0	7.32932	0	17.4532	0	0	0	11.3135	11.3761	11.889	3.16382
53347	UBASH3A	NM_001001895 /// NM_018961	Blood - T Lymphocyte CD4+	0	0	0	0	0	0	174.308	164.252	751.303	204.374	0.674878	0	0	0	0	0	0.197593	0	0	0	0	17.7488	0	0	0	0	0	0	0.475589	100.13	0	0	0	0	0	0	31.0461	0	2.43983	154.991	0	0	2.3462
643641	ZNF862	NM_001099220	Blood - T Lymphocyte CD4+	2.58458	40.1415	0	0	20.5392	0	10.8734	30.191	139.9	0	0	0	0	1.96187	41.5712	0	5.6108	13.4854	35.6847	0	0	0	40.0583	0	0	0	0	0	3.52734	0	0	0	0	0	9.55949	0	0	0	0	0	0	3.96056	0
56985	C17orf48	NM_020233	Blood - T Lymphocyte CD8+	53.2856	0	0	0	0	0	188.15	89.8724	148.475	515.871	0	0	0	6.9353	6.51884	0	6.51828	9.85187	8.57975	291.413	0	11.1917	89.0556	0	0	0	0	14.3106	2.98543	0	4.57604	0	0	0	72.8763	15.5046	0	0	4.53635	16.4569	0	12.0912	56.0763
6352	CCL5	NM_002985	Blood - T Lymphocyte CD8+	144.428	46.6821	171.509	190.79	67.7157	1246.98	3891	4249.83	1353.13	11599.4	227.885	0	0	0.271295	0.676389	0	0.745255	1.89358	165.199	27.08	152.106	432.223	36.7096	66.0578	5.99717	20.2578	20.6888	93.7842	602.854	651.143	4.20506	91.9847	86.1403	174.643	96.6734	4.23155	82.5057	103.357	252.362	931.039	36.1871	182.024	324.24
915	CD3D	NM_000732 /// NM_001040651	Blood - T Lymphocyte CD8+	88.3999	10.3832	315.421	77.2913	2.8563	54.7879	2748.7	4122.03	9437.35	16515.8	238.046	0	0	0	0	0	0	0	175.523	0	363.481	455.925	44.3929	67.6766	0	28.3484	0	51.9174	489.968	3945.41	6.14173	266.073	0	145.892	139.909	3.6376	6493.91	60.1551	882.347	2178.68	14.2813	53.0222	380.523
917	CD3G	NM_000073	Blood - T Lymphocyte CD8+	0	0	0	0	0	0	584.3	595.234	1985.7	4236.67	2.23203	0	0	0	0	0	0	0	0	0	0	0	0	0	0	0	0	0	1.04748	294.049	0	0	0	0	1.18087	0	1033.1	0	0	15.4263	0	0	9.37814
923	CD6	NM_006725	Blood - T Lymphocyte CD8+	0	0	6.88406	7.59702	0	1.93974	402.66	356.414	910.209	1309.46	37.8145	0	0	0	0	0	0	0	0.67119	0	2.63431	2.1765	0	0	3.0007	0	0	0	6.43516	519.406	0	0	0	0	1.05712	0	123.496	12.0029	97.394	72.2106	0	0.227314	1.45902
969	CD69	NM_001781 /// NR_026671 /// NR_026672	Blood - T Lymphocyte CD8+	40.9124	16.6933	138.247	1205.05	442.347	983.317	1398.89	1587.53	4903.89	8268.08	806.645	4.24823	0	1.52187	28.4991	8.16369	0.565445	29.9404	147.183	0	177.105	158.684	111.156	31.6632	0	80.5401	35.0868	46.1134	163.932	911.088	0.487538	433.207	35.0016	120.286	108.473	22.9163	809.542	111.252	1266.1	1695.38	57.1258	103.508	96.0926
925	CD8A	NM_001145873 /// NM_001768 /// NM_171827 /// NR_027353	Blood - T Lymphocyte CD8+	13.3695	15.2787	27.5417	12.46	0	0	1785.69	1978.5	13.3576	9113.61	120.643	0	0	6.53836	35.5432	0	9.58656	0	74.301	0	74.7261	0	0	0	0	7.84922	0	0	94.5504	498.866	0	51.4005	0	18.6783	22.4604	6.34663	2000.35	78.7457	121.206	870.173	0	2.50416	71.5171
926	CD8B	NM_004931 /// NM_172099 /// NM_172101 /// NM_172102 /// NM_172213	Blood - T Lymphocyte CD8+	0	0	0	0	1.77312	0	366.736	387.463	24.0232	2456.08	25.4202	0	0	0.254413	0	0	0	0	6.81013	12.5891	8.19502	0	0	0	0	0	0	0	2.97473	102.967	0	0	0	0	2.369	0	586.258	0	28.4052	277.144	0	0.339284	22.2244
29121	CLEC2D	NM_001004419 /// NM_013269	Blood - T Lymphocyte CD8+	27.0188	2.35562	62.9769	232.486	86.6968	21.6765	357.76	532.572	587.459	1678.62	90.5727	10.8205	14.2146	6.63183	6.15362	9.72248	5.58488	2.00801	12.8045	19.3769	34.5678	14.0711	43.8079	4.45049	16.6301	20.9934	6.02201	4.5907	31.5823	185.935	11.0264	15.5017	33.5813	37.9244	37.7658	79.1633	226.984	14.2417	159.777	70.2932	16.8335	37.5939	15.3389
8530	CST7	NM_003650	Blood - T Lymphocyte CD8+	22.4327	0	20.4828	0	54.9166	132.617	3063.07	1859.17	504.556	4587.93	619.93	0	0	0	0	0	0.898066	0	2.61212	0	5.79371	39.1661	0	0	0	0	0	0	30.8613	127.662	0	0	2.84985	0	56.5989	1.58655	0	0	147.317	2163.45	3.06527	27.4105	93.8377
1521	CTSW	NM_001335	Blood - T Lymphocyte CD8+	0.911511	0	0	0	64.0929	0	1504.82	1216.65	502.81	5500.7	286.825	0	0	0	0	0	0	0	0	0	0	0	0	0	0	0	0	0	0	165.593	0	0	21.1509	0	1.05514	0	0	0	0	803.453	0	139.843	29.1618
2833	CXCR3	NM_001142797 /// NM_001504	Blood - T Lymphocyte CD8+	0	0	0	10.5797	254.905	0	36.9361	41.0727	65.7672	326.884	0	0	0	0	0	0	0	0	0	0	0	0	0	0	0	0	0	0	0	13.2051	0	0	0	0	0	0	0	0	156.498	1.00209	0	0	0
1844	DUSP2	NM_004418	Blood - T Lymphocyte CD8+	0	12.6317	192.364	314.61	781.767	801.783	926.573	153.521	1438.9	3261.35	356.133	0	0	13.4424	0	0	2.60566	0	199.259	475.88	33.8445	0	121.463	0	0	0	3.82826	0	10.4978	68.8163	0	0	0	16.8548	17.8819	8.48619	282.158	0	256.894	373.874	5.198	94.4709	9.80926
2672	GFI1	NM_001127215 /// NM_001127216 /// NM_005263	Blood - T Lymphocyte CD8+	0	0	0	0	26.5263	0	58.0945	35.4922	27.7259	160.255	8.18887	0	0	0	0	0	0	0	0	0	0	6.43501	0	0	0	0	0	0	0.564729	0	0	0	0	0	0	0	28.8397	0	57.5174	23.1172	0	0	0
10578	GNLY	NM_006433 /// NM_012483	Blood - T Lymphocyte CD8+	37.6915	0	0	16.4662	44.2924	124.793	3828.02	3486.21	499.827	8144.81	202.444	0	0	0	3.50223	0	0	2.14709	0	0	12.5378	10.5425	0	3.61636	0	2.21463	0	0	48.1034	141.646	1.38771	0	813.746	0	2.85304	0	0	0	9.95802	662.994	5.46364	2161.22	2.16369
2999	GZMH	NM_033423	Blood - T Lymphocyte CD8+	1.61456	0	0	0	24.6838	0	2086.68	1326.96	111.181	3271.91	40.1122	0	0	0	0	0	0	0	1.73854	0	5.99302	5.85414	0	0	0	0	0	0	30.3026	0	0	0	0	0	5.27294	0	0	0	3.31473	126.228	0	4.34808	56.4514
3003	GZMK	NM_002104	Blood - T Lymphocyte CD8+	16.7896	0	100.807	0	0	0	1821.53	1558.99	1476.71	4550.34	70.4804	0	0	0	0	0	0	0	25.4405	0	29.0204	10.0636	13.2245	0	0	9.56937	0	69.4858	26.5035	743.892	0	32.5538	1.93468	11.2765	45.2702	2.21355	135.495	41.1673	189.102	184.816	0	38.603	117.763
3007	HIST1H1D	NM_005320	Blood - T Lymphocyte CD8+	0	0	0	0	23.9351	0	0	6.20138	0	246.046	0	0	0	0	0	0	0	0	0	0	0	0	0	0	0	0	0	0	0	0	0	0	0	0	0	0	0	0	18.0066	0	0	0	0
3008	HIST1H1E	NM_005321	Blood - T Lymphocyte CD8+	0	5.65021	0	9.61735	20.7903	0	3.63772	1.46198	15.0984	152.815	0	0	0	0	0.83505	0	0.281373	2.55278	1.37155	0	0	0	0	0	0	0	1.74482	0	0	0	0	0	0.336933	0	0	0	0	0	10.8502	1.57365	0	0.707179	0
8363	HIST1H4J	NM_021968	Blood - T Lymphocyte CD8+	0	40.7266	0	0	56.2019	0	0	10.4643	7.16613	343.797	5.33097	0	0	0.67139	0	0	0.611071	0	0	0	14.4278	0	0	0	0	0	0	0	0	0	0	0	0	0	2.02105	0	0	0	31.9563	5.53299	0	15.5552	13.3716
3458	IFNG	NM_000619	Blood - T Lymphocyte CD8+	11.3077	0	73.8541	12.645	2.32428	15.33	59.5507	139.988	143.58	1461.18	23.8303	2.88318	29.5954	7.47198	1.95655	7.23132	10.619	0	17.9551	0	33.4085	15.4874	0	0	12.2577	14.658	4.23701	11.8696	37.4803	76.8333	21.832	42.9867	22.7615	53.5029	13.125	7.0493	0	90.6297	32.2579	15.0168	4.81795	12.2984	3.76125
22806	IKZF3	NM_012481 /// NM_183228 /// NM_183229 /// NM_183230 /// NM_183231 /// NM_183232	Blood - T Lymphocyte CD8+	0	0	0	43.3728	0	0	72.0641	18.6473	11.6694	187.939	0	0	0	0	0	0	0	0	0	0	0	0	0	0	0	0	0	0	0	0	0	0	0	0	0	3.98567	0	0	23.2026	0.709799	0	0	0
50615	IL21R	NM_021798 /// NM_181078 /// NM_181079	Blood - T Lymphocyte CD8+	0	0	0	164.008	33.5137	3.6518	94.2279	98.1351	294.188	593.673	2.75224	0	0	0	0	0	0	0	0	2.12273	0	0	0	0	0	0	0	0	0	213.325	0	0	0	0	0	0	85.6375	7.51429	211.83	34.7371	0	0	0
3804	KIR2DL3	NM_014511 /// NM_015868	Blood - T Lymphocyte CD8+	0	0	0	0	0	0	90.2057	46.4809	0	118.911	0	0	0	0	0	0	0	0	0	0	0	0	0	0	0	0	0	0	0	0	0	0	4.07916	0	0	0	0	0	0	50.4367	0	31.5827	0
3811	KIR3DL1	NM_013289	Blood - T Lymphocyte CD8+	0	0	0	0	0	0	70.5411	56.5608	0	258.84	14.5968	0	0	0	0	0	0	2.62408	0	0	0	0	0	0	0	0	0	0	0	0	0	10.6542	49.377	0	0	0	0	0	2.12473	65.65	0	48.9264	0
3820	KLRB1	NM_002258	Blood - T Lymphocyte CD8+	6.17263	0	24.0276	0	0	21.9569	1996.42	2254.96	4763.72	8088.2	160.459	0	0	0	0	0	0	0	10.0414	0	62.4354	98.794	0	0	0	0	0	53.3494	53.4147	903.281	0	21.8347	2.47771	0	7.07697	1.34322	42.3398	0	194.029	604.211	0	12.8184	11.5344
3823	KLRC3	NM_002261 /// NM_007333	Blood - T Lymphocyte CD8+	0	0	0	0	0	0	103.087	102.295	1.0935	790.761	6.70805	1.72455	0	0.573395	31.131	0	1.24064	24.4	0	0	0.86966	0	0	0	0	0	0	0	1.32498	0	0	0	1.59997	0	1.0062	0	0	0	0.759048	14.6699	0	6.88303	2.93032
8302	KLRC4	NM_013431	Blood - T Lymphocyte CD8+	1.17446	0	2.61047	0	0	0	56.3549	36.194	4.93518	471.425	3.08345	0.430015	1.0931	1.35175	3.48417	5.45827	2.29488	3.48222	2.78129	0	1.85258	0	0.680422	0	0	2.08605	2.18858	4.68987	1.11715	3.03068	1.99508	0	3.33502	0	1.78299	5.9921	0	10.6425	1.18381	3.00663	0	8.68645	1.66121
3824	KLRD1	NM_001114396 /// NM_002262 /// NM_007334	Blood - T Lymphocyte CD8+	0	0	6.7562	0	0	7.88538	613.453	420.536	1.86062	1847.72	24.9551	0	0	0	0	0	0	0	0	0	0	0	0	0	0	0.978032	0	0	0.888992	0	0.445111	0	1.1815	0	0	0.912862	0	0	0	61.5001	0	5.16179	0.980654
22914	KLRK1	NM_007360	Blood - T Lymphocyte CD8+	28.915	0	0	112.391	22.6484	0	1849.36	1527.02	87.2965	4752.32	92.1294	0	0	0	0	0	0	0	13.8306	0	36.5132	23.2459	0	0	0	0	0	0	65.39	404.25	0	0	0	0	40.6131	14.3039	0	0	107.923	559.132	0	40.1287	71.728
3902	LAG3	NM_002286	Blood - T Lymphocyte CD8+	0	0	0	0	0	0	32.5896	8.27159	39.0127	160.842	0	0	0	0	0	0	0	0	0	0	0	0	0	0	0	0	0	0	4.15467	0	0	0	0	0	0	0	0	0	24.7993	1.80213	0	0.825865	0
259197	NCR3	NM_001145466 /// NM_001145467 /// NM_147130	Blood - T Lymphocyte CD8+	0	0	0	31.7342	0	0	76.836	88.424	23.4505	262.636	0	0	0	0	0	0	0	0	0	0	0	0	0	0	0	0	0	0	0	5.42603	0	0	0	0	0	0	0	0	0	3.7193	0	0.193307	0
4818	NKG7	NM_005601	Blood - T Lymphocyte CD8+	10.7993	0	0	0	268.995	298.802	4831.46	3282.7	472.007	10033.2	571.386	0	0	0	0	0	0	0	1.51193	0	8.33026	5.99715	7.23313	0	0	3.00524	0	91.7923	36.1386	360.523	0.142052	0	64.6187	0	12.9248	0	0	18.3444	243.102	1791.15	6.6159	380.599	18.9591
26191	PTPN22	NM_012411 /// NM_015967	Blood - T Lymphocyte CD8+	1.18757	0	0	38.6287	105.181	45.8155	126.68	92.7614	157.753	363.315	50.0427	0	0	0	0	0	0.0921795	0	0	2.4842	0.911646	3.87982	0.816673	0	0	0	0	0	4.54781	42.0472	0.220456	0	0	0	1.45327	0.268105	6.43037	0	67.9182	40.0331	0	0.328669	0.76559
27314	RAB30	NM_014488	Blood - T Lymphocyte CD8+	0	0	0	0	0	0	0	8.68887	13.6914	141.65	107.244	0	0	0	0	0	0	0	0	0	0	0	0	0	0	0	0	0	0	0	0	0	0	0	0	0	0	0	0	0	0	0	0
6095	RORA	NM_002943 /// NM_134260 /// NM_134261 /// NM_134262	Blood - T Lymphocyte CD8+	69.2959	677.239	8.88343	90.8118	18.0683	15.7221	226.329	413.443	1616.97	3946.43	127.601	17.2683	92.471	52.986	137.892	30.9163	37.5401	184.581	262.288	364.878	408.582	20.9641	89.9539	275.006	296.341	11.628	228.03	306.913	32.0436	115.769	120.597	57.9442	35.8486	5.20845	893.128	294.626	53.2525	0	83.5896	145.266	22.1791	37.3364	520.255
4068	SH2D1A	NM_001114937 /// NM_002351	Blood - T Lymphocyte CD8+	0	0	1.39589	0	0.758074	0	174.267	129.028	340.806	1355.34	7.68369	0	0	0	0	0	0	0.321113	1.33937	0	2.17875	2.82726	0	1.44094	0	0	0	0	0.334184	51.7514	0	0	0	0	2.20834	0	250.955	4.48056	17.1186	38.6347	0	0.251022	2.60205
6498	SKIL	NM_001145097 /// NM_001145098 /// NM_005414	Blood - T Lymphocyte CD8+	0.540972	4.32108	2.0598	0	23.7667	8.44147	15.3979	7.38992	8.83203	147.85	3.35502	1.35445	0	0.781826	3.00391	2.53196	0.638974	1.37852	6.60908	30.1338	1.45507	2.35623	13.5948	2.92328	0	0	2.35964	0	1.25033	0	1.36995	0	4.92655	0	5.46408	19.0239	0	0	15.5291	11.464	9.38664	17.4188	2.55675
6775	STAT4	NM_003151	Blood - T Lymphocyte CD8+	72.5219	53.7516	0	0	40.7438	16.2864	655.947	985.832	1890.82	3764.83	140.537	22.829	0	496.394	126.477	124.72	282.188	69.6739	16.5734	45.8925	0	13.369	0	0	0	401.536	0	0	42.6188	629.088	0	163.84	222.939	0	10.6483	732.033	0	0	205.794	377.561	0	14.9079	0
6375	XCL1	NM_002995	Blood - T Lymphocyte CD8+	0.794389	2.03327	0	4.2001	0.673771	4.26577	61.5019	112.77	13.4545	699.058	13.9884	0	0	0	0.560749	0	0	1.09703	5.452	1.04436	10.4104	14.0452	0	0	0	0	0	4.27318	7.88458	27.0165	0	3.18708	47.213	0	7.32821	2.63531	0	0	0	85.1978	5.62056	38.9745	16.8777
566	AZU1	NM_001700	Bone Marrow	0	0	0	0	0	9.99868	6.819	5.54394	1.70645	0	1063.03	0	0	0	0	0	0	0	0	0	0	0	0	0	0	0	0	0	2.12817	0	0	0	0	0	0	0	0	0	0	847.617	0	0	0
952	CD38	NM_001775	Bone Marrow	10.8133	7.87265	0	192.411	269.259	30.3683	54.0925	94.2307	56.3484	79.5499	1976.95	0	0	0.63701	4.50004	0	1.93914	14.701	11.2988	2.57827	11.5092	50.7136	3.77381	0	0	0	0	0	199.779	460.833	147.664	0	0	708.853	0	1.7183	477.244	28.5704	435.461	18.5828	7.88178	8.23348	0
1511	CTSG	NM_001911	Bone Marrow	84.3238	0	39.7228	0	10.9369	25.0457	3.1313	2.34037	3.64697	0	971.554	0	0	0	0	0	0	0	23.886	0	0	30.4633	12.8333	0	0	2.94022	0	0	19.5035	0	9.51395	0	1.91599	0	527.977	15.1479	0	0	9.74122	440.969	0	0	178.939
1991	ELANE	NM_001972	Bone Marrow	0	0	0	0	0	19.6927	80.565	7.11996	5.15709	0	2738.5	0	0	0	0	0	0	0	0	0	0	0	0	0	0	0	0	0	1.61885	0	0	0	1.23782	0	40.0236	0	23.1274	0	0	1355.04	3.84315	0	3.92223
8288	EPX	NM_000502	Bone Marrow	0	0	0	0	0	0	0	0.33425	0	0	326.67	0	6.17707	1.22096	3.18332	0	0	0	0	0	4.79785	0	0	0	0	0	0	0	3.36476	0	0	20.5418	0	0	0	4.231	0	0	0	12.723	0	0	3.39991
29064	FAM30A	XM_001724472 /// XM_001725525	Bone Marrow	0	0	0	153.034	9.16366	0	19.1483	16.4629	0	0	189.27	0	0	0	0	0	0	0	0	0	0	0	0	0	0	0	0	0	0	0	0	0	0	0	0	0	0	0	0	36.5861	0	0	0
3495	IGHD	---	Bone Marrow	0.385319	0	26.0664	1218.29	2.35014	0	292.429	135.601	18.4506	84.8032	3466.38	0	0	0	0	0	0	0	10.4146	0	0	0	0	3.40201	0	1.72633	0	0	6.02255	321.643	0	0	0	1.6891	0.170852	0	0	0	718.815	182.457	0	0	0
3500	IGHG1	---	Bone Marrow	4.9609	9.43822	14.724	60.2875	2.38651	10.2234	12.2632	21.048	12.5467	13.5371	557.61	11.4711	9.00773	5.76889	5.82151	6.58302	7.67545	5.05073	9.65384	4.37028	6.47145	28.5805	5.4912	17.1497	0	14.4267	8.15823	15.4163	5.70221	201.413	9.12967	6.63681	18.132	4.24331	2.56713	9.87042	20.5135	23.9533	102.054	9.76856	1.25507	3.57471	3.67209
28908	IGKV4-1	---	Bone Marrow	8.34665	67.8688	69.1208	114.268	0	0	40.5579	122.132	49.4134	28.6119	9219.35	0	0	0	0	0	0	0	133.643	0	5.8288	290.496	0	0	0	11.2826	4.5085	50.7615	31.2964	2738.24	0	0	0.795387	36.8866	2.36781	8.68788	257.227	163.222	1210.69	31.0127	0	0.419165	0
28831	IGLJ3	---	Bone Marrow	9.23628	12.2631	72.0074	244.57	0	8.53475	65.6675	151.03	39.9719	41.4686	5237.03	0	0	0	0	0	0	0	49.9063	0	9.48353	134.927	0	27.2252	0	17.414	7.38346	37.4254	11.5774	1556.23	0	0	0	0	4.12281	6.05	232.33	358.464	773.466	34.8108	0	1.33385	0
3543	IGLL1	NM_020070 /// NM_152855	Bone Marrow	0	4.83913	0	0	0	0	0	6.43159	1.62338	0	705.015	0	0	0	0	0	0	0	0	0	0	0	0	0	0	0	0	0	0	14.5778	0	0	0	0	0	201.096	54.73	0	18.9593	2.35686	0	0	3.21653
91353	IGLL3	NM_001013618	Bone Marrow	114.007	238.561	1137.74	3168.26	139.5	253.213	273.333	783.67	675.315	380.733	14109.8	25.7111	113.885	20.9132	23.5299	59.2409	40.9584	8.30818	955.36	9.1792	576.158	1715.08	111.568	297.52	7.43719	156.332	338.221	315.833	313.25	5435.42	14.2655	1020.82	95.972	1007.57	121.227	206.833	1040.08	640.215	5257.87	448.266	10.0244	148.494	86.9887
28797	IGLV3-19	---	Bone Marrow	0	14.0631	35.9718	0	0	0	23.4092	43.4089	22.3101	11.4572	3643.26	0	0	0	0	0	0	0	31.9618	0	4.01044	63.416	0	0	0	6.30925	0	0	10.1149	907.31	0	0	0	9.71794	0	2.03967	49.1066	91.1093	362.317	39.1742	0	0.727688	0
28785	IGLV4-60	---	Bone Marrow	0	0	4.868	11.3193	0	11.2113	4.29514	26.3967	6.60238	6.85036	896.604	4.95164	4.43248	3.09649	0	1.07994	1.93846	3.30594	4.69723	0	0	24.6701	0	0	2.24245	5.11862	0	10.5364	10.6879	171.844	0.581639	0	1.48939	2.97835	0	0	53.5052	19.8024	105.112	11.2862	0	5.03297	0
100293440	LOC100293440	XM_002345475	Bone Marrow	27.3681	70.5113	339.281	1620.16	0	14.2899	245.917	609.075	262.871	236.103	9494.56	0	0	0	0	0	0	0	405.88	0	85.1194	777.992	7.91168	0	0	76.6777	84.5467	145.77	131.579	7006.59	0	49.4981	1.68015	168.922	10.0117	38.6709	1155.25	413.68	3884.92	346.221	0	5.91356	11.8616
51237	MGC29506	NM_016459	Bone Marrow	0	14.9506	0	629.077	288.673	0	20.0526	73.3793	19.8156	6.34078	2981.68	0	0	0	1.08456	0	0	0	28.5688	1.38003	2.4247	87.0257	0	0	0	0	0	0	2.18196	494.374	0	0	0	5.01063	0	0.940452	535.898	0	899.142	77.5884	0	0	0
4353	MPO	NM_000250	Bone Marrow	0	0	0	0	1.12571	54.8694	20.2792	33.5881	2.67338	0.759063	3200.64	0.816666	0	1.46131	2.29479	1.05555	1.07361	1.81696	0	0	0	3.46361	1.50182	0	0	0	0	0	2.94591	0	0	0	0.609506	0	0	0	15.9062	0	0.744276	600.628	8.56681	0	1.30119
10394	PRG3	NM_006093	Bone Marrow	0	0	0	0	0	0	0	0.249331	0	0	504.551	0	0	0	0	0	0	0	0	0	0	0	0	0	0	0	0	0	0	0	0	0	0	0	0	0	0	0	0	65.3167	0	0	0
5657	PRTN3	NM_002777	Bone Marrow	0	0	0	0	0	0	1.2053	0.626905	0	0	1109.83	0	0	0	0	0	0	0	0	0	0	0	0	0	0	1.53784	0	0	3.09533	0	51.9302	0	0	0	0	0	32.9286	0	0	275.171	7.55669	0	0
6036	RNASE2	NM_002934	Bone Marrow	44.3045	60.541	52.4382	32.458	457.64	3218.41	759.839	1142.46	31.0341	14.0934	4181.17	22.2777	2.9066	5.92251	90.46	101.725	24.831	125.33	12.7419	8.21327	3.40849	24.9123	44.8709	0	0	59.9272	30.3852	34.8514	59.279	33.1636	23.9097	39.3746	16.9453	7.71987	17.6325	14.6438	55.3955	0	106.465	1222.45	67.0383	8.90087	4.47841
6037	RNASE3	NM_002935	Bone Marrow	0	0	0	0	12.4769	17.6049	152.261	25.0796	2.36805	0	1699.27	0	0	0	0	0	0	0	0	0	0	0	0	0	0	0	0	0	0	0	0	0	0	0	0	0	0	0	7.31221	258.867	0	0	0
63982	ANO3	NM_031418	Brain - Caudate Nucleus	209.348	12.8452	0	0	2.0796	0	0.583344	0.590277	0	0	0	5796.89	0	828.03	1972.22	229.806	480.331	21.8729	1.81662	0	0	0	1931.95	0	0	0	2.91133	0	2.36247	0	0	22.8579	1.68556	0	8.67577	35.0411	32.5324	0	0	1.54361	0	0.801876	0
10777	ARPP-21	NM_001025068 /// NM_001025069 /// NM_016300 /// NM_198399	Brain - Caudate Nucleus	0	0	0	0	0	0	0	0	0	0	0	8461.05	260.385	1552.64	1535.76	624.467	927.261	257	0	0	0	0	0	0	0	0	0	0	0	0	0	0	0	0	0	0	0	0	1.69591	0	0	0	0
24141	C20orf103	NM_012261	Brain - Caudate Nucleus	0	0	0	18.8557	914.911	0	3.3256	10.1274	0	0	0	3121.07	0	639.012	693.34	163.965	376.412	37.0999	0	1.75024	0	0	12.918	0	0	0	0	0	0	0	0	0	1.25035	0	0	0	0	0	428.34	0	0	7.38084	34.1033
27092	CACNG4	NM_014405	Brain - Caudate Nucleus	0	69.4531	0	0	0	0	0	0	0	0	0	408.85	9.97905	50.7993	63.6579	107.613	60.3364	14.327	0	0	0	0	0	0	19.2141	0	0	0	0	0	0	0	0	39.8797	0	0	0	0	0	17.3396	0	0	0
1690	COCH	NM_001135058 /// NM_004086	Brain - Caudate Nucleus	56.8935	17.0643	0	451.6	0	0	8.09813	17.2339	1.71306	0	98.3138	2340.91	4.22288	91.3671	136.579	356.589	46.4181	5.73774	6.02532	0	19.0123	17.9433	94.7343	0	4.76463	2.64632	50.2355	0	1.13978	285.574	0	120.18	1.71963	565.396	549.27	27.7118	61.1514	0	24.0557	0	0	25.2664	173.723
10858	CYP46A1	NM_006668	Brain - Caudate Nucleus	41.4615	8.10861	0	0	71.5077	0	0	0.764948	0	0	0	4539.73	389.978	2301.7	2769.2	1439.58	1750.3	774.116	8.55572	0	0	0	25.8711	0	0	167.869	9.70681	0	0	0	0	0	0	0	0	47.942	0	0	38.6408	0	0	2.96954	0
23109	DDN	NM_015086	Brain - Caudate Nucleus	0	0	0	0	0	0	0	0.462501	0	0	0	1810.44	0	1259.69	1533.39	82.1639	708.669	0	0	0	0	0	0	0	0	0	0	0	0	0	225.613	0	0	6.30841	0	0	0	0	0	0	0	0	0
1607	DGKB	NM_004080 /// NM_145695	Brain - Caudate Nucleus	0	14.4806	0	0	0	0	0	0.0611837	0	0	0	418.044	0	243.778	371.603	115.216	136.798	33.0088	0.90356	0	0	0	0	4.60457	0	0	2.10819	0	0	0	1.33019	0	0	0	0	0	0	0	0	0	0	3.88626	0
1812	DRD1	NM_000794	Brain - Caudate Nucleus	0	3.60723	0	0	0	0	0	0.0624402	0	0	0	386.982	0	68.1186	41.6849	19.7128	29.4086	0	0	0	0	0	0.889632	0	0	0	0	0	1.0687	0	0.261665	0	0.395087	0	0	0	0	0	0	0	0	0	0
2138	EYA1	NM_000503 /// NM_172058 /// NM_172059 /// NM_172060	Brain - Caudate Nucleus	1.68359	95.8782	0	0	0	0	0	0	0	0	0	360.662	0	3.45955	95.8106	11.3623	8.25145	63.5781	0	1.86732	6.81503	0	11.7988	0	0	27.5032	0	0	77.584	0	3.58602	0	0	0	0	0	0	0	1.82831	0	0	0.506243	120.223
2572	GAD2	NM_000818 /// NM_001134366	Brain - Caudate Nucleus	0	1.80273	0	0	0	0	0.258547	0.262369	0.52966	0.450052	0	499.329	91.4959	216.215	145.454	151.114	132.155	88.1033	0.647111	0	0.718576	0	0	0	0	2.45344	0	0	0	0	0.330644	9.57658	0	0	0	2.46047	4.02547	0	0	0	0	0.612798	0
2774	GNAL	NM_001142339 /// NM_002071 /// NM_182978	Brain - Caudate Nucleus	31.8504	6.80439	29.0876	4.71724	1.17628	0	6.68517	4.00426	0.997775	2.89202	0.690147	614.455	24.7074	122.845	159.246	139.063	99.2856	106.003	17.0512	6.82352	52.3981	6.16511	47.1308	42.5945	64.6611	20.768	5.57794	0	18.1744	23.8126	62.0714	9.44565	5.67093	11.7981	35.5659	55.0282	5.46833	24.5865	9.27584	2.17529	12.9253	9.91105	34.6235
2830	GPR6	NM_005284	Brain - Caudate Nucleus	1.25771	0	0	0	0	0	0	0.0957099	0	0	0	970.386	0	63.3182	57.9157	137.196	38.1581	0	0	0	0	6.20726	0	0	0	0	2.16993	0	0	0	0	0	0	0	0.369834	0	0	0	0	0	0	0	2.20011
54112	GPR88	NM_022049	Brain - Caudate Nucleus	7.46483	8.29097	7.48213	7.50673	0	5.99358	0	3.03763	3.77463	0	7.00356	3946.46	1.75741	223.445	813.904	501.836	178.287	15.1236	31.3355	1.39943	4.65368	4.06648	17.6729	7.37146	0	11.6135	8.01663	179.936	4.65864	2.50835	1.46619	6.86848	0.840415	3.23974	3.11201	10.2304	0	9.84594	1.32866	4.96906	2.83924	1.65338	0
3208	HPCA	NM_002143	Brain - Caudate Nucleus	1.24316	0	0	0	0	0	0	0.256745	0	0	0	7170.45	154.133	1225.84	3021.39	244.813	1004.87	109.903	0	0	0	0	0	0	0	0	0	0	0	0	0	0	0	0	0	4.58376	0	0	0	0	0	0.829946	0
3358	HTR2C	NM_000868	Brain - Caudate Nucleus	2.49586	6.09759	22.1424	5.03724	0	8.03672	0.173217	3.68986	3.54508	4.3571	11.0297	852.712	17.1869	64.1064	390.603	387.99	53.0496	147.541	0.580762	1.55845	6.30007	2.22599	0.292388	3.06699	8.19263	12.0164	7.88909	9.85627	7.23463	5.57764	12.4886	12.4148	9.87303	10.8459	0.863525	6.52639	6.04315	15.3141	0.44033	1.5585	4.33066	5.26059	0.714474
7881	KCNAB1	NM_003471 /// NM_172159 /// NM_172160	Brain - Caudate Nucleus	85.9628	24.7958	0	0	2.89272	0	0.555972	3.19773	2.78454	1.08726	2.8864	1034.53	172.096	280.22	715.262	130.997	184.142	68.9211	17.5154	5.1231	3.27441	9.5617	208.787	10.5889	2.10689	21.1282	3.87994	8.2929	3.50673	5.84703	6.5724	6.87945	3.58031	53.2376	34.5608	25.441	0	87.3655	2.78394	0.501588	24.0256	15.9832	13.0361
23154	NCDN	NM_001014839 /// NM_001014841 /// NM_014284	Brain - Caudate Nucleus	10.9147	70.9814	28.0633	16.654	3.95556	15.9189	10.5744	22.6998	37.2517	21.147	26.4002	2305.76	437.74	684.946	769.784	507.497	761.232	183.888	29.4919	20.7529	22.7183	3.47956	23.5543	26.6645	29.0381	52.9635	28.8032	7.21731	52.6166	36.0928	7.84363	4.41431	34.5715	37.64	17.5172	35.8355	37.694	34.8299	21.9414	9.8492	32.3062	39.7734	18.2171
54550	NECAB2	NM_019065	Brain - Caudate Nucleus	0	0	0	0	0	0	304.067	2.38033	0	0	0	562.199	0	161.778	135.109	151.504	76.3725	11.4061	0	0	0	0	0	0	0	0	12.9887	17.9662	0	0	0	0	0	0	0	0	0	0	0	7.35466	0	0.431518	0
4986	OPRK1	NM_000912	Brain - Caudate Nucleus	2.97757	0	0	0	0	0	0	0	0	0	0	159.003	0	23.6037	11.2971	31.0087	45.2214	0	0	0	0	0	0	0	0	0	0	0	1.80315	0	0	0	12.0582	0	0	0	0	0	0	0	0	11.2307	0
10846	PDE10A	NM_001130690 /// NM_006661	Brain - Caudate Nucleus	22.6589	14.1473	70.9617	6.50716	1.20256	0	1.71433	2.68004	1.47115	3.8356	3.40937	844.678	58.4895	64.5541	115.415	64.9767	47.8712	41.9015	19.5097	553.268	9.03325	1.58471	163.86	9.51888	7.54084	32.974	45.0792	14.5977	15.9246	30.8485	13.4646	25.0771	78.9618	35.3808	12.4149	95.0235	38.5756	62.6812	8.75265	3.52667	31.6583	21.8411	7.58925
5153	PDE1B	NM_000924	Brain - Caudate Nucleus	2.72309	0	0	0	0	0	0	0.366533	0	0	0	460.382	0	15.1911	14.0354	7.53705	10.5014	0	0	32.7271	0	0	0	0	0	0	0	0	0	0	0	0	0	0	0	0	0	0	0	0	0	0	0
5173	PDYN	NM_024411	Brain - Caudate Nucleus	0	0	0	0	0	0	0	0	0	0	0	844.204	0	13.8796	213.96	83.9828	6.88185	0	0	0	0	0	0	0	0	0	0	0	0	0	0	0	0	0	0	0	0	0	0	0	0	0	0
8787	RGS9	NM_001081955 /// NM_003835	Brain - Caudate Nucleus	0	11.5345	3.50453	0	2.01178	0	15.7741	10.412	3.65919	19.5388	0	413.63	18.0887	13.6569	58.6911	74.304	12.4218	21.5804	7.2964	0	0	20.5799	8.17826	12.3981	0	5.4743	4.54908	0	6.99381	42.4151	2.33649	16.7139	0.872115	35.9379	2.60337	5.03228	0	14.0368	21.9433	2.99604	379.388	5.88847	7.12917
6496	SIX3	NM_005413	Brain - Caudate Nucleus	0	0	0	9.42247	0	0	0	0	0	0	0	477.607	0	8.68226	8.75697	62.1703	0	7.52553	0	0	0	0	0	0	0	0	0	0	0	0	0	0	0	0	0	2.4277	0	0	0	0	0	0	0
6863	TAC1	NM_003182 /// NM_013996 /// NM_013997 /// NM_013998	Brain - Caudate Nucleus	13.408	36.589	52.586	13.0765	0	0	0.393598	0.35754	1.20193	0.653049	1.08469	3404.7	28.4319	639.723	1407.28	1283.85	533.154	813.417	122.75	487.072	3.75009	139.048	2.08059	2.73277	10.4933	26.0648	35.6129	2.16718	3.61563	0	1.08529	97.3935	3.05403	16.4182	42.3264	10.2217	0	14.6759	0.718416	2.79585	0.621431	12.6653	1.80112
6833	ABCC8	NM_000352	Brain - Cerebellum	0	0	0	0	0	0	0	0	0	0	0	0	679.89	224.277	102.263	0	33.2648	11.7615	0	0	0	0	0	0	0	0	0	0	0	0	0	0	0	0	0	0	0	0	0	0	0	13.0694	0
421	ARVCF	NM_001670	Brain - Cerebellum	0	90.785	0	0	0	5.14804	0	0	0	0	0	0	176.654	6.77142	0	0	4.32798	0	7.3503	0	4.20894	0	0	12.2345	0	0	0	10.4166	2.46747	0	10.5463	11.4848	0	0	0	0	0	0	0	0	0	0.821543	0
492	ATP2B3	NM_001001344 /// NM_021949	Brain - Cerebellum	0	2.5749	0	0	0.713995	3.09041	0	0.0908631	0	0	0	24.0913	161.505	56.8429	55.7705	17.8874	64.6978	6.00224	0.727511	0	0	0	7.65459	0	1.57936	0	0	0	0	0	0	0	1.05985	2.33264	0.345479	0	0	0	0	0	0	0.21733	0
636	BICD1	NM_001003398 /// NM_001714	Brain - Cerebellum	3.88616	0	0	0	36.5789	0	2.93277	10.4248	0	0	0	0	650.065	313.845	180.722	23.2951	112.698	119.342	28.4089	13.5457	0	0	37.536	0	0	0	0	0	3.12489	0	0	0	0	0	0	0	0	0	0	3.85578	0	224.362	0
9024	BRSK2	NM_003957	Brain - Cerebellum	0.711353	0	0	0	0	0	0	0.0477667	0.492039	0	0	69.8188	220.435	80.3711	49.5611	42.9778	89.8867	9.04186	0	0	0	0	1.0363	0	0	0	0	0	0	0	0.393139	0	0	0	0	9.01716	0	0	0	0	0	0	2.00191
56936	C14orf162	NR_024630	Brain - Cerebellum	0	0	0	0	0	28.4488	0	0.702405	0	3.2458	43.2043	67.3757	677.975	306.626	119.294	62.8929	273.239	0	13.593	2.12738	5.39708	0	22.6576	0	0	0	0	21.505	2.97123	14.1263	0	0	10.7573	0	0	22.493	0	0	33.246	0	0	1.3162	0
79447	C16orf53	NM_024516	Brain - Cerebellum	5.58461	91.1104	0	31.6792	232.318	18.2267	325.459	57.2232	14.3964	0	0	0	758.506	27.1565	68.3029	0	16.7666	61.4763	66.1008	82.4855	17.0683	20.1451	102.066	0	0	0	0	0	13.9082	0	2.20226	0	18.5233	0	0	51.5708	0	0	70.2895	4.10277	8.32509	68.6625	102.427
100132341	C16orf67	NR_024034	Brain - Cerebellum	0	0	0	0	23.3349	0	62.6338	133.587	303.024	290.487	0	0	772.043	0	0	0	0	0	10.8219	183.11	0	0	0	0	0	0	24.9908	0	0	0	0	0	0	0	41.8881	0	0	0	25.4099	4.80538	0	13.3849	135.322
10842	C7orf16	NM_001145123 /// NM_006658	Brain - Cerebellum	0	0	0	0	134.366	42.7292	0	16.2027	0	0	0	0	690.265	58.7721	16.2834	188.269	52.4751	76.1235	0	0	0	0	0	0	0	0	0	0	0	0	0	0	0	0	0	14.652	0	0	0	3.92577	0	1.13615	0
57604	C8orf79	NM_001099677 /// NM_020844	Brain - Cerebellum	0	0	0	0	0	0	0	0.11227	0	0	0	0	196.104	0.587134	1.57755	0	0.61363	0	0	0	0	0	0	0	0	0	0	0	0	0	0	0	0	0	0	0	0	0	1.47605	0	0	1.28279	0
56934	CA10	NM_001082533 /// NM_001082534 /// NM_020178	Brain - Cerebellum	0	6.6463	0	6.29537	0	0	0	0.0443193	0.638662	0	0	18.1651	800.151	465.782	288.243	139.082	257.2	164.536	0	0	0	0	0	0	0	0	30.3071	2.35952	0	0	0	0	172.041	0	0.331312	43.5488	0	0	0.433566	0.430052	0	2.69865	0
773	CACNA1A	NM_001127221 /// NM_001127222	Brain - Cerebellum	18.7129	13.6577	18.726	55.2696	6.0446	23.0422	21.3985	24.5589	15.6779	17.9386	15.9989	197.453	1543.67	364.336	308.683	71.1394	231.755	122.839	29.2592	17.8135	4.20318	16.4355	16.7932	17.2265	9.61035	29.5551	9.63101	22.2091	20.3941	29.9153	18.4537	29.2812	11.6833	6.83751	13.5713	32.5307	20.6482	5.37701	18.8959	26.5902	20.1606	20.0484	8.61654
785	CACNB4	NM_000726 /// NM_001005746 /// NM_001005747 /// NM_001145798	Brain - Cerebellum	0	0	0	0	0	0	50.8717	0	0	0	0	120.042	305.465	128.324	123.752	0	96.9004	34.9305	0	0	0	0	0	0	0	0	0	0	0	0	0	0	0	0	0	0	0	0	0	0	0	0	0
10369	CACNG2	NM_006078	Brain - Cerebellum	0	0	0	0	0	0	0	0.621667	0	0	0	9.29456	373.224	197.246	40.2544	6.44241	129.39	12.4577	0	0	0	0	0	0	0	0	0	0	0	0	0	0	0	0	0	0	0	0	0	0	0	0	0
57863	CADM3	NM_001127173 /// NM_021189	Brain - Cerebellum	21.8147	16.0807	0	2.74488	0	0	0.449532	0.537862	2.39737	0.508407	6.34417	155.459	808.369	243.165	153.076	150.952	217.568	178.977	7.0935	0.783757	6.92156	9.14545	1.20645	8.6365	1.58144	20.7017	0	0	1.27915	41.7239	7.34081	0	29.7395	0	77.3657	5.79141	0	0	6.56702	0	8.68082	0.912228	136.857
869	CBLN1	NM_004352	Brain - Cerebellum	4.15449	0	0	0	0	0	0	0	0	0	0	0	3479.65	16.4169	14.2339	219.672	9.9863	307.213	0	0	0	0	0	0	0	3.43277	0	0	0	0	0	7.22059	0	0	3.39718	273.955	0	0	2.03155	0	0	26.947	0
1013	CDH15	NM_004933	Brain - Cerebellum	0	3.94327	0	0	0	0	0	0.200174	0	0	0	0	295.823	0.258945	0	0	0	0	0	0	0	0	0	0	0	0	0	3.2716	0	0	1.46374	0	1.53731	0	0	0	0	0	1.30699	0.258723	0	0	0
1016	CDH18	NM_004934	Brain - Cerebellum	0	0	0	0	0	0	0.833265	0	0	0	0	80.4835	1214.77	858.65	435.019	187.849	463.797	100.267	0	0	0	0	2.26147	0	0	0	0	0	0	0	0	0	0	0	2.01948	214.583	0	0	0	0	0	1.56767	0
64405	CDH22	NM_021248	Brain - Cerebellum	0	0	0	0	0	0	0	0	0	0	0	0	556.1	110.47	37.0067	0	27.0834	0	0	0	0	0	0	0	0	0	0	0	0	0	0	0	0	0	3.33967	0	0	0	0	0	0	0	0
1038	CDR1	NM_004065	Brain - Cerebellum	4.34709	0	0	0	0	0	0	0.111441	0	0	0	396.414	1175.63	24.6023	39.0291	47.5058	84.3342	120.877	0	63.9242	0	0	3.56989	0	0	0	0	0	0	0	0	0	0	0	0	0	0	0	0	0	0	0	0
8646	CHRD	NM_003741	Brain - Cerebellum	1.43165	3.98917	0	0	0	0	1.07771	0.354013	0	0	0	0	185.523	57.9816	31.6832	1.58877	32.4937	0	10.9586	7.50941	0	8.18967	21.0603	0	0	4.84901	17.9215	40.8905	0	0	1.67327	0	5.77542	0	16.7779	0	0	0	1.5301	0	0	39.6334	18.2139
64377	CHST8	NM_001127895 /// NM_001127896 /// NM_022467	Brain - Cerebellum	0	0	0	0	0	0	5.48573	0.51665	0	0	0	0	171.866	24.3267	85.6868	32.3628	16.9736	27.921	12.7093	0	0	0	0	0	0	0	0	0	0	0	0	0	0	0	2.98246	1.57673	0	0	0	2.27296	0	0.763828	0
27255	CNTN6	NM_014461	Brain - Cerebellum	2.53122	16.5319	0	0	0	0	0	0.19274	0	0	0	0	173.667	37.6384	26.9106	0	31.6376	57.9387	3.51671	0	0	0	0	3.96868	95.9873	0	0	0	6.72089	0	0	0	8.48518	0	1.28293	0	0	0	0	0	20.1353	0	0
1394	CRHR1	NM_001145146 /// NM_001145147 /// NM_001145148 /// NM_004382	Brain - Cerebellum	2.96074	3.326	0	0	0	0	0.30919	1.3066	0	1.96544	8.59926	0	111.938	7.59694	2.37583	0	9.75448	0	1.84535	0	1.21394	0	0	0	0	1.49979	3.73237	12.3775	3.78022	0	0.751148	0	1.47874	2.86926	2.76886	2.6222	14.7349	8.91968	0	0.63798	0	2.44091	0
56253	CRTAM	NM_019604	Brain - Cerebellum	1.37026	0	0	0	101.334	144.978	51.6211	245.958	30.7999	960.188	6.76222	0	1983.92	0.361867	0	0	0	0	0	0	0	0	1.68418	0	0	0	0	0	23.137	71.9202	0	0	0	0	10.3999	0.945142	55.6143	0	43.7489	55.0739	0	2.74165	2.4279
26220	DGCR5	NR_002733	Brain - Cerebellum	0	20.8851	0	0	0	0	0	0.303578	0	0	0	122.534	405.182	187.656	140.223	26.309	115.794	41.9063	0	0	0	0	0	0	0	0	0	0	0	0	0	0	2.93228	0	0	67.9982	0	0	0	0	0	0	0
1608	DGKG	NM_001080744 /// NM_001080745 /// NM_001346	Brain - Cerebellum	0	22.3899	0	0	0	0	22.2432	0	0	0	0	0	521.821	8.70002	109.164	0	8.80921	0	0	0	0	0	0	8.46501	0	0	0	0	0	0	0	0	0	0	0	0	0	0	0	2.32539	0	0	0
9718	ECE2	NM_001037324 /// NM_001100120 /// NM_001100121 /// NM_014693 /// NM_032331	Brain - Cerebellum	0	0	0	0	0	0	0	0	0	0	0	12.9442	155.524	8.81457	0	129.314	4.54997	39.901	0	0	0	0	0	0	0	0	0	0	0	0	0	0	0	0	0	0	0	0	0	0	0	0	0
2020	EN2	NM_001427	Brain - Cerebellum	0	0	0	0	0	0	0	0.277262	0	0	0	0	952.402	0.491751	1.26561	1.44156	0.56595	72.4874	0	2.34238	0	0	7.07592	0	6.6469	0	0	0	0	0	0	0	1.0131	0	1.01723	11.9671	0	0	0	0	0	29.2151	2.80883
2047	EPHB1	NM_004441	Brain - Cerebellum	0	0	0	5.97873	26.455	0	59.2755	0.959784	0	0	0	22.8562	214.227	16.8276	15.269	0	14.8428	0	0	0	0	0	3.3518	0	0	0	0	0	0	0	0	0	0	0	1.28346	14.7348	0	0	15.4764	0	0	0	0
2115	ETV1	NM_001163147 /// NM_001163148 /// NM_001163149 /// NM_001163150 /// NM_001163151 /// NM_001163152 /// NM_004956	Brain - Cerebellum	21.6995	46.5297	45.018	3.82345	0	7.60798	2.17553	12.4423	9.35005	9.62198	15.1528	130.53	1683.95	149.182	136.551	78.0904	117.774	32.24	77.0364	34.1345	12.6931	4.50986	19.5425	14.2672	4.3646	174.469	16.6175	0	31.669	11.9436	17.5702	34.4727	23.1081	26.2554	40.7566	92.9336	48.1423	0	9.59932	6.68609	15.6245	44.6058	16.4357
2196	FAT2	NM_001447	Brain - Cerebellum	2.16391	0	21.0642	0	0	0	0	0.285883	0	0	0	0	1671.98	0	0	0	0	0	45.6806	2.33227	414.834	13.1308	27.9192	348.121	235.781	0	0	0	61.7861	0	0	0	32.5242	0	351.867	30.1329	0	0	14.7805	0	0	0	331.316
2259	FGF14	NM_004115 /// NM_175929	Brain - Cerebellum	0	0	0	0	0	0	0	0	0	0	0	39.9329	833.332	239.982	126.056	22.8036	118.963	0	0	0	0	0	23.6735	0	0	0	0	0	28.5263	0	0	0	0	0	0	12.3956	0	0	0	0	0	0	0
8822	FGF17	NM_003867	Brain - Cerebellum	0	0	0	0	0	0	0	0	0	0	0	0	108.588	0.88303	0	0	1.27975	0	0	0	0	0	0	0	0	0	0	0	0	0	0	0	0	0	0	0	0	0	0	0	0	0	0
2559	GABRA6	NM_000811	Brain - Cerebellum	0	0	0	0	0	0	0	0	0	0	0.733102	0	3174.97	0	0	0	0	0	0	0	0	0	0	0	0	0	0	0	0	0	0	0	0	0	0	0	0	0	0	0	0	0	0
2563	GABRD	NM_000815	Brain - Cerebellum	0	0	0	0	0	0	0	0	0	0	0	19.4474	1392.24	228.207	39.1596	0	141.719	0	0	0	0	0	0	0	0	0	0	0	0	0	0	0	0	0	0	0.998531	0	0	0	0	0	0	0
2784	GNB3	NM_002075	Brain - Cerebellum	0	0	0	0	0	0	0	1.52658	0	0	0	0	132.046	13.6579	5.33167	0	2.32713	9.89467	0	0	0	0	0	0	0	0	0	0	0	0	0	0	0	0	2.39858	0	0	0	0	0	0	5.13507	0
51764	GNG13	NM_016541	Brain - Cerebellum	0	0	0	0	0	0	0	0	0	0	0	0	712.425	39.799	1.85417	2.4427	34.4048	0	0	0	0	0	0	0	0	0	0	0	0	0	0	0	0	0	0	0	0	0	0	0	0	0	0
27239	GPR162	NM_014449 /// NM_019858	Brain - Cerebellum	0	0	0	0	3.92583	0	57.12	1.13029	0	0	0	0	286.108	123.399	104.635	0	60.9026	0	0	0	0	0	0	0	0	0	0	0	56.0091	0	0	0	0	0	0	0	0	0	0	0	0	0	0
2893	GRIA4	NM_000829 /// NM_001077243 /// NM_001077244 /// NM_001112812	Brain - Cerebellum	0	0	0	0	0	0	0	0.276464	0	0	0	0	121.308	9.37039	3.06767	0	3.55256	0	0	0	0	0	0	0	0	0	0	0	0	0	0	0	0	0	0	0	0	0	0	0	0	1.01505	0
2905	GRIN2C	NM_000835	Brain - Cerebellum	0	0	0	0	0	0	0	0	0	0	0	0	891.002	3.08919	5.35272	0	1.01462	0	0	0	0	0	0	0	0	7.6549	0	0	0	0	0	0	0	0	0	0	0	0	0	0	0	0	0
2911	GRM1	NM_000838 /// NM_001114329	Brain - Cerebellum	0.46616	0.868211	0	0	0.913036	0	1.21799	1.24041	3.2876	1.03933	0.449573	27.4976	298.795	67.6689	82.0244	28.2583	53.1495	38.73	1.2086	0.50442	0.528898	2.21715	0	0	0	7.98623	5.19847	1.59971	0.725175	0	1.15477	3.68466	0.399816	1.43603	1.73065	2.99295	0	14.0423	1.4899	1.02974	1.57269	0.814674	1.31223
2914	GRM4	NM_000841	Brain - Cerebellum	0	0	0	0	7.51321	0	3.52189	6.6065	0	4.09048	7.556	274.145	1250.59	31.7474	19.1131	8.48552	19.3892	8.19206	0	5.19321	0	17.4351	0	0	0	0	11.9712	0	4.68377	0	0	76.1247	10.8672	0	9.76464	11.3172	0	0	17.2571	2.30639	0	5.46712	0
22997	IGSF9B	NM_014987	Brain - Cerebellum	0	0	0	0	0	0	0	7.95033	0	2.49371	0	0	295.381	16.2775	6.47891	0	0	0	11.0726	0	0	0	14.435	0	0	3.12246	0	0	0	0	0	0	0	0	14.3695	5.67998	0	0	0	0	149.683	2.60228	0
440073	IQSEC3	NM_015232	Brain - Cerebellum	2.58586	0	0	0	2.78415	0	0	0.659244	0	0	2.8937	0	515.693	290.038	221.484	39.003	111.97	175.485	0	0	0	0	0	0	0	0	0	0	0.732087	0	0.688996	0	0	0	0	0	0	0	0	1.12075	42.551	0	0
9196	KCNAB3	NM_004732	Brain - Cerebellum	0	0	0	12.6639	3.50299	0	7.02781	2.32532	2.93637	4.35855	0	3.05903	179.969	17.7351	10.2705	0	10.7944	0	3.08275	0	22.5589	0	0	0	0	0	0	0	0	0	1.03002	0	0	0	0	3.32005	0	0	0	0	0	16.4148	4.35881
3746	KCNC1	NM_001112741 /// NM_004976	Brain - Cerebellum	0	0	0	0	0	0	0	0	0	0	0	10.2002	1269.43	318.09	147.231	87.2441	315.542	123.6	0	0	0	0	0	0	0	0	0	0	0	0	0	0	0	0	0	10.5307	0	0	0	0	0	0	6.10872
3768	KCNJ12	NM_021012	Brain - Cerebellum	1.05713	0	0	0	0	0	0	0.0794928	0	0	0	7.96977	609.002	35.9605	7.11672	9.91079	25.6515	4.92439	0	1.56556	0	0	7.45744	0	0	17.8076	6.11363	0	0	0	296.632	0	0	0	70.5697	2.44788	0	0	12.7848	0	14.0231	0	17.1556
3760	KCNJ3	NM_002239	Brain - Cerebellum	1.43819	0	0	0	0	0	0	0.656015	0.822366	1.43803	0	0	210.571	99.2206	98.7256	9.63024	65.8897	3.08853	0	0.688766	4.58613	5.71097	5.87336	4.57433	0	81.2657	20.8897	3.42197	0	0	0.428588	4.38893	0	0	1.24986	0	0	0	0	2.45789	0.984156	0.281097	2.84739
23251	KIAA1024	NM_015206	Brain - Cerebellum	0	113.599	0	0	5.70592	0	0	2.73287	0	0	2.82205	0	265.475	5.22721	8.70088	0	5.46	36.7442	0	41.681	0	0	0	0	0	0	0	0	0	0	0	0	0	0	0	0	0	0	2.79315	0	2.69471	2.00153	0
3975	LHX1	NM_005568	Brain - Cerebellum	0	2.88757	0	0	0	0	0	0.11409	0	0	0	0	135.452	0	0	0	0	0	0	0	0	0	7.51429	0	0	0	28.3776	0	0	0	0	0	0	0	0	0	0	0	0	0	0	0	0
157627	LOC157627	NR_024281	Brain - Cerebellum	0	88.5626	0	0	0	0	0	0	0	0	0	271.503	3389.5	1110.13	947.42	37.3003	515.51	137.581	0	0	0	0	0	0	0	0	0	0	0	0	0	0	0	0	0	0	0	0	0	0	0	0	7.42358
23143	LRCH1	NM_001164211 /// NM_001164213 /// NM_015116	Brain - Cerebellum	2.82667	0	0	0	4.00159	0	24.1036	14.3181	13.1299	23.7041	0	0	550.111	21.6882	25.5127	0	17.2714	5.55704	3.4041	25.2953	0	0	79.8802	0	0	0	0	0	1.41664	0	0	0	0.842389	0	10.3184	2.31067	0	0	8.64528	0.945079	0	1.69498	12.6553
55073	LRRC37A4	NR_002940	Brain - Cerebellum	0	0	0	0	0	0	93.802	15.7211	31.3186	61.4112	0	4.77109	184.236	4.40189	4.61449	0	3.02463	5.03684	0	1.80665	0	0	29.2072	0	0	0	3.3053	0	2.28552	0	0	0	0	0	6.85225	96.051	0	0	4.03215	0.673778	0	8.07227	0
4081	MAB21L1	NM_005584	Brain - Cerebellum	96.0501	461.807	0	0	0	0	0.775846	1.35209	0	0.972426	0	1.71384	959.623	6.44233	4.65902	17.2343	4.69389	16.6032	115.762	22.0655	1.4401	5.29534	0	7.22442	0	18.6642	0	0	0.841844	21.6511	141.835	0	1.01603	0	9.74374	0	139.45	0	1.85286	0.735427	6.05701	0.916044	237.379
22983	MAST1	NM_014975	Brain - Cerebellum	0	0	0	0	0	0	0	0	0	0	0	0	248.574	122.481	114.529	19.9116	164.258	21.0905	0	0	0	0	0	0	0	0	0	0	0	0	0	0	0	0	0	0	0	0	0	0	0	0	0
23263	MCF2L	NM_001112732 /// NM_024979	Brain - Cerebellum	117.874	196.062	6.74779	0	0	0	1.4469	9.57358	1.48039	0	0	100.995	1854.39	604.664	360.944	145.178	328.134	372.099	73.7569	0	4.00523	55.4226	15.3865	0	47.1878	31.0412	43.7086	0	25.9471	5.0454	9.82121	0	2.92591	11.0565	143.449	0	0	0	3.44836	9.02904	0	6.6959	149.19
10893	MMP24	NM_006690	Brain - Cerebellum	0.944565	0	0	0	0	0	0	1.18517	0	0	0	0	179.81	9.68948	5.74696	0	7.21403	0	0.866609	0	0	6.75197	0	0	0	0	2.5292	0	0	0	0	0	0.480839	0	0	0	0	0	0	0	0	0.256764	0
4661	MYT1	NM_004535	Brain - Cerebellum	0	22.3082	0	0	0	0	0	0.243095	0	0.989052	0	0	376.792	9.0317	8.25101	5.81143	10.2926	26.9445	1.37517	0	0	0	0	0	0	0	0	0	0	0	0	0	0	0	0	0	0	0	2.95335	2.02102	0	0	0
4760	NEUROD1	NM_002500	Brain - Cerebellum	0	0	0	0	0	0	0	0	0	0	0	0	3089.02	75.7825	233.81	1.39233	58.701	0	0	0	0	0	0	0	0	0	0	0	0	0	0	18.3718	0	0	0	0	0	0	0	0	0	0	0
83714	NRIP2	NM_031474	Brain - Cerebellum	2.04405	4.84727	0	0	0	0	0.961967	1.64449	5.52614	3.11996	0	0	313.386	24.8977	60.8669	7.1348	19.4821	77.4497	13.0535	7.33709	0	20.8332	34.8186	0	0	1.36994	0	0	0	0	1.92944	0	0	0	10.1196	1.62264	0	0	0	0	38.6957	11.2993	12.6044
9369	NRXN3	NM_001105250 /// NM_004796 /// NM_138970	Brain - Cerebellum	0.143332	2.64482	0	1.4321	0	0	0	0	0	0	0	10.199	726.692	203.971	317.688	0	87.1779	307.048	0	0	0	1.69029	0	1.18592	0	0	0	0	0.630932	0	0	0	0	1.33298	0.588307	0	12.897	0	0	0	0	0.378787	0
5080	PAX6	NM_000280 /// NM_001127612 /// NM_001604	Brain - Cerebellum	0	0	0	0	0	0	0	0.0802241	0	0	0	422.618	3003.96	416.351	543.216	159.474	168.59	193.61	0	0	0	0	0	0	0	0	0	0	0	0	0	33.5797	0	0	0	13.7669	0	0	0	0	0	0	0
54039	PCBP3	NM_001130141 /// NM_020528	Brain - Cerebellum	8.80795	25.3739	0	0	0	0	0	3.67919	0	0	0	0	234.043	0	11.6499	0	0	0	0	6.5257	0	0	0	0	0	0	4.21536	0	2.17469	0	0	0	0	0	0	30.1131	0	0	0	0	0	6.5552	0
5310	PKD1	NM_000296 /// NM_001009944	Brain - Cerebellum	56.1748	64.4702	30.8981	11.1121	11.5931	9.09605	6.74351	18.8446	39.4362	32.408	12.6026	85.263	1019.29	129.503	99.4994	81.6066	139.073	42.9642	31.8541	63.4355	18.3279	28.9598	50.3519	11.8497	4.875	137.826	26.68	2.80428	53.5368	51.7762	85.454	0	18.951	53.5839	47.8573	33.2828	0	26.3591	21.4134	6.58994	55.3535	97.6426	30.6199
9651	PLCH2	NM_014638	Brain - Cerebellum	0	0	16.3489	0	0	0	0	0.144859	0	0	0	0	182.644	4.29737	0	0	0	0	4.76342	0	16.0194	0	0	0	11.4092	0	0	0	0	0	0	0	0	0	6.95609	0	0	0	0	0	0	0	0
55558	PLXNA3	NM_017514	Brain - Cerebellum	17.282	71.4861	0	0	0	0	0	0.924263	14.7782	0	39.91	0	247.544	27.9772	0	7.98326	22.6972	0	60.9778	0	0	11.6461	71.0816	0	0	0	0	0	0	0	3.19929	0	19.0059	0	38.1024	0	0	0	0	0	24.0043	85.1859	0
8497	PPFIA4	NM_015053	Brain - Cerebellum	0	0	0	0	6.73705	0	0	0.643008	0	0	0	133.319	2051.25	395.887	310.698	30.6208	186.684	29.9118	1.35395	49.9491	0	0	0	0	0	42.5584	0	0	0	0	0	0	0.512915	0	0	3.65276	0	0	0	0	0	0	0
5816	PVALB	NM_002854	Brain - Cerebellum	1.50486	0	0	0	0	0	10.5829	11.9047	46.056	1.97596	0	0	3433.27	415.048	98.3394	216.604	530.346	1028.09	0	0	0	0	2.52498	0	0	0	449.165	0	0	0	57.8657	0	0	0	0	0	0	51.0062	0	5.20845	0	0	0
5649	RELN	NM_005045 /// NM_173054	Brain - Cerebellum	93.1305	74.4165	78.632	0	0	0	4.77786	0.712747	0	1.8204	2.15021	645.107	4509.75	721.426	634.328	494.606	457.02	273.449	396.903	72.4037	15.3569	70.8876	161.125	18.0952	22.0873	223.736	17.995	987.622	41.9264	105.985	0	1085.2	7.93259	50.7148	179.222	40.4761	0	148.549	31.128	22.7598	7.25306	29.6311	294.565
8786	RGS11	NM_003834 /// NM_183337	Brain - Cerebellum	6.86409	10.0879	0	0	0.732399	0	0	0	0	0.410575	0	10.6906	372.061	26.7557	27.745	6.80692	21.3976	48.2947	0.592497	0	0	0	0	0	0	5.3288	0	0	0	0	0	0	0	0	0.683278	0	0	0	0	0	0	1.31825	1.34468
22999	RIMS1	NM_014989	Brain - Cerebellum	0	0	0	0	0	0	0	0	0	0	0	0	576.329	158.521	101.733	0	58.6871	16.5299	0	0	0	0	0	12.0867	0	0	0	0	8.07181	0	0	0	0	0	0	27.9022	0	0	0	0	0	0	0
201191	SAMD14	NM_174920	Brain - Cerebellum	1.62929	24.6126	6.73249	27.4198	0	7.26597	1.59822	2.67011	1.66642	1.62521	5.64533	58.9749	288.125	111.579	83.2309	52.7081	70.1849	68.6746	1.90779	3.50135	0	9.08188	3.05901	0	0	3.79377	18.0679	4.39913	1.31169	0	2.7645	0	1.09127	0	0	13.2649	0	0	2.02932	7.90504	1.78962	9.56609	5.10073
10590	SCGN	NM_006998	Brain - Cerebellum	5.18044	0	0	0	0	0	0	0.294747	0	0	0	0	311.138	9.00123	26.5604	72.5582	3.89189	0	4.09624	0	0	71.4224	0	0	0	5.78715	0	0	0	0	0	164.297	0	0	0	0	0	0	0	4.85906	0	0	0
6511	SLC1A6	NM_005071	Brain - Cerebellum	0	0	0	0	0	0	0	0	0	0	0	0	167.802	0	0	0	0	0	0	0	0	0	0	0	0	0	0	0	0	0	0	0	0	0	0	0	0	0	0	0	0	0	0
6543	SLC8A2	NM_015063	Brain - Cerebellum	0	0	0	0	0	0	0	0	0	0	0	197.343	1071.58	598.384	468.231	67.1533	359.02	29.9159	0	0	0	12.6213	3.22348	0	0	0	0	0	0	0	0	0	0	0	0	0	0	0	0	0	0	0	0
23380	SRGAP2	NM_001042758 /// NM_015326	Brain - Cerebellum	12.8917	121.182	10.467	0	325.552	62.8633	33.5698	19.0936	0	0	0	0	1142.75	223.923	187.243	19.0644	74.6324	100.63	0	215.683	20.6156	0	19.0956	0	0	0	0	0	28.6879	0	0	0	233.786	0	207.823	0	24.1375	0	36.1983	35.6512	0	25.5514	185.058
127833	SYT2	NM_001136504 /// NM_177402	Brain - Cerebellum	0	38.5959	0	0	0	0	0	0.22948	0	0	0	165.809	1107	27.1511	22.526	12.9969	154.406	175.762	0	0	0	0	0	0	0	0	0	0	0	0	0	0	0	0	0	0	0	0	0	0	0	0	0
8718	TNFRSF25	NM_001039664 /// NM_003790 /// NM_148965 /// NM_148966 /// NM_148967 /// NM_148970	Brain - Cerebellum	16.9369	4.27502	9.34015	0	3.35926	0	32.111	120.59	749.347	129.811	5.60818	0.924696	766.421	26.8968	35.2501	0	19.0905	1.11338	11.6928	0.595035	23.1011	8.6789	3.3665	0	0	5.10491	0	0	7.61065	131.921	0	2.59538	18.9252	8.90739	73.3589	0	55.9724	0	31.9095	113.219	2.24904	22.1607	28.1931
51807	TUBA8	NM_018943	Brain - Cerebellum	0	0	0	0	2.24133	0	1.92307	1.47667	0	0	0	0	104.431	5.01616	8.27153	1.99936	8.31008	0	0	0	2.83355	0	5.07853	0	0	19.9064	0	0	0	0	27.0362	0	0	0	2.46597	0	0	0	5.36877	1.07943	4.81153	0	0
7545	ZIC1	NM_003412	Brain - Cerebellum	0	0	0	0	0	0	0	0.135843	0	0	0	567.733	13411.1	727.887	805.725	1391.81	269.756	549.38	2.53851	0	0	0	8.4791	0	27.066	0	0	8.06711	0	0	19.2466	0	0	0	73.162	0	0	0	0	0	0	0	0
7547	ZIC3	NM_003413	Brain - Cerebellum	0	0	0	0	0	0	0	0.240694	0	0	0	0	456.007	9.75356	9.54568	6.77435	1.67148	18.2543	0	0	0	0	0	0	0	0	0	0	0	0	0.699741	0	0	0	0	0	0	0	0	0.556069	0	0	0
7783	ZP2	NM_003460	Brain - Cerebellum	0	0	0	0	0	0	0	0.0459157	0	0	0	0	197.809	0	0	0	0	0	0.64142	0	0	0	0	0	0	0	0	0	0	0	0	0	0.198697	0	0	0	0	0	0	0	0	0	0
51412	ACTL6B	NM_016188	Brain - Cerebral Cortex	0	2.42876	0	0	0	0	0	0	0	0	0	0	82.3702	207.414	95.0978	4.10736	85.5246	12.6635	0	0	0	0	0	0	0	0	0	0	0	0	0	0	0	0	0	0	0	0	0	0	0	0	0
26033	ATRNL1	NM_207303	Brain - Cerebral Cortex	0	69.594	4.35492	0	0.572693	2.1474	0.96404	2.07203	3.84372	3.69944	1.85832	202.667	22.8191	852.862	641.757	119.401	520.22	82.8204	3.74217	0.610207	1.0382	8.56941	57.6084	0	0	0	11.0027	23.0621	0.734135	0	5.59144	0	1.26534	8.58325	2.81338	5.84733	0	0	0	3.33943	50.3678	21.9433	0.972801
9478	CABP1	NM_001033677 /// NM_004276 /// NM_031205	Brain - Cerebral Cortex	0.539307	1.31558	0	1.99694	0.783327	0	0	0.118827	0	0	0	54.847	224.887	1151.83	633.519	23.3614	874.853	49.3755	0	0.724039	0	2.04468	2.32297	0	0	0.301318	8.87771	0	0	0	0	0	0	0	0	0	0	0	0	0	28.2161	0	0
10368	CACNG3	NM_006539	Brain - Cerebral Cortex	0	0	0	0	0	0	0	0	0	0	0	597.121	0	932.69	874.174	25.3118	464.21	13.6694	0	0	0	0	0	0	0	0	0	0	0	0	0	0	0	0	0	0	0	0	0	0	0	0	0
885	CCK	NM_000729	Brain - Cerebral Cortex	0	0	0	0	0	0	0	0.113652	0	0	0	53.0396	0	3852.41	2368.19	124.474	2068.14	227.343	0	0	0	0	0	0	0	0	0	0	0	0	0	0	1162.67	652.277	0	0	0	0	0	0	0	0	0
1641	DCX	NM_000555 /// NM_178151 /// NM_178152 /// NM_178153	Brain - Cerebral Cortex	1.64742	141.717	0	0	0	0	0	0.121153	0	0	0	216.602	0	994.755	130.561	79.1457	640.862	50.7616	116.71	46.3053	0	2.35562	244.051	0	0	0	0	0	0	0	0.452798	0	5.01367	0	1.25402	0.840159	7.02165	0	0	0.528323	0	2.88305	2.87766
1996	ELAVL4	NM_001144774 /// NM_001144775 /// NM_001144776 /// NM_001144777 /// NM_021952	Brain - Cerebral Cortex	0	664.609	0	0	6.16667	0	0	0.604583	0	0	0	62.4705	762.878	3019.95	1514.49	495.53	1848.22	777.472	0	0	0	25.9492	0	0	0	0	0	0	0	0	0	0	5.56952	0	1.87286	191.783	27.1015	0	34.6413	4.63123	0	0	0
2044	EPHA5	NM_004439 /// NM_182472	Brain - Cerebral Cortex	0.729311	0	0	0	1.14176	0	0	0.0751108	0	1.32368	0	5.23314	8.34273	265.909	204.323	30.0609	114.17	66.0164	0.804911	10.7422	1.15011	0	2.29002	0	0	0	0	0	0	0	0.80345	0	0.67342	4.03463	1.13157	32.9039	0	0	0	0	1.22208	11.838	6.77121
2134	EXTL1	NM_004455	Brain - Cerebral Cortex	0	3.59236	0	0	0	0	0	0	0	0	0	0	0	112.412	92.9836	1.12325	26.1948	6.46089	3.25622	7.74685	0	0	0	0	0	0	0	0	0	0	3.75898	0	0	0	0	0	0	0	0	0.876034	1.24246	0	0
57795	FAM5B	NM_021165	Brain - Cerebral Cortex	0	14.5454	0	0	0	0	0	0	0	0	0	0	0	348.885	179.455	9.44428	106.879	50.9812	0	0	0	0	0	0	0	0	0	0	0	0	0	0	0	0	0	1.61333	0	0	0	0	0	0	0
9758	FRMPD4	NM_014728	Brain - Cerebral Cortex	0	0	0	0	0	0	0	0	0	0	0	8.93278	0	364.55	273.531	0	108.808	39.6413	0	1.84524	0	0	0	0	0	0	0	0	0	0	0	0	0	0	0	0	0	0	0	0	0	0	0
79187	FSD1	NM_024333	Brain - Cerebral Cortex	0	32.2215	0	0	0	0	0	0	0	0	0	23.3261	199.98	597.246	407.806	60.1567	364.695	106.603	0	0	0	0	0	0	0	0	0	0	0	0	0	0	0	0	0	36.418	0	0	0	0	0	1.17641	0
78997	GDAP1L1	NM_024034	Brain - Cerebral Cortex	0	26.506	0	0	0	7.21935	4.76374	4.02564	0	0	0	3.12256	59.5468	227.122	94.8661	17.4847	147.705	38.7276	0	0	0	0	0	0	0	0	0	6.5929	0	0	0	0	0	0	2.37316	8.60497	0	0	1.90221	13.0549	0	0	0
3706	ITPKA	NM_002220	Brain - Cerebral Cortex	0	0	0	0	0	0	0	0	0	0	0	239.235	0	398.47	182.284	3.15293	191.623	0	0	0	0	70.1378	0	0	0	0	0	0	0	0	0	0	0	0	0	15.9845	0	0	0	0	0	0	0
8997	KALRN	NM_001024660 /// NM_003947 /// NM_007064 /// NR_028136	Brain - Cerebral Cortex	13.2846	13.9409	6.91912	0	0.629005	0	0	1.24709	3.04875	1.48061	0	170.347	6.09926	769.504	554.972	59.0507	381.3	46.0834	4.83596	67.1896	8.02391	3.63601	14.4313	0	63.1291	25.7923	16.7804	32.8565	15.8457	0	69.3788	19.879	18.9751	6.46975	9.30998	12.8681	0	0	2.74619	0.45126	28.1707	32.0946	3.16272
3754	KCNF1	NM_002236	Brain - Cerebral Cortex	3.35676	0	0	0	0	0	0	1.09319	0	0.955952	2.31489	222.364	0	326.638	170.692	17.1083	143.444	6.0433	7.69703	0	0	0	4.19038	0	0	0	0	6.12262	0	0	0	0	0	0	0.764899	1.54592	0	0	0	0	0	1.24836	0
3787	KCNS1	NM_002251	Brain - Cerebral Cortex	0	0	0	0	0	0	0	1.43281	0	0	0	0	0	598.146	91.5696	0	442.385	0	0	0	0	0	0	0	0	0	0	0	0	0	0	0	0	0	0	0	0	0	0	0	0	4.78565	0
27012	KCNV1	NM_014379	Brain - Cerebral Cortex	0	0	0	0	0	0	0.277227	0	0	0	0	39.638	0	280.314	139.259	2.8057	128.56	0	0	0	0	0	0	0	0	0	0	0	0	0	0	0	0	0	0.265719	0	0	0	0	0	0	0	0
202559	KHDRBS2	NM_152688	Brain - Cerebral Cortex	0	0	0	0	0	0	2.84764	3.09608	0	0	0	45.8321	0	144.733	96.744	9.70221	89.4932	35.6346	0	0	0	0	0	0	0	0	0	0	0	0	0	0	0	0	0	7.13399	0	0	2.40823	0	0	2.01359	0
284244	LOC284244	---	Brain - Cerebral Cortex	0	0	0	0	0	3.29597	0	0	0	0	0	0	0	272.676	61.3821	4.27058	95.0226	73.4222	0	17.749	0	0	44.3072	0	0	4.78078	0	0	0.889705	0	0	0	0	0	0	11.8888	0	0	0	0	0	0.671857	0
758	MPPED1	NM_001044370	Brain - Cerebral Cortex	0	0	0	0	0	0	0	0	0	0	0	0	0	186.205	43.3176	0	104.92	0	5.7647	0	0	0	0	0	0	0	0	74.2423	0	0	0	0	0	0	0	0	0	0	0	0	0	0	0
4745	NELL1	NM_006157 /// NM_201551	Brain - Cerebral Cortex	0	0	0	0	0	0	0	0.167861	0	0	0	0	0	570.564	230.68	8.07595	127.769	5.71643	0	0	0	0	0	0	0	0	52.9047	0	0	0	0	0	0	5.59794	0	12.6878	0	0	0	0	0	0	0
63974	NEUROD6	NM_022728	Brain - Cerebral Cortex	0	7.63339	0	0	0	0	0	0.67246	0	0	2.64061	76.5933	207.753	1563.43	1011.51	35.8772	1020.46	0	2.92485	0	4.12355	0	0	0	12.7592	24.9336	0	0	3.70144	0	3.94843	0	9.79239	0	0	3.09914	0	0	0	1.05426	0	0	0
11122	PTPRT	NM_007050 /// NM_133170	Brain - Cerebral Cortex	0	0	0	0	0	0	0	0	0	0	0	10.6907	0	604.607	180.313	8.04328	258.632	7.68632	11.9875	0	0	0	14.41	0	0	0	0	0	57.0979	0	0	0	0	0	0	0	0	0	0	0	8.05987	0	0
5999	RGS4	NM_001102445 /// NM_001113380 /// NM_001113381 /// NM_005613	Brain - Cerebral Cortex	21.2928	325.111	3.27262	0	0	0	0	0	0	0	0	797.147	0	3511.78	1267.94	214.879	1953.65	653.309	6.06172	22.4752	0	6.51795	10.6136	4.63862	0	15.3491	0	0	0.873722	0	5.90789	77.3907	0	0	0.755366	1.53474	368.982	8.46538	0	0	14.9544	98.1061	1.23312
23221	RHOBTB2	NM_001160036 /// NM_001160037 /// NM_015178	Brain - Cerebral Cortex	0	10.5232	0	34.25	0	0	0	0.129124	0	0	0	125.615	0	360.032	87.7209	0	100.4	0	0	0	0	0	0	0	0	0	0	0	0	0	0	0	0	0	0	2.2592	0	0	3.88106	0	0	3.59036	0
9853	RUSC2	NM_001135999 /// NM_014806	Brain - Cerebral Cortex	0	0	0	0	0	0	0	0	0	0	0	0	28.4417	242.509	151.589	16.5669	116.548	75.3538	0	0	0	0	0	0	0	0	0	0	0	0	0	0	0	0	0	137.721	0	0	0	0	0	11.5966	0
23314	SATB2	NM_015265	Brain - Cerebral Cortex	26.426	12.904	5.348	0	0.744375	0	2.16326	1.46828	3.15322	1.64938	0.439687	18.892	1.37852	1193.17	323.012	32.9226	702.299	46.9603	11.9571	11.0636	31.6946	802.075	20.3911	1.70401	0	5.58222	54.8992	13.6413	2.21645	0	10.4759	0	4.11823	4.6585	63.8044	40.0809	10.3166	0	1.5818	1.14612	2.74083	71.8108	35.4228
53358	SHC3	NM_016848	Brain - Cerebral Cortex	0	43.3362	0	0	0	0	0	0	0	0	0	92.2443	0	750.048	316.7	0	304.17	0	0	0	0	0	0	0	0	0	0	0	0	0	0	0	0	0	0	0	0	0	0	0	0	1.47491	0
26050	SLITRK5	NM_015567	Brain - Cerebral Cortex	0	0	0	0	12.1355	0	0	0.10417	0	0	0	259.777	157.335	835.596	568.137	134.615	438.054	191.859	0	0	0	0	24.1677	0	0	0	0	0	0	0	0	0	0	0	0	0	0	0	6.91006	0	0	1.20416	0
6804	STX1A	NM_004603	Brain - Cerebral Cortex	0	34.4503	0	0	0	0	0	0	0	0	0	0	623.904	1558.9	726.556	22.2543	992.441	24.5288	0	331.493	0	0	0	0	0	0	0	0	0	0	0	33.0468	3.38261	0	0	0	0	0	0	0	0	6.03901	0
10716	TBR1	NM_006593	Brain - Cerebral Cortex	0	0	0	10.3117	0	0	0	0.206314	0	0	0	0	0	368.12	53.8606	9.33059	238.269	0	0	0	0	0	0	0	0	0	0	0	0	0	1.41761	0	1.61921	0	0	0	0	0	0	0.73101	0	0	0
7480	WNT10B	NM_003394	Brain - Cerebral Cortex	2.26968	0	0	0	0	0	17.8867	9.37151	3.35663	0	0	50.076	0	178.646	155.147	7.44409	112.649	30.5496	0	3.7691	0	0	0	0	0	0	0	0	0	0	0	0	0	0	2.45532	0	0	0	0	0	0	0	0
79698	ZMAT4	NM_001135731 /// NM_024645	Brain - Cerebral Cortex	0	0	0	0	0	0	0	1.85249	0	0	0	0	0	216.656	68.2605	0	28.3195	4.64064	0	0	0	0	0	0	0	0	0	0	0	0	0	0	0	0	0	0	0	0	0	0	0	0	0
26289	AK5	NM_012093 /// NM_174858	Brain - Hippocampus	2.38139	0	0	0	0	0	1.87601	18.7239	73.5813	9.20693	0	2012.55	54.6663	3529.15	5200.54	1318.33	2899.03	1152.89	476.598	0	0	0	0	0	0	0	0	8.20011	0	0	1.76111	0	0	9.53869	0	21.4175	22.0427	0	0	4.4508	0	13.7474	0
2583	B4GALNT1	NM_001478	Brain - Hippocampus	0	17.3623	0	0	0	0	0	0	0	0	0	7.88581	174.04	255.125	287.191	15.2217	113.086	44.0547	0	0	0	0	0	0	0	0	0	0	0	0	0	0	0	0	4.26489	0	0	0	0	0	0	1.50111	0
729515	C6orf35	NM_018452	Brain - Hippocampus	16.5303	0	0	0	0	0	0	17.6324	0	0	0	0	0	43.952	198.319	0	36.2154	41.0748	0	7.58193	0	0	0	0	0	0	0	0	4.53347	0	11.2074	0	0	0	5.59566	13.7923	0	0	7.81048	0	8.30381	0	0
815	CAMK2A	NM_015981 /// NM_171825	Brain - Hippocampus	0	0	0	0	0	0	0	0	0	0	0	160.451	0	741.191	967.462	19.4455	469.371	0	0	0	0	0	0	0	0	0	0	0	0	0	48.5185	0	0	0	0	0	0	0	0	0	0	0	0
9362	CPNE6	NM_006032	Brain - Hippocampus	0	0	0	0	0	0	0	0	0	0	0	89.1009	108.026	128.272	253.952	53.1893	75.6966	67.2871	0	0	0	0	0	0	0	0	3.43732	0	0	0	0	0	0	0	0	0.44438	0	0	0	0	0	0	0
9142	CXorf1	NM_004709	Brain - Hippocampus	0	0	0	0	0	0	0	0.0455254	0	0	0	14.1869	0	85.8343	135.854	0	18.6277	13.4087	0	0	0	0	0	0	0	0	0	0	0	0	0	0	0	0	0	0	0	0	0	0	0	0	0
23359	FAM189A1	NM_015307	Brain - Hippocampus	0	0	0	0	0	0	0	0	0	0	0	49.2546	0	180.407	583.825	6.13504	122.574	23.6151	0	0	0	0	0	0	0	0	0	0	0	0	0	0	0	0	0	2.14927	0	0	0	0	0	0	0
55079	FEZF2	NM_018008	Brain - Hippocampus	0	0	0	0	0	0	0	0	0	0	0	5.39739	0	305.909	541.738	5.0454	145.033	0	0	0	0	0	0	0	8.01439	0	0	0	0	0	0	0	0	0	0	1.02528	0	0	0	0	0	0	0.547389
2290	FOXG1	NM_005249	Brain - Hippocampus	0	0	0	0	0	0	0	0	0	0	0	478.554	0	1296.46	1343.31	54.004	811.808	1.36459	0	0	0	0	0.861329	0	0	0	0	0	0	0	0	0	0	0	0	202.187	46.3021	0	0.574489	0	0	0	0
2890	GRIA1	NM_000827 /// NM_001114183	Brain - Hippocampus	1.20709	11.7023	0	2.77709	0	0	0	0.0962948	0	0	0	275.756	413.021	408.11	992.01	153.08	267.315	140.21	0	0.552172	0	0	0	0	66.0571	0	0	0	3.47979	0	0	0	0	0	1.93961	0.780013	0	0	0.425066	0.353578	0	4.96827	0
2892	GRIA3	NM_000828 /// NM_007325	Brain - Hippocampus	0	0	0	0	0	0	0	0.130614	0	0	0	49.5758	2.87048	333.352	726.261	8.3025	205.196	169.135	0	1.74961	0	1.72965	0	0	0	0	0.711491	0	0	0	0	0	0	0	1.49532	0	0	0	0.350759	1.5626	0	0.610833	0
7087	ICAM5	NM_003259	Brain - Hippocampus	0	8.99299	0	0	0	0	0	0	0	0	0	353.981	0	241.621	596.97	32.6614	173.91	0	0	0	0	0	0	0	0	0	0	0	0	0	0	0	0	0	0	16.1082	0	0	0	1.06126	0	0	0
23096	IQSEC2	NM_001111125 /// NM_015075 /// NR_024449	Brain - Hippocampus	1.74017	0	0	0	0	0	0	0.991444	0	0	0	12.073	11.4577	76.0954	155.31	9.5273	49.4729	0	0	0	0	0	0	0	0	0	0	0	2.79979	6.82374	0	0	0	0	2.13359	0	0	0	3.54303	0	0	4.47754	7.2568
3780	KCNN1	NM_002248	Brain - Hippocampus	0	0	0	16.9039	0	0	0	4.69555	0	0	0	20.8202	0	319.511	419.602	11.5634	229.326	10.5974	0	11.8283	5.05357	0	0	0	0	0	0	0	5.98369	0	5.44444	88.0803	0	0	0	4.22453	30.8474	0	0	2.08028	0	3.43613	0
9856	KIAA0319	NM_014809	Brain - Hippocampus	0	0	0	0	0	0	0	0.865364	0	0	0	4.1397	0	235.289	309.859	77.3631	79.4309	129.33	0	0	0	0	0	0	0	0	0	0	3.64055	0	0	0	0	0	0	0	0	0	0	0	0	0	0
9211	LGI1	NM_005097	Brain - Hippocampus	0	0	0	0	0	0	0	0	0	0	0	900.633	388.687	1005.5	1726.57	342.346	447.833	417.295	0	0	0	0	0	0	0	0	0	0	0	0	2.22272	0	0	0	0	0	0	0	0	0	0	0	0
23026	MYO16	NM_015011	Brain - Hippocampus	77.1803	0	0	0	0	0	0	0.0437179	0	0	0	0	0	83.3838	118.327	0	45.0485	0	0	1.06254	0	0	0	0	0	0	0	0	0	0	0	0	0	0	0.717021	0	0	0	0	0	0	0	0
9722	NOS1AP	NM_001126060 /// NM_014697	Brain - Hippocampus	0	32.1202	0	0	0	0	0	0.199524	0	0	0	0	43.6727	184.878	420.562	0	63.8294	56.5698	7.8582	0	0	0	0	0	0	0	0	0	0	0	0	0	0	0	0	1.10605	0	0	0	0	0	0	0
23467	NPTXR	NM_014293	Brain - Hippocampus	4.46174	5.46399	0	0	0	0	0	0.607966	3.27059	0	0	9.82623	218.075	1103.28	2140.98	116.902	656.532	121.401	3.63585	2.29463	0	6.83733	6.03953	0	0	14.0056	0	0	0.385177	0	0	0	0	0	0	0.723452	0	0	0	0	0	11.7198	31.1616
5100	PCDH8	NM_002590 /// NM_032949	Brain - Hippocampus	0	0	2.12813	0	0	0	0.430944	0.913305	1.71187	0.344287	2.38565	541.659	3.05307	764.875	1317.82	266.498	561.1	328.1	1.46708	0	36.1954	2.45854	0.681811	0	174.204	1.47691	1.9562	1.9707	0	1.96303	3.93769	0	0	13.2607	4.48311	45.6327	0	5.17318	1.11976	2.93967	2.05926	5.235	2.3474
55800	SCN3B	NM_001040151 /// NM_018400	Brain - Hippocampus	1.61007	221.704	0	0	0	0	0	0.266058	0	0	0	1020.21	20.5064	2403.98	3072.59	428.098	1584.08	399.947	1.00417	0	0.816821	0	3.78182	0	8.02696	0	0	0	0	0	29.4701	0	0	5.07543	21.1314	2.06102	0	0	0.506479	0	0	0.556073	2.34571
10501	SEMA6B	NM_032108	Brain - Hippocampus	7.39607	43.2038	0	0	0	37.4684	0	0.717549	0	2.23018	0	6.29694	0	54.6044	122.844	14.4176	37.7402	11.2171	2.90243	13.6459	0	0	3.65968	0	0	0	0	0	0	0	1.56291	0	0	0	0	7.45789	0	0	0	2.28089	17.3289	1.35381	4.65586
116	ADCYAP1	NM_001099733 /// NM_001117	Brain - Hypothalamus	3.05408	0	21.8026	0	0	0	0	0	0	0	4.47195	4.71758	55.1169	230.6	36.0917	300.873	173.228	7.81197	5.37331	0	14.3058	0	0	0	0	3.87289	0	0	2.97808	0	0	27.6868	3.45587	0	0	9.34853	0	0	3.95922	0	0	0	0
551	AVP	NM_000490	Brain - Hypothalamus	0	0	0	0	0	0	0	0.128154	0	0	0	0	0	0	0	2737.23	0	0	0	0	0	0	0	0	0	0	0	0	0	0	0	0	0	0	0	0	0	0	0	0	0	0	0
8938	BAIAP3	NM_003933	Brain - Hypothalamus	0	0	0	0	0	0	0	13.4126	0	0	2.58469	20.9951	0	386.297	316.72	552.624	144.457	32.985	0	0	0	0	20.8581	0	0	0	0	0	180.758	0	0	0	0	0	0	40.7805	0	0	0	3.5175	0	0	0
9077	DIRAS3	NM_004675	Brain - Hypothalamus	12.8462	217.202	8.52311	0	0	0	1.60509	0.237952	5.25282	1.78244	0	307.639	0	58.1244	93.7184	1123.39	34.3157	84.2832	52.7815	22.5929	15.5926	17.0849	261.082	26.4342	0	186.65	89.5708	80.5378	15.5235	0	2.80607	41.5512	0	5.08253	103.182	47.4956	55.5428	0	0	4.63285	35.4346	39.8761	238.493
3060	HCRT	NM_001524	Brain - Hypothalamus	0	0	0	17.3765	0	0	11.5722	3.62142	2.41967	24.9673	0	16.35	0	6.59418	13.862	1051.64	5.97611	18.6246	8.91546	7.43204	25.7717	7.2494	2.53688	38.7272	0	6.78352	0	0	5.71333	0	20.7164	0	38.8566	7.94588	4.56533	0	0	0	18.9805	6.23784	0	1.77104	0
3067	HDC	NM_002112	Brain - Hypothalamus	0	0	21.7925	0	22.527	24.141	106.66	41.384	9.00247	6.1337	11.7087	0	0	0	3.90351	757.332	0	5.31187	6.45848	3.62216	0	0	267.917	0	0	0	0	0	0	0	0	0	0	0	139.806	4.47683	0	0	5.39676	0	0	4.78702	16.6537
54551	MAGEL2	NM_019066	Brain - Hypothalamus	0	140.639	0	0	0	0	0	0	0	0	0	82.323	0	82.8759	40.7917	317.587	49.0749	30.9789	0	7.70185	7.36174	0	0	0	0	0	0	0	0	0	0	0	0	0	2.51905	37.4698	0	0	0	0	13.2417	19.2493	0
5020	OXT	NM_000915	Brain - Hypothalamus	0	0	0	0	0	0	0	0	0	0	0	0	0	0	0	2447.19	0	0	0	0	0	0	0	0	0	0	0	0	0	0	0	0	0	0	0	0	0	0	0	0	0	0	0
5367	PMCH	NM_002674	Brain - Hypothalamus	0	0	0	0	0	0	0	1.37737	1.40961	0	0	0	0	0.123793	0	3171.88	0	2.50492	0	94.9929	0	0	0	0	0	0	0	0	0	0	0	0	0	0	0	0	0	0	0	0	0	1.50758	0
5369	PMCHL1	NR_003921	Brain - Hypothalamus	0	0	0	0	0	0	0	0.041753	0	0	0	0	0	0	0	223.442	0	1.47684	0	0	0	0	0	0	0	0	0	0	0.308149	0	0	0	0	0	0.39186	3.24854	0	0	0	0	0	0	0
57084	SLC17A6	NM_020346	Brain - Hypothalamus	0	2.30309	8.63443	0	0	0	0	1.20713	1.28936	0	0	5.67607	1.31772	331.11	80.588	776.311	381.959	406.305	0	0	0	0	0	0	0	0	0	0	1.75978	0	0	5.82238	0	0	0	0	0	0	0	0.665927	0	0	2.2249
5414	SEPT4	NM_004574 /// NM_080415 /// NM_080416	Brain - Substantia Nigra	35.4814	123.031	0	4.0894	0	0	0	0.81749	0	0	1.11367	370.464	693.691	352.354	571.22	480.473	301.41	1556.45	23.2758	0	0	0	11.8894	4.69486	0	29.9426	22.6726	51.1435	8.47051	0	9.73955	0	2.2332	3.43637	11.4085	41.6448	0	0	2.1822	1.53734	55.2013	2.33588	5.66284
105	ADARB2	NM_018702	Brain - Substantia Nigra	0	0	0	0	0	0	4.59102	0	0	0	0	0	0	13.9088	86.5251	121.527	15.219	348.465	0	0	0	0	4.10561	0	0	0	0	0	0	0	0	0	0	0	0	0	0	0	0	0	0	0	0
8537	BCAS1	NM_003657	Brain - Substantia Nigra	3.54781	0	218.293	0	0	0	8.53686	1.90986	0	2.19198	0	588.136	132.163	562.335	931.265	782.399	462.377	2534.18	13.7267	6.47527	8.94539	770.236	10.0837	14.4605	0	0	0	10.7658	108.883	0	0.968851	47.0133	1.13551	151.573	17.0406	22.0165	0	0	6.84743	0	2.47049	53.6786	82.0046
23632	CA14	NM_012113	Brain - Substantia Nigra	0	0	0	0	0	0	0	0	0	0	0	0	0	3.56398	60.2281	0	9.83676	245.075	0	0	0	0	7.2066	0	0	0	0	0	0	0	47.5665	0	0	0	4.99697	0	0	0	0	0	0	0	0
1133	CHRM5	NM_012125	Brain - Substantia Nigra	0	0	0	12.6762	0	9.39883	0	2.75689	0	2.41348	0	0	0	6.17687	7.54043	0	1.90394	100.827	14.2965	0	2.88665	0	6.24768	0	0	4.5279	0	0	7.21513	0	1.78159	0	0	0	1.88238	14.8919	15.0484	0	0	8.61736	25.4066	1.05922	0
6900	CNTN2	NM_005076	Brain - Substantia Nigra	0	3.90439	0	0	0	0	0	0	0	0	0	18.9179	0	57.4089	92.3898	151.194	37.3205	398.894	0	0	0	0	0	0	0	0	0	0	0	0	0	0	0	0	0	16.9678	0	0	0	0	0	0	0
29119	CTNNA3	NM_001127384 /// NM_013266	Brain - Substantia Nigra	0	0	0	0	0	0	0	0	0	0	0	0	0	0.579094	9.71558	30.5013	1.28652	105.346	0	0	0	0	0	0	0	0	0	0	0	0	9.29845	0	0	0	0	94.4721	0	0	0	0	0	0	0
55026	FAM70A	NM_001104544 /// NM_001104545 /// NM_017938	Brain - Substantia Nigra	50.1727	54.4438	7.58906	3.56027	5.79619	15.9875	1.75805	4.39669	0.567001	1.93258	3.11499	108.272	69.4401	53.5245	216.618	614.387	79.4404	2157.22	48.7143	0.999098	4.10845	24.5461	30.5757	5.94032	43.4294	14.1648	12.6929	0	9.94653	106.08	5.97233	3.04657	0.560248	0	178.898	4.71991	9.41671	0	62.2025	1.63236	0	3.00238	178.744
9514	GAL3ST1	NM_004861	Brain - Substantia Nigra	0	0	0	0	0	0	0	0.0369971	0	0	0	0	0	3.43997	34.013	0	2.70865	171.76	0	0	0	12.8278	0	0	0	0	61.2589	0	0	0	0	0	0	0	0	1.06932	0	0	0	0	0	1.1495	0
2670	GFAP	NM_001131019 /// NM_002055	Brain - Substantia Nigra	0	0	0	0	0	0	0	0.135087	0	0	0	9540.96	4530.92	5152.02	13695	13190.9	7208.46	27108.7	0	0	0	0	0	0	0	0	0	0	0	0	0	0	0	0	0	0	0	0	0	0	0	0	0
60484	HAPLN2	NM_021817	Brain - Substantia Nigra	0	0	0	0	0	0	0	0	0	0	0	27.3262	4.17187	10.5842	116.225	135.754	26.9598	565.488	0	0	0	0	0	0	0	0	0	0	0	0	0	0	0	0	0	0	0	0	0	0	0	0	0
51751	HIGD1B	NM_016438	Brain - Substantia Nigra	11.6802	0	0	0	0	0	0	0	0	0	0	0	0	16.7752	124.297	0	11.8341	320.271	0	0	0	0	0	0	0	0	0	0	52.9671	0	0	0	60.5683	0	0	0.659629	0	0	0	0	0	2.25673	0
3763	KCNJ6	NM_002240	Brain - Substantia Nigra	1.07146	0	0	0	0	0	0	0	0	0	1.01603	0	417.563	614.179	536.013	6.67944	247.185	1000.36	0	0	0	0	0	0	0	0	0	0	0	0	0	0	0	0	0	0	0	0	0	0	0	0.615144	0
3782	KCNN3	NM_002249 /// NM_170782	Brain - Substantia Nigra	0	0	0	25.0997	0	0	0	0.0615014	0	0	5.52233	141.322	0.567501	18.8183	169.861	60.837	8.59334	546.118	0	99.2365	0	16.1743	5.79463	1.6868	0	0	0	0	1.31499	0	0	0	0	0	0	0	0	0	0	0	0	3.51715	0
547	KIF1A	NM_004321	Brain - Substantia Nigra	0	101.968	0	0	0	0	0	0	0	0	0	21.9298	106.438	787.211	1448.44	530.464	584.211	2196.65	0	58.6897	0	0	24.653	0	0	0	0	0	0	0	0	0	0	0	0	0	0	0	0	0	0	0	0
4045	LSAMP	NM_002338	Brain - Substantia Nigra	0	0	0	0	0	0	0	0	0	0	0	0	0	19.8394	281.375	0	21.0503	327.956	0	235.492	0	0	0	0	0	0	0	0	1.46751	0	0	0	0	0	0	0	0	0	0	0	0	0	0
338645	LUZP2	NM_001009909	Brain - Substantia Nigra	0	35.4223	0	0	0	0	0	0.205121	0	0	0	0	4.15047	2.58651	35.681	62.2331	9.76574	179.959	0	0	0	0	0	0	0	0	0	0	0	0	0	0	0	0	0	0	0	0	0	0	0	0	0
116372	LYPD1	NM_001077427 /// NM_144586	Brain - Substantia Nigra	0	0	0	0	0	0	0	0	0	0	0	44.9084	0	52.7206	148.806	169.947	20.7821	201.929	0	0	0	0	0	0	0	0	0	0	0	0	0.562443	0	0	0	0	0	0	0	0	0	0	14.8522	0
4099	MAG	NM_002361 /// NM_080600	Brain - Substantia Nigra	0	0	0	0	0	0	0	0	0	0	0	730.919	117.34	360.855	525.098	1005.23	318.092	2568.16	3.51078	0	0	0	10.3341	0	0	0	0	0	0	0	1.11465	0	0.497017	0	0.46862	2.13635	0	0	0	0	0	0	2.04975
4336	MOBP	NM_182935 /// NR_003090	Brain - Substantia Nigra	9.83592	0	0	0	2.39418	3.47547	5.62777	13.7427	4.39301	8.22305	18.0846	1266.94	332.706	1141.35	2260.52	3003.66	1054.38	7638.38	5.22029	3.11379	4.13259	3.58663	4.09001	7.31723	2.64952	26.3966	21.002	47.4803	17.5745	5.02479	36.2612	4.70811	5.07575	10.5213	2.20969	113.776	0	45.9987	1.05992	22.0993	41.6614	7.07335	3.30676
4340	MOG	NM_001008228 /// NM_001008229 /// NM_002433 /// NM_206809 /// NM_206810 /// NM_206811 /// NM_206812 /// NM_206813 /// NM_206814	Brain - Substantia Nigra	1.15343	0	2.25919	2.7916	0.769553	1.93671	0.388748	2.31879	1.47914	1.28393	0.471297	898.417	161.223	620.918	948.458	1357.58	553.099	2614.84	5.20861	1.27569	2.25869	4.44889	1.11306	0	1.18808	9.9183	1.23967	4.22575	2.1814	1.41491	0.29109	0	0	0	3.19454	0.515904	0	0	1.66335	1.67214	4.45444	2.32287	2.23427
4821	NKX2-2	NM_002509	Brain - Substantia Nigra	0	0	0	0	0	0	0	0	0	0	0	134.869	104.306	92.7255	362.497	366.218	77.4328	595.469	0	0	0	4.51763	0	0	0	0	0	0	0	0	0	9.93682	0	0	0	0	0	0	0	0	0	0	0
23620	NTSR2	NM_012344	Brain - Substantia Nigra	0	0	0	0	0	0	0	0.0267123	0	0	0	64.8133	0	18.8594	257.855	568.833	20.717	886.054	0	0	0	0	0	0	0	0	0	0	0	0	0	0	0	0	0	0	0	0	0	0	0	0	0
79957	PAQR6	NM_024897 /// NM_198406	Brain - Substantia Nigra	0	19.3157	0	10.0027	26.2242	24.5508	172.889	18.1465	0	0	23.381	2916.17	1557.87	2488.8	2703.34	4684.16	2523.66	9032.66	104.548	0	6.14153	0	30.4765	11.6332	0	0	0	0	0	0	0	0	2.73801	36.4535	83.1185	8.55063	0	0	21.8347	23.7567	0	6.31887	42.4001
51555	PEX5L	NM_016559	Brain - Substantia Nigra	0	0	0	0	0	0	0	0	0	0	0	0	0	41.6358	104.553	0	37.9785	219.572	0	0	0	0	0	0	0	0	0	0	0	0	0	0	0	0	0	0	0	0	0	0	0	0	0
5375	PMP2	NM_002677	Brain - Substantia Nigra	9.95847	3.4962	64.0301	7.80536	4.39836	8.64582	3.44933	2.9963	7.72106	4.24043	10.6011	1768.67	570.188	1313.41	2629.27	3429.39	1470.27	5872.4	9.31402	29.6519	13.3268	48.0039	141.193	23.6261	15.7746	85.9657	34.1747	18.1838	3.86936	11.078	18.565	14.5559	5.09965	31.5659	77.9301	30.6243	0	0	9.28643	8.51853	5.12834	13.944	129.888
5454	POU3F2	NM_005604	Brain - Substantia Nigra	0	0	0	0	0	0	0	0	0	0	0	9.37277	0	57.2021	72.4755	5.33528	22.953	236.893	0	0	0	0	0	0	0	0	0	0	0	0	0	0	0	0	0	0	0	0	0	0	0	0	0
8153	RND2	NM_005440	Brain - Substantia Nigra	1.59307	0	0	0	2.35246	0	0.766087	1.13141	2.29678	0	0	120.311	62.0127	71.0856	117.89	343.515	47.8017	522.722	2.88468	0	0	0	38.4158	4.85027	0	1.66445	0	6.05035	5.35655	0	0	0	0	0	15.9375	212.552	0	0	0.653034	0.383969	4.57221	10.83	20.3394
6285	S100B	NM_006272	Brain - Substantia Nigra	1946.57	0	0	0	34.0143	0	0	15.0162	0	54.0138	0.785712	1282.08	1540.86	918.123	2969.3	2570.1	1308.6	8101.43	111.537	315.858	0	42.1061	31.0075	6.58159	0	14.1659	0	0	0	4.32601	0	0	0	0	127.329	0	0	0	137.183	29.5336	0	0	167.799
6571	SLC18A2	NM_003054	Brain - Substantia Nigra	18.1025	166.099	12.1548	0	54.0771	8.1389	38.8202	19.5969	7.43287	2.93207	28.5462	0	0	2.91779	2.43894	304.333	5.12127	1505.63	2.54768	8.324	57.6721	0	21.3707	5.27843	2.81058	1.06719	2.26794	5.05088	14.6644	3.26419	0	58.209	19.194	154.537	204.401	8.07249	11.0539	0	50.7305	46.4985	1.24091	450.329	107.36
6531	SLC6A3	NM_001044	Brain - Substantia Nigra	0	0	0	0	0	0	0	0	0	0	0	0	0	0	2.15084	0	5.19857	1843.27	0	0	0	0	0	0	0	0	0	0	0	0	0	0	0	0	0	0	0	0	0	0	0	0	0
55314	TMEM144	NM_018342	Brain - Substantia Nigra	6.04167	7.0551	3.06329	1.68039	2.42221	4.27697	0.209947	1.56161	0	0	0.26533	139.111	16.7852	70.9197	262.792	163.392	67.8033	983.635	10.1814	0.251464	1.30753	13.3463	53.7687	6.8093	0	11.5557	2.53117	1.76004	2.17221	1.19191	2.5047	0	1.23575	0.755689	6.1293	4.29434	0	11.7813	3.52267	1.28427	0.557869	19.2899	1.01736
54209	TREM2	NM_018965	Brain - Substantia Nigra	7.02737	9.72343	0	0	0	0	0	0	0	0	0	1.39696	0	2.32846	65.8361	14.8803	8.89115	172.227	29.8095	0	0	0	10.3504	0	0	0	0	0	12.1854	0	0	0	2.96966	0	0	0	0	0	0	0	0	0	0
7368	UGT8	NM_001128174 /// NM_003360	Brain - Substantia Nigra	0	2.52211	0	0	0	0	4.2461	0.568371	0.873419	0	0	510.591	52.023	314.86	669.417	673.87	242.888	2121.19	0	0	0	39.8261	0	0	0	0	92.2826	0	0.776687	0	0	0	0	0	1.83376	50.4973	0	0	0	0	0	61.3745	1.40784
1446	CSN1S1	NM_001025104 /// NM_001890	Breast	178.977	0	0	0	2.48916	0	0	0.0916917	0	0	0	0	0	0	1.21769	2.06291	1.18515	0	190.469	0	0	0	0	0	0	0	0	0	0	0	0	0	0	0	46.6939	0	0	0	0	0	0	0	0
2001	ELF5	NM_001422 /// NM_198381	Breast	1.43294	0	57.5584	0	1.51769	0	1.38417	0.573754	0	0	0	0	0	0	0	0	0.692858	0	1503.83	0	44.0367	9.0285	0.46267	0	1.74338	0.589106	35.3196	0	54.5267	0	0.322065	1.82455	9.34245	21.0923	47.6629	0	0	0	5.48459	0.73755	1.4737	0.17264	89.1316
2568	GABRP	NM_014211	Breast	0	0	0	0	0	0	0	0	0	0	0	0	0	0	0	0	0	0	3622.46	0	426.181	10.0643	34.2407	422.575	0	0	4.86809	0	748.267	0	0	22.4867	2.9314	70.867	187.451	0	0	0	324.006	0	0	2347.22	0
3906	LALBA	NM_002289	Breast	0	0	0	0	0	0	0	0	0	0	0	0	0	0	0	0	0	0	412.461	0	0	0	0	0	0	0	0	0	0	0	0	0	0	0	0	3.69942	0	0	0	0	0	0	0
5021	OXTR	NM_000916	Breast	8.07547	19.4273	72.2415	43.4815	13.7132	17.9418	11.3623	24.2475	9.53191	20.366	9.60569	123.541	18.5378	74.2895	139.184	332.688	73.8295	470.973	2690.3	151.958	17.7416	86.4736	13.6013	11.5475	0	28.7892	0	0	403.689	0	8.16652	9.55046	101.135	21.9099	14.6096	36.0401	122.027	0	14.8304	14.836	293.283	73.426	8.81451
5304	PIP	NM_002652	Breast	0	0	0	0	0	0	1.91972	2.94224	0	0	0	0	0	0	0	0	2.25448	0	10820.2	0	0	0	44.9112	0	39.701	4.78448	0	0	502.62	0	0	14.6893	4.83317	725.08	4357.85	0	27.1704	125.619	5.13041	0	0	2.28693	0
58503	PROL1	NM_021225	Breast	3.75137	0	0	0	0	0	1.35396	1.68169	0	0	0	0	0	0	0	0	0	0	1421.12	0	0	9.26678	90.2955	16.4227	0	0	0	0	0	0	2.58238	0	0	0	0	6.47158	0	0	0	0	0	4.0746	0
5744	PTHLH	NM_002820 /// NM_198964 /// NM_198965 /// NM_198966	Breast	9.83226	2.00489	10.1871	0	0	0	0.352699	0.65542	5.49173	3.93731	0	0	0.435478	8.24541	24.3092	2.1849	5.78485	4.62717	513.571	84.776	54.5257	1.51445	1.27242	17.8902	1.26984	4.36641	0.80177	0	6.22055	0	1.44564	0	1.65208	0	7.9989	3.63611	32.0289	0	1.45037	1.26203	2.74616	18.0405	59.8485
10647	SCGB1D2	NM_006551	Breast	0	0	0	0	0	0	0	0.0427999	0	0	0	0	0	0	2.93515	6.46837	0	29.7738	3226.46	0	1.57037	0	1067.05	0	0	0	21.7184	0	0	0	4.78749	0	0	5.56905	2351.73	0	0	0	0	0	0	1930.19	0
4250	SCGB2A2	NM_002411	Breast	0.786446	0	0	0	0.852555	0	2.512	0.29199	0	1.24155	0	0	0	0.532881	0	0	0	2.727	8287.78	0.930346	2.57618	0	1.49068	15.0344	223.408	0	2.15099	0	0	0	0	0	0.979447	0	4490.75	4.95756	0	0	4.58219	0.409169	1.07227	158.363	1.6216
253190	SERHL2	NM_014509	Breast	0.837306	0	0	0	7.82884	0	0	2.67222	0	0	0	0	0	0	0	0	0	0	510.558	0	0	0	178.808	0	0	0	0	0	0	0	0	0	0.342777	0	18.173	17.744	0	0	2.92086	0	0	1.87187	2.43965
8614	STC2	NM_003714	Breast	30.2301	12.3561	42.1738	0	0	3.33397	1.47121	6.68388	5.23952	2.33122	6.7336	1.00092	7.09309	7.31827	8.01518	29.3005	7.8428	2.23672	1498.13	450.375	8.86789	0	0	0	2.8003	37.0937	14.6517	0	17.2833	7.48546	23.0475	75.2942	54.0275	30.3436	20.6179	7.24597	417.2	43.9033	2.04699	4.19742	377.427	104.423	0
79679	VTCN1	NM_024626	Breast	0	0	47.5602	0	1.70391	0	0	0.587684	0	0	0	0	0	3.72902	0	0	0.661079	0	1290.48	0	2.01767	4.37413	246.903	0	961.987	0	122.504	0	209.16	0	0	336.582	0	38.4663	44.9495	2.54757	0	0	2.20846	0.848026	0	104.753	0
27	ABL2	NM_001100108 /// NM_001136000 /// NM_001136001 /// NM_005158 /// NM_007314	Cartilage	5.14465	0	0	0	0	0	2.422	2.04091	0	3.80508	0	0	0	1.80916	17.7134	0	2.46726	0	30.6622	122.316	0	12.2442	5.2577	0	0	0	0	0	0	0	0	0	0	0	5.03081	46.7944	0	0	0	1.75727	0	13.7259	4.27189
176	ACAN	NM_001135 /// NM_013227	Cartilage	0	4.29803	0	0	3.60421	0	0.850714	0.908847	1.05526	0	0	0	0	1.96039	0	0	2.97959	7.29445	0	11890.4	2.11438	0	0	0	0	1.91145	0	0	0	0	0	0	0	0	1.85864	4.02099	0	0	2.4216	3.93554	129.66	2.45036	6.00128
56895	AGPAT4	NM_020133	Cartilage	1.97828	0	0	0	0	0	5.31824	8.16673	0	7.01929	0	18.6644	0	84.0461	140.389	33.5382	32.1068	339.095	0	1486.43	0	0	0	0	0	0	0	0	3.50086	0	0	0	1.3448	0	0	0	0	0	0	0	40.1319	3.2153	7.08665
79642	ARSJ	NM_024590	Cartilage	1.74722	11.9773	0	0	0	0	0	0.290141	0	0	0	0	26.1968	0.40117	13.5062	3.70822	1.56886	5.82463	16.5343	638.506	0	15.8684	68.3781	6.3124	125.558	7.84024	36.6739	5.205	10.9835	0	2.62376	88.455	7.85588	4.82776	13.1922	0.544348	59.134	0	0	0.815154	167.9	103.119	12.9935
57597	BAHCC1	NM_001080519	Cartilage	8.71606	0	0	0	31.8156	0	0	1.7532	0	0	2.7895	0	233.035	28.1106	0	0	15.921	0	0	272.642	0	0	18.4326	0	0	0	0	0	0	0	0	0	0	0	10.3196	2.62036	0	0	0	0	0	1.72734	0
56033	BARX1	NM_021570	Cartilage	7.9164	3.91938	6.59081	0	0	0	0	1.67997	0	0	1.26115	0	0.867226	0	0	0	0	0	0	188.286	3.36228	8.10555	0	0	3.52173	0	0	5.87264	0.97874	0	2.10523	0	0	0	0	19.0089	0	0	3.52547	0.809409	2.27327	2.30776	4.56461
586	BCAT1	NM_005504	Cartilage	6.93613	32.2326	0	38.4328	43.4912	53.4798	2.31651	5.76568	6.84771	1.62831	18.3869	13.041	0	11.3561	17.446	31.9636	20.1129	107.914	1.22173	512.53	0.804127	0	3.35453	1.41737	0	4.72701	4.58273	2.41789	2.72472	8.81893	3.64825	18.0498	34.3759	0	4.11007	66.3064	38.5684	3.80968	17.2348	3.03871	27.1749	43.1957	1.29117
650	BMP2	NM_001200	Cartilage	212.371	2.93616	185.636	0	0	0	0.77584	0.297037	0	0	0.767998	4.46513	0	8.96273	26.8497	8.3134	6.36246	25.5615	10.4284	5022.87	202.615	777.53	18.2634	35.8888	36.8128	44.3304	49.6824	11.5078	26.9451	15.6657	5.79548	191.263	35.5532	0	191.117	1.6244	6.06101	108.83	2.95849	1.82146	10.6113	102.537	106.193
654	BMP6	NM_001718	Cartilage	101.908	54.4819	0	0	0	43.7219	59.4067	26.7691	0	0	337.239	0	0	0	16.7477	0	4.29473	54.2166	10.7179	3559.84	0	0	0	0	0	29.7691	81.4054	0	3.47337	0	2.42916	0	64.9554	0	18.5606	12.0637	0	0	13.1847	16.7979	1002.5	4.33489	31.4058
79669	C3orf52	NM_024616	Cartilage	2.22672	0	112.827	0	0	0	0	0.883662	1.00798	0	0	0	0	0	0	0	0	0	47.6806	707.937	20.6263	140.379	0	0	0	10.4141	15.9456	0	11.3464	0	0.803858	182.968	111.496	0	274.436	0	147.912	53.9588	0	0	0	4.77155	8.20091
6364	CCL20	NM_001130046 /// NM_004591	Cartilage	0	0	129.766	0	0	65.0801	9.56463	0.107894	3.29287	37.4707	0	0	0	0	0	0	0	0	0	6864.01	80.3864	530.127	0	0	0	0	0	0	17.1802	11.0512	0	70.8694	0	0	0	1.42752	0	0	524.928	20.1076	31.1425	1.1676	0
1101	CHAD	NM_001267	Cartilage	0	50.5031	0	0	0	0	0	0	0	0	0	0	0	0	0	0	0	0	4.68099	483.255	0	0	0	0	0	0	0	80.894	0	0	0	0	0	0	0	0	0	0	0	0	0	0	0
1117	CHI3L2	NM_001025197 /// NM_001025199 /// NM_004000	Cartilage	85.8095	0	0	671.902	2.51239	0	58.3824	92.776	296.21	96.8533	0	20.3584	0	5.07705	58.0793	60.6797	10.1555	149.049	165.262	7345.65	13.4586	11.5827	5.07759	0	35.0524	17.0996	0	0	35.9781	95.2901	10.8543	17.3616	80.225	0	118.768	10.8838	703.642	62.8776	232.731	159.44	48.7793	10.672	313.871
23529	CLCF1	NM_013246	Cartilage	10.1022	0	11.089	19.9617	37.0899	24.2257	33.9316	14.5817	6.7842	37.0265	3.24179	1.52794	0	0	3.2217	0	0	0	15.6692	342.987	9.54687	0	8.37263	13.9834	0	2.79961	0	0	3.79875	0	0	54.4141	3.84974	5.97994	2.32299	4.37379	0	0	10.2874	0	0	108.223	13.8898
1300	COL10A1	NM_000493	Cartilage	3.36879	0	5.46421	0	3.06901	3.01467	3.05511	4.23345	0	0	0.83124	0	0	4.38991	3.14097	0	4.16144	2.81072	3.69112	1846.79	0	8.80203	0.974666	8.34406	27.6571	0.548178	0	0	1.43763	2.01105	0.586842	59.4974	0	2.29789	19.3009	0.714427	103.134	0	3.71075	3.58393	1.38356	4.37254	0
1301	COL11A1	NM_001854 /// NM_080629 /// NM_080630	Cartilage	15.9782	57.2124	0	0	0.576617	0	0	0.0360834	0	0	0	47.7975	0	174.813	87.1416	17.4745	57.8245	218.679	0	16449.2	0	0	0	13.6081	2124.36	0	0	0	0	0	0.677391	9.94264	41.5722	0	72.9368	22.0153	121.978	0	0	0	1276.41	10.0049	0
1302	COL11A2	NM_001163771 /// NM_080679 /// NM_080680 /// NM_080681	Cartilage	39.8352	40.4322	98.6585	117.751	35.8656	95.2114	44.0267	58.7593	77.9636	93.5059	102.638	120.124	120.2	78.2308	58.015	87.6081	94.9062	61.219	68.4005	10938.6	93.2095	46.6744	28.7314	94.2572	63.049	100.425	99.819	114.168	61.3153	67.4064	77.3246	100.957	70.4612	97.4107	49.5415	104.272	67.2808	0	65.1749	87.9332	82.704	48.0629	19.9909
7373	COL14A1	NM_021110	Cartilage	50.3028	29.5663	89.7343	0	0	0	0.250197	0.660778	0.31995	0	3.25656	2.16494	1.79709	1.54208	2.60825	8.0191	2.35968	4.0351	69.9364	2325.62	48.0308	26.0185	152.281	40.1581	62.2193	47.3879	41.0182	26.3065	11.7138	38.9677	16.1069	95.6178	120.856	60.0516	86.1043	18.0888	16.4143	59.6695	11.364	0	422.543	95.5129	222.682
1307	COL16A1	NM_001856	Cartilage	251.87	260.191	221.388	0	0	4.2806	0	0.936811	0	0	0	337.717	114.155	321.595	332.612	192.128	118.684	695.356	406.937	8027.97	113.859	118.464	381.25	18.7979	648.119	106.31	8.99222	0	80.1996	11.9229	10.232	101.845	10.1054	641.933	536.791	217.43	64.2703	0	26.6661	0	2857.14	426.459	661.62
1280	COL2A1	NM_001844 /// NM_033150	Cartilage	0	7.94646	0	0	0	0	0.627559	1.3905	0.860186	0	4.787	0	1.35341	3.85011	4.90423	4.80155	0.834708	0	31.4777	17458	0	5.90064	502.132	0	6.81826	0	0	74.4657	11.1214	0	1.20396	0	9.69582	3.21244	5.07488	44.1938	0	0	0	2.44019	7.45462	1.91382	0
1297	COL9A1	NM_001851 /// NM_078485	Cartilage	0	0	0	0	0	0	0	0	0	0	0	0	0	0	3.68446	0	0	0	0	13274	2.27639	0	0	0	0	0	0	0	0	0	0	0	0	0	0	0	0	0	0	0	0	0	0
1298	COL9A2	NM_001852	Cartilage	93.1201	101.682	281.737	237.661	144.587	141.469	179.911	171.813	127.309	127.149	280.616	666.285	244.159	311.131	335.313	583.283	461.09	665.054	235.188	11804.7	109.874	74.1523	70.2185	158.556	347.774	201.391	245.376	239.322	300.574	244.824	162.297	131.805	88.4889	319.192	80.0903	132.207	122.527	231.043	159.881	301.997	117.723	138.408	39.226
1299	COL9A3	NM_001853	Cartilage	0	0	0	0	0	0	40.46	0	0	0	0	8.11845	0	52.8071	61.5712	16.4711	31.0903	210.789	2.33799	11211.4	0	0	0	0	0	0	0	0	0	0	0	0	0	0	0	52.2332	0	411.056	0	0	0	0	0
1311	COMP	NM_000095	Cartilage	64.7598	0	2.08479	0	0	0	0	0	0	0	0	0	0	0	0	0	0	0	10.3811	13830.8	33.7369	0	148.094	0	1308.97	5.48685	0	0	0	0	6.92187	20.1036	0.695346	59.7518	299.135	172.104	4.56806	0	0	0	88.3732	118.216	333.326
9244	CRLF1	NM_004750	Cartilage	51.5717	31.6838	0	0	0	0	0	0.571503	0	0	0	106.046	0	107.826	80.3691	25.3731	36.4602	3.23424	19.7001	392.008	0	0	21.1936	0	75.6133	4.0658	0	0	17.6754	0	7.64357	0	66.4839	0	72.8959	0	0	0	0	0	4.3719	3.61804	68.7445
55118	CRTAC1	NM_018058	Cartilage	0	0	216.521	0	12.7576	8.85262	1.35709	1.35137	3.71412	0	0	0	0	16.8874	29.6724	5.95304	20.0662	0	66.54	598.899	0	9.56871	0	84.2461	0	47.6235	12.1081	0	88.2487	0	8.65872	18.2173	0	0	27.2067	87.8618	0	76.5713	5.82781	9.3999	115.774	3.06377	49.7023
1435	CSF1	NM_000757 /// NM_172210 /// NM_172211 /// NM_172212	Cartilage	43.0528	33.6281	16.3436	5.99365	0.873153	2.70186	16.9134	2.72602	8.01591	4.6505	10.2853	20.1007	10.7194	6.48364	15.1298	23.6146	14.0292	26.2974	16.8129	267.154	5.60298	10.1423	8.78223	2.4429	5.65414	23.5275	11.7939	15.4746	10.4772	56.7103	9.00194	4.0728	20.8739	7.48861	16.2685	4.50694	13.8094	32.4314	6.21939	1.31508	11.8569	12.5902	22.6374
1440	CSF3	NM_000759 /// NM_172219 /// NM_172220	Cartilage	5.38849	0	45.0794	0	0	0	0	0	0	0	0	0	0	0.274862	0	0	0	3.24173	2.39551	212.405	0	0	0	0	0	0	0	0	29.4862	0	2.54307	0	0	0	0	2.10196	0	0	0	0	75.7257	4.77711	0
1464	CSPG4	NM_001897	Cartilage	53.4156	2.41155	0	0	0	0	0	0.0368996	0	0	0	0	0	1.18835	4.08864	1.74207	1.01582	6.84562	5.1358	4239.75	1.4715	18.1343	15.2084	20.8584	388.083	0.656795	1.57004	0	1.56775	0	0.877449	12.9707	5.79763	3.39087	36.9377	0.547001	39.3407	0	0	0	543.035	21.6139	18.1439
2921	CXCL3	NM_002090	Cartilage	23.2735	3.96194	25.1094	0	0	202.396	4.00342	2.92338	0	0	78.5707	0.663171	0	0.3088	0	0	0	15.255	52.2909	2202.32	2.79061	23.2177	0	5.31557	0	10.7184	3.53212	5.13655	69.6265	5.8713	4.70772	155.643	0	3.75033	1.08523	13.823	11.7469	0	1.45458	29.9272	57.5126	12.6487	0
54360	CYTL1	NM_018659	Cartilage	0	0	13.3681	0	0	0	0	4.10781	0	0	113.881	0	0	0	11.5471	0	0.839054	0	0	1775.9	0	0	0	0	0	0	0	0	0	16.0266	0	0	31.898	7.20163	5.36863	0	0	0	0	32.9225	0	3.03085	90.1755
1735	DIO3	NM_001362	Cartilage	19.1321	6.33234	0	0	0	0	0	0.178597	0	0	0	5.26266	0	7.81897	1.92129	0	5.37462	6.2044	7.40338	211.175	26.9605	8.42868	14.7992	0	0	1.90086	0	7.94725	4.66482	0	1.48019	12.3311	155.821	6.37626	32.9789	2.34392	0	35.4383	0	1.39394	13.1281	36.3339	4.18605
10085	EDIL3	NM_005711	Cartilage	19.646	52.564	74.0026	0	0	0	0.858021	2.91464	2.55016	2.10201	3.20886	588.021	131.296	266.824	337.814	752.341	361.344	710.336	12.5872	3140.92	13.368	38.7955	101.479	10.4836	15.2	58.5169	37.7524	0	11.5649	2.60564	23.3845	6.12578	33.3466	39.2638	21.576	46.8879	0	16.0915	4.13411	1.11947	206.322	51.6371	3.15134
22936	ELL2	NM_012081	Cartilage	97.0709	7.58221	0	27.2216	0	26.4845	105.95	5.07137	1.1947	15.6221	161.23	0	0	4.65129	25.4102	10.6508	4.36963	111.458	10.3699	1696.8	530.656	0	7.05155	198.512	0	0	2.86853	66.3774	5.27016	0	0	33.7714	130.196	0	43.6103	15.5395	0	0	0	466.837	0	6.75658	110.801
5167	ENPP1	NM_006208	Cartilage	86.8888	18.6898	0	0	24.2965	0	0	1.32441	0	0	0	0.398622	0	0.164302	2.28324	0	0.231537	16.5902	74.519	862.495	0.587983	73.0014	193.632	2.06377	3.76965	0.668831	41.0822	135.143	0.348457	0	2.33939	7.38411	155.286	6.91412	32.1874	21.4163	8.94369	47.8544	3.69181	0	84.6393	86.9541	15.1848
57089	ENTPD7	NM_020354	Cartilage	0	16.5793	0	0	0	0	2.43039	1.90254	0	0	0	0	0	0	0	0	0	0	0	304.104	3.5221	0	13.0934	0	0	0	0	0	8.95589	0	0	0	12.6681	0	0	2.58288	0	0	40.0671	0	0	11.7889	0
2048	EPHB2	NM_004442 /// NM_017449	Cartilage	18.1988	12.9959	8.97485	10.7986	0.838229	6.44999	0.774178	3.94117	6.2935	2.86235	4.9271	0.841591	1.34582	29.5317	14.7218	3.41001	18.0387	34.5284	7.11812	368.317	5.44958	46.4666	29.0136	0	11.983	0.755492	0	0	4.5217	4.78339	1.53504	2.89553	72.9074	0	6.83994	4.12697	14.2257	0	5.42104	5.98902	2.23875	10.9521	24.7682
1833	EPYC	NM_004950	Cartilage	2.86961	0	0	0	0	0	1.73777	0.0945989	0	2.76569	0	0	0	1.50415	0	0	0.588997	0	0	2309.43	0	0	0	0	0	4.39205	0	0	0	0	0.494653	4.6561	181.2	0	0	1.35504	0	0	0	0	0	22.3963	0
90362	FAM110B	NM_147189	Cartilage	29.5862	4.67298	0	0	4.90819	0	6.00226	0.24716	0	0	0	0	30.4779	102.842	112.544	46.4538	61.8614	61.9056	25.8517	981.219	0	0	56.3288	9.80947	0	134.064	14.6666	0	0	0	12.5471	0	1.09557	0	2.39849	17.3218	0	0	0	18.5415	0	10.3712	0
2191	FAP	NM_004460	Cartilage	44.0894	0	16.2353	0	0	0	0	0.107644	0	0	0	0	0	0	0	0	0	0	31.9284	1898.56	12.5399	0	204.486	0	0	2.22231	0	0	5.72916	0	20.1453	0	234.392	0	236.154	0	185.924	0	0	0	501.229	631.847	130.037
8817	FGF18	NM_003862	Cartilage	1.47378	0	0	0	0	0	0	0.0916428	0	0.932305	0	0	0	0	0	0	0.242941	0	0	171.856	0	1.52131	0.656277	0	118.003	27.2777	0	0	0	0	0	0	0	0	0.535405	2.99208	0	0	0	0.23285	21.671	2.8354	0
60681	FKBP10	NM_021939	Cartilage	1.87781	0	0	0	0	0	0	0	0	0	0	0	0	0	0	0	0	0	0	197.988	0	0	0	0	0	0	0	0	0	0	0.565212	0	1.49263	0	3.91556	0	21.9763	0	0	0	0	52.1084	0
8061	FOSL1	NM_005438	Cartilage	47.5188	53.7178	68.3164	7.08981	1.89263	14.2687	0	1.6928	0	0	37.8783	1.88362	0	0.552351	0	0	0.635465	11.6402	52.7764	1757.6	783.043	7.6588	25.3915	245.9	0	2.02924	5.00885	6.72595	16.8974	0	2.07226	0	0.911876	6.65591	10.8447	6.5731	14.7807	0	4.07135	30.768	4.20903	10.6334	40.2201
2297	FOXD1	NM_004472	Cartilage	0	21.8298	0	0	0	0	0	0	0	0	0	1.35641	1.3803	5.78506	16.0615	92.7848	1.70684	41.2057	0	1139.13	1.512	0	7.07743	17.5049	0	1.43049	4.95692	0	6.13124	0	2.08963	0	5.92169	0	76.2172	191.414	132.718	0	0	0	0	3.68443	76.9532
2487	FRZB	NM_001463	Cartilage	100.486	61.0334	88.5865	0	0	0	0	0.147272	1.38095	0.377144	59.8127	152.735	64.1501	174.075	150.145	205.385	137.424	166.225	260.269	4877.59	38.4716	135.601	200.981	30.5548	728.249	195.485	189.955	13.2504	19.938	335.069	230.016	190.232	1351.64	206.087	333.419	114.107	15.8793	93.5307	74.5184	0.713668	74.3348	107.773	179.151
8326	FZD9	NM_003508	Cartilage	0	0	0	0	0	0	0	0	0	0	0	0	0	0	0	0	0	0	0	400.154	0	0	0	0	0	0	0	0	0	0	0	0	0	0	0	5.17206	0	0	0	0	0	0	0
10052	GJC1	NM_001080383 /// NM_005497	Cartilage	2.69302	0	0	0	0	0	2.53498	0	0	0	0	0	3.71147	6.24023	0	0	2.55268	0	0	204.42	0	0	34.6795	0	0	16.1329	0	0	0	0	0	0	11.7951	0	2.5499	73.9798	0	0	2.18354	0	8.60149	35.7617	0
83468	GLT8D2	NM_031302	Cartilage	218.486	0	0	0	0	0	0	0	0	0	0	0	0	2.28146	5.08233	0	1.98351	0	166.301	1120.28	9.00896	20.1407	403.826	19.8072	0	55.6621	0	0	0	0	2.65402	0	8.75181	20.7621	223.739	44.4353	153.095	0	5.86217	0	75.6542	238.067	433.084
26585	GREM1	NM_013372	Cartilage	101.424	79.8561	107.52	0	0	0	0.324447	0.290857	0	0	1.57947	249.954	36.7817	199.961	239.211	214.179	117.332	348.128	55.3058	3445.93	97.2017	448.651	6.8243	235.973	43.4905	6.29145	14.6417	3.97639	1.3054	265.531	51.7333	189.958	0.718071	178.089	619.171	6.19011	945.135	41.2014	43.4354	0.323641	7.52167	194.271	2287.04
1404	HAPLN1	NM_001884	Cartilage	0	0	0	0	0	0	0	0.121998	0	0	0	0	0	5.92367	13.0962	0	2.1685	1.11017	0	10669.4	0	8.85609	0.285378	0	11.1434	5.56816	1.64806	0	0	0	0.185	0	382.382	0	1.84388	0	3.1921	0	0	0	47.6377	12.3863	0
3037	HAS2	NM_005328	Cartilage	71.5279	3.11972	7.86866	0	0	0	0	0.0940691	0	0	3.59506	1.98808	0	0.813956	2.04991	17.2026	0	6.45228	7.35167	652.445	9.73067	8.22226	40.542	0	3.99311	16.3283	0	0	8.07848	25.9343	2.06183	31.5221	2.96692	6.97475	90.6497	12.1194	188.164	16.9892	2.64096	0	83.1221	5.16223	6.83789
59269	HIVEP3	NM_001127714 /// NM_024503	Cartilage	0	0	0	0	23.7924	0	0	6.05109	0	0	0	0	0	0	0	0	0	0	0	179.253	0	0	0	0	0	0	0	0	0	0	0	0	0	0	0	0	0	0	0	0	0	0	0
3159	HMGA1	NM_002131 /// NM_145899 /// NM_145901 /// NM_145902 /// NM_145903 /// NM_145905	Cartilage	23.6253	18.0248	34.9838	105.607	152.816	204.693	126.611	127.589	263.982	276.014	183.848	29.4728	49.4232	56.7467	39.3883	21.0602	57.964	17.4412	53.5125	2389.58	216.343	198.312	18.8262	493.074	0	32.917	5.72003	16.853	102.726	249.732	24.3776	6.49591	254.24	3.1698	164.191	244.31	257.804	21.8611	490.742	295.367	7.62395	101.944	245.696
3162	HMOX1	NM_002133	Cartilage	372.87	352.796	53.4321	48.0112	739.711	1680.07	529.623	410.034	8.3547	9.3742	1037.02	16.1467	0	1.4719	160.451	39.5914	12.9066	71.473	76.7464	7666.38	1195.26	657.771	146.179	895.454	12.2097	75.9297	721.331	1080.26	148.298	717.911	101.913	60.8079	835.383	15.2141	425.69	156.853	310.707	179.319	265.334	118.453	45.9782	175.603	535.621
9955	HS3ST3A1	NM_006042	Cartilage	1.55767	38.5915	0	0	0	0	0.474183	0.0561552	0	0	0	0	0	0	2.22413	0	0.240293	0	1.62772	1066.37	4.17284	9.33075	30.9518	148.012	0	33.8151	13.6481	12.2977	0.620999	74.5149	0.281363	0	12.9489	11.6825	6.27135	2.83454	137.431	4.87192	48.0769	0	1.06059	7.85646	32.1484
3383	ICAM1	NM_000201	Cartilage	158.849	91.644	74.2832	97.196	213.673	967.571	953.859	89.607	11.4617	7.84703	63.8446	2.52493	0	1.65446	3.12736	21.1367	0	48.5535	70.0247	7794.5	11.8245	11.1744	71.0831	0	0	60.7795	44.0036	172.506	179.804	531.845	19.925	42.0449	75.4844	33.4494	59.545	41.9559	63.1949	41.7898	363.646	271.356	48.1819	46.1649	13.3149
3586	IL10	NM_000572	Cartilage	4.06248	0	9.88549	7.58674	0	12.9736	0	1.17062	8.13252	1.13658	0	0	0	0.503612	0	0	0	0	0	162.945	2.24626	3.24104	0	0	0	0	0	10.4813	4.64291	15.6183	0.892687	0	3.17813	0	3.27523	4.13817	13.0072	0	1.86046	0	0	0.581741	0
3589	IL11	NM_000641	Cartilage	0	2.73715	15.9894	0	0	0	0	0.231751	0	0	2.56082	0	0	0	0	0	0	0	0	635.02	0	0	0	0	0	0	0	0	0	0	0	0	0	0	0	0	32.506	0	0	3.1715	0	5.53337	0
56300	IL1F9	NM_019618	Cartilage	1.60222	0	8.01634	0	2.16915	0	0	0.1962	0	0	0	0	0	0.710409	0	0	0	0	4.66789	438.915	282.569	18.7848	0	14.5316	0	0	0	0	1.43204	0	0.958603	0	0	0	203.475	0	0	0	150.052	0	2.13071	0.663548	144.005
9173	IL1RL1	NM_003856 /// NM_016232	Cartilage	6.02938	77.048	3.79765	0	1.04529	0	9.17836	0.934672	1.30816	0	3.62201	19.0957	8.31769	1.75868	10.1134	33.1355	4.15348	24.8467	0	348.652	0	0	0.678124	0	0	3.38452	104.701	4.09315	15.1262	2.16475	0.534799	5.82441	263.893	4.97158	2.0226	0	5.78381	0	0.840067	1.85216	109.177	4.09533	0
11009	IL24	NM_006850 /// NM_181339	Cartilage	0	0	38.225	0	0	0	2.63799	30.083	0	0	0	0	0	0	0	0	0	0	0	478.543	0	0	0	5.95991	0	0	0	0	0	0	0	0	0	0	0	0	0	0	0	4.47047	3.14363	3.0454	0
3569	IL6	NM_000600	Cartilage	563.763	81.9355	1310.81	132.324	0	160.183	18.936	51.2081	82.0379	69.2825	60.6663	35.5523	46.7213	38.3379	44.2441	139.545	84.7682	61.3601	335.789	7675.73	108.593	18.6343	147.843	88.5694	87.5283	358.585	88.5135	51.9908	639.05	265.382	174.292	480.54	147.655	436.458	56.5757	195.841	1427.54	202.309	168.693	110.317	1120.77	391.401	0
3624	INHBA	NM_002192	Cartilage	3.02149	0	5.84196	0	0	0	2.17592	0.19801	0	0	0.404056	0	0	2.40855	0.567817	0	1.7981	5.23108	7.17287	4760.19	0.59014	0	27.0883	10.751	0	33.477	4.74152	32.6393	33.829	0	1.56511	3.80781	1133.29	2.03739	22.746	2.38449	427.339	0	0	1.64028	2613.64	30.6999	7.26284
3710	ITPR3	NM_002224	Cartilage	3.01335	32.5993	18.7137	87.0004	2.21927	1.96862	49.0437	43.4059	252.03	196.612	24.4379	0	0.644312	2.84657	0.697668	0	1.34711	1.94487	81.6189	1293.08	103.092	169.996	220.573	81.1061	149.866	6.00975	11.958	0	117.618	85.1704	5.05049	87.4691	5.08422	11.7518	259.112	124.803	87.9063	61.2933	84.722	10.7458	0	104.934	177.993
3776	KCNK2	NM_001017424 /// NM_001017425 /// NM_014217	Cartilage	1.36263	96.013	0	0	0	0	0	0.243934	0	0	0	0	0	15.002	19.795	0	7.3742	0	8.73039	396.269	0	0	0	0	0	0	0	0	0	0	1.59287	0	0	0	39.4708	0	0	0	0	0	0	2.79355	0
11081	KERA	NM_007035	Cartilage	3.94479	0	0	0	0	0	0	0.424385	0	0.79374	0	6.48128	4.86708	4.08798	1.90852	8.75607	5.53168	0	14.9478	380.392	0	0	0	0	0	7.09309	7.31376	0	1.65742	0	8.04133	0	2.79154	0	2.16612	8.86682	0	0	0	2.36745	1.79924	5.61977	0
3914	LAMB3	NM_000228 /// NM_001017402 /// NM_001127641	Cartilage	118.719	31.4363	470.181	0	0	46.8782	0	0	0	0	0	0	0	7.8003	0	0	0	0	776.159	5980.61	914.094	1413.01	11.6233	284.137	683.341	0	0	0	896.145	0	0	80.3535	57.3101	301.794	341.035	0	35.425	0	189.234	0	5.11429	124.444	406.025
11061	LECT1	NM_001011705 /// NM_007015	Cartilage	3.7746	12.2272	67.8893	0	0	0	0	1.70131	0	0	38.1569	0	5.94724	17.7856	8.96658	19.9184	5.09207	0	0	6418.73	5.439	0	0	18.3058	0	10.3972	9.14163	23.8633	3.61804	0	16.3676	0	5.90274	13.8337	0	5.94475	0	0	0	4.07158	0	0	0
3976	LIF	NM_002309	Cartilage	56.5663	14.2289	204.28	0	0	0	0	0.237065	5.13664	0.994952	0	0	0	0	1.92998	0	0	5.60647	190.957	7621.37	0	42.1349	31.2315	8.1826	0	2.27396	33.9752	5.18725	25.9803	0	7.34973	38.104	0	0	63.0853	1.79337	56.5514	0	0	0	154.649	128.761	44.8036
3998	LMAN1	NM_005570	Cartilage	30.1622	9.18891	1.32889	8.1504	0	0	13.9761	3.55974	7.79328	25.0684	52.9035	0	0	1.03139	13.3986	0	1.34283	22.879	9.46353	557.432	4.50471	6.76828	254.96	14.2055	1.59103	32.6173	13.1156	48.0672	4.44803	0	6.35288	2.3746	67.687	3.27013	57.277	2.53344	0	0	2.54881	0	2.98528	67.8922	31.274
4015	LOX	NM_002317	Cartilage	494.714	12.9837	15.3272	0	0	0	0.18099	1.00923	0.582862	0.875575	12.2003	5.29491	8.58388	4.67603	2.31608	10.3862	7.82775	0	33.0895	1756.49	50.468	17.4551	45.006	30.2998	34.7972	153.682	20.6971	0	26.6082	19.5345	30.7155	26.717	43.8464	12.7035	477.228	18.6401	363.707	27.2096	5.67562	5.42932	442.007	155.052	52.9682
4017	LOXL2	NM_002318	Cartilage	133.622	15.2272	23.1239	0	1.32446	0	0	1.64838	7.95158	0.917681	0	0	2.05978	0.750337	0.53321	0	0.279363	4.91176	48.8935	1038.06	4.32321	33.3484	15.9068	10.9489	45.8329	16.2518	8.15264	3.05675	9.3553	5.68687	9.28696	32.8247	82.6879	11.8877	27.6211	9.49202	40.9599	0	15.1608	0	237.017	246.801	50.131
2846	LPAR4	NM_005296	Cartilage	6.57426	0	0	0	0	0	0	2.96562	0.700656	1.26678	2.29859	10.9332	0.774583	4.52244	29.5102	1.09739	3.14891	6.29395	15.6775	200.862	0	23.1927	6.03763	0	0	1.40056	4.28362	8.79571	0	0	2.43553	0	0.400235	0	31.7718	1.95398	4.01805	0	3.617	1.57322	1.80504	7.4216	3.33479
4146	MATN1	NM_002379	Cartilage	0	0	0	0	2.75828	0	0.594601	0.61131	0.752604	0.73349	2.5442	0	0	2.86088	0.827196	0	0	0	1.20492	3628.49	0	0	1.18502	0	0	0	0	0	0	0	0	0	0	0	0.695834	0	0	0	0	11.3791	0	0.341119	0
4148	MATN3	NM_002381	Cartilage	3.78993	0	0	2.18356	1.33432	0	0.20077	0.147762	0	0	0	0	0	4.20928	16.3584	9.8498	1.83807	47.9072	11.4073	1087.5	0	0	8.81445	0	20.1484	1.0018	3.34363	0	2.59423	0	0.87208	16.4372	4.48532	0	8.40617	4.04234	11.7645	0	0.335282	0	4.20247	3.50393	1.08896
8785	MATN4	NM_003833 /// NM_030590 /// NM_030592	Cartilage	8.24375	12.5248	0	0	9.09763	0	4.75361	2.94397	1.76553	3.08643	0	0	0	0	5.747	0	1.41482	5.34362	2.23716	588.358	0	0	7.8551	13.0684	0	0	3.97157	0	0	0	0	0	2.29147	0	92.6529	2.39238	0	0	8.16989	5.94047	6.56728	15.5186	5.78434
51360	MBTPS2	NM_015884	Cartilage	0	0	0	0	0	0	0	1.60649	0	0	0	0	0	0	2.90724	0	3.4547	0	0	125.98	0	0	0	0	0	5.47927	8.40746	16.6116	0	0	0	0	31.4752	0	0	0	0	0	0	0	0	1.53858	0
8190	MIA	NM_006533	Cartilage	1.07591	43.6024	0	0	17.8074	0	0	0.549368	0	0	0	0	0	0	0	0	2.35606	2.83175	796.929	3592.74	0	22.7167	0	15.2006	0	0	0	0	80.749	0	0	0	0.519403	0	86.9392	1.46334	0	0	3.39875	24.1592	3.00001	0.842707	14.295
4312	MMP1	NM_001145938 /// NM_002421	Cartilage	0.446711	0	729.892	0	0	0	0	0.648987	0	0.328789	0	0	0	0.402486	0	0	0	0	0	14070.2	0.590792	85.8008	57.7619	52.3366	0	21.6105	1.55117	0	38.6619	4.20014	29.8201	2938.94	326.723	0	4.52826	0.389784	406.526	0	27.6069	0.532251	2.55779	255.641	9.04294
4319	MMP10	NM_002425	Cartilage	0	10.5998	59.7844	0	0	0	0	0.229264	0	0	0	0	0	0	0	0	0	0	2.20589	2007.87	11.2888	12.7347	0	0	0	0	0	0	310.553	0	0.488532	110.401	0	0	0	1.78452	22.706	0	2.16297	0	17.543	711.635	0
4322	MMP13	NM_002427	Cartilage	0	0	0	0	0	0	0	0	0	0	0	0	0	0	0	0	0	0	0	8790.69	0	0	0	0	0	0	0	0	0	0	0	0	0	0	0	0	0	0	0	0	0	0	0
4314	MMP3	NM_002422	Cartilage	0	0	326.67	0	0	0	0	0	0	0	0	0	0	0	1.60588	0	0	0	43.9121	17201.8	2.861	21.3418	9.35334	15.0122	0	0	0	0	0	0	2.50867	21.8558	0	6.72204	8.30189	0	56.6345	0	0	0	0	380.822	0
4803	NGF	NM_002506	Cartilage	3.05977	0	0	0	0	0	0	0	0	0	0	0	0	0	0	0	0	3.88334	0	1181.04	0	0	26.0102	0	0	22.4002	0	0	0	0	1.78991	0	0	0	0.888173	0	0	0	0	0	0	0.728357	0
22795	NID2	NM_007361	Cartilage	865.293	248.737	141.824	0	0	0	2.41541	2.72181	0	0.752985	8.12717	0	0	20.467	29.3856	6.11004	9.39622	23.1139	85.2624	5607.86	66.0565	115.898	316.671	97.5179	65.9732	522.113	139.985	194.721	51.5984	225.863	163.507	216.359	1292.44	211.122	194.037	30.8771	252.483	1135.45	8.56329	3.36669	543.257	574.472	240.202
579	NKX3-2	NM_001189	Cartilage	7.8856	0	0	0	0	0	0	0.484093	0	0	0	0	0	0.368757	2.09968	0	0.332234	0	0	333.955	0	64.8987	1.69751	5.76161	0	0	2.08024	0	0	0	0	0	0	0	4.31278	4.9317	0	0	1.14501	0	2.07248	0.580017	3.48084
4843	NOS2	NM_000625	Cartilage	0	0	0	0	0	6.43132	0	5.2295	1.82038	0	21.0774	0	14.7104	11.3496	6.02291	4.15718	9.85412	0	0	3312.66	3.3361	23.6203	4.83975	27.1718	0	0	0	7.77468	107.199	10.4819	3.13557	0	41.85	8.28902	0	0	89.5607	0	0	11.2249	0	2.23064	0
8828	NRP2	NM_003872 /// NM_018534 /// NM_201264 /// NM_201266 /// NM_201267 /// NM_201279	Cartilage	14.8802	20.0139	7.66036	0	0	4.1675	0	0.504392	0.816279	1.07161	3.74603	16.706	2.3621	4.0313	6.95264	32.0376	10.0811	9.44323	1.83197	369.078	3.3317	3.46647	5.00911	4.09539	5.1174	13.3615	7.5669	7.918	15.1279	18.2492	6.74961	5.44839	25.7371	3.10194	7.04857	5.902	8.27532	15.5632	3.0234	1.0723	15.2086	8.31433	3.37259
4969	OGN	NM_014057 /// NM_033014	Cartilage	556.219	21.5952	0	0	0	0	0	0	0	0	0	0	0	5.5025	7.24878	0	0.706132	0	68.9142	2576.36	6.06049	38.182	692.505	8.07291	0	348.393	0	0	3.64411	0	3.66985	122.005	129.926	128.378	219.707	31.2469	0	0	0	0	2131	542.048	296.378
5118	PCOLCE	NM_002593	Cartilage	357.613	299.007	0	0	0	0	0	0.250721	0	0	0	0	0	0	0	0	0	0	107.123	4241.39	39.3511	15.9574	218.976	0	0	0	0	111.789	0	0	2.65889	0	126.581	34.8142	784.437	14.6702	167.323	0	11.5473	0	329.337	2189.76	997.882
8572	PDLIM4	NM_001131027 /// NM_003687	Cartilage	13.9645	17.3075	33.1703	0	0	0	0	0.039597	0	0	0	3.43396	0	2.70343	15.9716	20.8055	4.07079	29.8988	105.919	1650.25	55.6397	41.0406	182.175	202.273	15.9809	27.7672	0	0	95.5744	0	2.32768	4.5672	34.1685	102.739	87.2721	5.34781	60.0857	0	21.2805	0	148.406	190.632	79.9657
10630	PDPN	NM_001006624 /// NM_001006625 /// NM_006474 /// NM_198389	Cartilage	7.92922	2.89287	28.7389	0	0	0	0	0.181031	0	0	0	1.60074	0	2.19136	14.6075	12.5733	3.08145	39.6433	12.0627	1758.72	5.25655	4.86429	41.6391	4.711	70.1187	3.39671	0	0	7.26121	0	6.85518	10.2746	66.7273	6.5277	33.0462	1.67272	11.1589	0	4.4026	0.879384	5.95205	54.8316	35.7777
5238	PGM3	NM_015599	Cartilage	224.164	8.93677	0	0	9.53209	0	0	4.92864	0	46.4113	37.8	0	0	6.17306	50.9539	0	5.62315	101.917	7.89304	1182.79	10.2918	11.2849	242.526	0	0	0	4.05725	0	15.7882	0	1.87584	18.589	152.188	82.3132	96.3575	221.298	167.342	0	29.1853	0	0	130.169	123.622
661	POLR3D	NM_001722	Cartilage	13.5062	30.6653	0	17.8807	0	0	2.15295	13.3535	17.6314	2.40878	8.67648	0	0	1.41934	10.0938	0	1.21454	6.70561	8.59055	469.15	0	0	45.6114	0	0	7.20492	0	0	5.83752	0	30.5887	0	18.5045	0	10.4457	147.467	32.6311	0	20.4619	0	167.348	40.2036	0
10216	PRG4	NM_001127708 /// NM_001127709 /// NM_001127710 /// NM_005807	Cartilage	54.9782	0	0	0	0	0	1.76682	6.34995	1.54589	0.955102	0	0	1.30477	0.689595	0.949819	1.34591	0.450538	0	3.44376	567.542	0	7.03449	14.847	0	0	51.7102	0	195.496	2.33363	0	3.77887	5.6813	0.661223	0	57.3898	0	0	0	0	0	1.03533	0.48239	0
51450	PRRX2	NM_016307	Cartilage	0	0	0	0	0	0	0	0	0	0	0	0	0	0	0	0	0	0	3.38494	257.963	7.63113	0	0	0	18.6329	0	0	0	0	0	0.602074	0	0	0	98.3337	29.942	0	0	0	0	0	0	175.002
5806	PTX3	NM_002852	Cartilage	425.934	91.3866	162.279	5.53309	55.3599	457.24	70.896	45.0055	5.44597	1.89148	172.11	1.22974	27.0542	23.1862	118.512	14.2139	18.9128	24.3977	136.941	4854.37	1.90871	27.6041	141.104	2.88105	0	141.292	45.9128	7.06676	50.0072	20.5127	32.3361	129.213	16.9282	21.6278	160.054	15.4053	1989.18	35.0305	18.2549	385.261	2587.19	105.518	10.0649
5817	PVR	NM_001135768 /// NM_001135769 /// NM_001135770 /// NM_006505	Cartilage	2.91096	35.6942	0	0	0	0	5.71513	2.92555	0.381529	0	5.74137	0.583476	2.12756	4.65608	3.50358	5.93376	6.66413	7.21656	0	167.193	4.43846	5.60264	11.9098	15.2924	0	27.2427	2.6455	15.1662	3.02034	3.61903	2.45657	2.16011	76.5473	0	2.08071	12.442	3.24888	6.16957	7.95728	0	3.48793	19.6179	0
22821	RASA3	NM_007368	Cartilage	63.8925	0	0	0	0	5.19132	55.8027	17.2057	10.483	10.6306	0	0	0	0.980982	2.58314	4.80232	1.23318	4.17692	0	135.781	0	0	1.44808	0	0	0	0	0	0.58259	3.33761	0.181234	0	0	0	0.519604	0.583211	0	0	0	0.957293	0	3.67084	0
57333	RCN3	NM_020650	Cartilage	152.006	42.1795	0	0	47.6095	3.95935	131.944	14.0571	3.53957	0	20.2471	0	0	0.330417	3.18	0	0.325618	14.2429	36.0593	1597.08	6.87177	52.5948	93.6079	6.73353	0	58.8281	35.1505	17.4184	0.651923	4.53534	8.08731	0	27.8221	0	195.758	42.6955	0	0	15.6226	9.54421	358.236	293.35	174.047
27289	RND1	NM_014470	Cartilage	5.27045	0	23.2091	0	0	0	0	0.327552	2.22964	0	0	5.11308	0	285.496	70.1692	41.7457	122.196	13.5697	14.2461	482.087	4.36284	0	0	0	0	0	0	125.369	20.2199	0	0	0	1.57364	6.68584	0	0	0	0	3.00486	2.30347	2.16483	1.91977	0
9125	RQCD1	NM_005444	Cartilage	2.18034	10.8139	0	0	0	0	3.37876	10.717	14.3079	24.4964	6.25904	0	0	1.47271	29.2733	0	3.0435	0	2.65503	207.302	3.43142	10.8554	9.84143	0	0	0	0	0	9.04024	0	0	0	0	0	5.81256	113.556	0	0	28.5941	4.51884	4.15678	19.5885	7.88955
6274	S100A3	NM_002960	Cartilage	0	0	0	0	0	0	0	0	0	0	0	0	0	0	4.40817	0	0	0	0	150.966	46.8099	0	0	0	14.5936	0	7.84675	0	9.82152	0	2.65055	0	2.9818	0	139.534	0	0	0	0	0	0	13.1717	90.9893
54549	SDK2	NM_001144952	Cartilage	0	0	0	0	0	0	0	0	0	0	0	0	0	0	0	0	0	0	0	128.437	0	0	0	0	0	0	0	0	0	0	0	0	0	0	0	0	0	0	0	0	0	0	0
6401	SELE	NM_000450	Cartilage	95.4942	38.3945	259.958	0	0	0	0	0.123639	0	0	0.781973	0	0	1.18475	5.94162	17.4321	0.358216	57.4079	45.9602	716.524	12.7331	9.60242	112.345	0	0	16.4301	35.0169	41.8283	18.501	58.0912	0.692689	18.485	2.57598	289.592	77.0318	38.153	10.4363	124.696	23.8272	0.932812	29.4234	11.6775	56.566
10371	SEMA3A	NM_006080	Cartilage	130.381	0	0	0	1.53748	0	0	0.943359	0	0	5.28161	50.622	0	59.6081	28.8652	8.02109	54.4876	6.65509	8.13816	638.281	0	19.8853	0	10.7999	0	27.9171	0	0	98.7015	142.249	2.79243	11.7	108.741	0	59.9479	6.80395	0	0	6.96473	3.07562	3.70081	63.0543	20.4621
6425	SFRP5	NM_003015	Cartilage	0	0	0	0	0	0	0	0.140424	0	0	0	0	0	0.262436	1.06511	5.05052	0.968679	29.3548	0	275.279	0	8.83249	5.57072	4.94678	0	117.507	0	0	0	0	0.440867	15.2993	0	0	2.11202	0	0	0	0	0	1.80184	0.272218	0
6542	SLC7A2	NM_001008539 /// NM_003046	Cartilage	1.1659	0	0	0	0	0	0	0.0890109	0	0	0	0	0	0	0	0	0	0	0	292.757	0	0	0	0	0	8.52662	0	126.632	2.41826	0	13.9873	8.49709	74.6559	0	0	31.5201	0	0	0	0	0	5.89446	0
6664	SOX11	NM_003108	Cartilage	0	125.148	1.79222	0	0	0	0.172288	0.0550087	0	0	0	53.3743	0	293.716	56.97	64.5356	174.889	29.0195	2.0567	615.594	0	20.1665	0	0	0	0.495566	0	0	1.50372	0	0	0	0	0	0.283778	0	38.8821	0	0	0	446.817	0.898376	0
6660	SOX5	NM_006940 /// NM_152989 /// NM_178010	Cartilage	25.7069	0	0	0	0	0	0	0	0	0	0	0	0	18.3198	24.7787	0	17.7916	28.1084	0	516.461	0	0	43.6158	0	0	0	0	6.69778	0.271319	0	0	0	0.297636	0	10.473	453.795	0	0	0	0	0	9.12526	0
27286	SRPX2	NM_014467	Cartilage	324.694	49.9025	344.615	0	0	0	0	0.112816	0	0	3.32291	0	0	0.393402	1.1309	0	1.23866	8.04372	40.8029	1932.54	41.9667	15.135	22.9444	412.456	0	8.62466	8.15083	0	82.876	0	3.39597	22.7894	88.6042	41.0432	96.6621	0	85.234	0	8.1565	0	94.0184	262.858	147.494
26032	SUSD5	NM_015551	Cartilage	25.3645	7.72571	0	0	0	0	0	0.436217	0	0	0	18.6681	2.40494	109.506	148.856	84.2349	72.8754	128.124	0.618894	1566.93	0.539997	0	50.5423	1.89527	21.9787	19.6767	8.71937	5.15231	2.27052	5.74301	3.39663	48.1564	0	0	68.2587	29.2138	23.7988	0	28.0899	0	2.59178	33.9165	51.7042
9496	TBX4	NM_018488	Cartilage	0	0	0	0	0	0	0	0	0	0	0	0	0	0	0	0	0	0	0	137.867	0	0	0	0	0	0	0	0	1.09428	0	0	0	0	0	0	0	0	0	0	0	0	0	0
55346	TCP11L1	NM_001145541 /// NM_018393	Cartilage	2.02193	0	0	4.33544	32.7024	0	29.0857	4.10723	2.09186	0	0	0	0	5.01974	10.6589	1.23483	4.24926	26.997	0	141.083	0	3.35549	0	2.7707	0	0	0	0	1.21632	0	0	9.76127	5.21669	0	4.74509	20.0286	34.0664	0	33.8419	1.03812	0	3.80405	0
7042	TGFB2	NM_001135599 /// NM_003238	Cartilage	4.80897	0	7.46523	5.21267	0	0	0	0.709165	0	1.05798	1.50185	67.7526	14.5087	13.8251	40.9793	63.2756	33.4112	34.8095	16.9698	512.258	10.6537	0	97.3015	1.98559	152.76	25.5516	13.2722	0	9.15574	1.47339	14.6091	25.5086	32.8446	26.5139	19.3839	21.2855	9.26996	0	3.20496	0.86428	10.866	51.6529	0.964
7060	THBS4	NM_003248	Cartilage	585.994	33.6444	0	0	0	0	21.0762	8.29689	0	2.32799	17.0423	423.346	45.551	233.547	314.193	683.206	221.424	588.284	152.61	2993.48	8.35828	91.9738	115.476	148.951	95.4037	421.284	0	0	10.9653	18.9748	932.493	185.633	3.31491	251.11	164.01	376.186	0	254.398	16.0926	26.7298	0	155.921	64.5551
7130	TNFAIP6	NM_007115	Cartilage	361.138	13.2761	205.347	9.64337	0.82423	602.944	3188.49	307.059	5.21431	6.3135	46.6606	36.2992	5.08935	24.3453	65.9765	67.0473	36.0444	157.046	138.583	6817.16	11.0804	30.0439	35.4443	34.6464	32.9726	139.582	3.95385	6.99461	73.1401	15.4194	103.089	35.8432	12.3023	9.77469	207.34	331.114	184.276	0	15.0817	1132.92	443.875	55.4472	473.569
8793	TNFRSF10D	NM_003840	Cartilage	0	0	0	0	0	0	0	0	0	0	0	0	0	0	0	0	0	0	0	133.728	0	0	0	0	0	0	0	0	0	0	0	0	0	0	0	0	0	0	0	0	0	0.738352	0
4982	TNFRSF11B	NM_002546	Cartilage	13.2826	6.82034	18.3474	3.90022	0.467136	0.913743	0.497506	1.01096	1.05447	0.877985	0.733709	3.75176	1.85825	4.26333	7.31916	5.15455	2.47394	4.22931	19.1078	3975.7	0.875862	19.1072	9.3859	0	2.20972	13.308	115.005	31.2144	1.67912	9.19018	4.863	38.7969	5.7848	1.5358	9.28419	2.13767	0	141.832	11.6062	0.839333	99.7621	161.296	6.15549
7293	TNFRSF4	NM_003327	Cartilage	0	0	0	5.22614	0	0	0	1.63642	89.7545	4.88743	0	0	0	0	0	0	0	0	0	116.577	0	0	0	0	0	0	0	0	0	0	0	0	0	0	0	0	0	0	0	0	0	0	0
9966	TNFSF15	NM_005118	Cartilage	3.68528	12.6404	21.4065	5.55124	6.90946	20.6762	3.87744	4.43648	4.75712	3.18373	4.10202	9.37658	3.31744	10.1376	3.64416	7.05888	5.95127	2.38082	17.6376	304.833	40.1792	5.48788	2.56771	6.81491	0	5.86857	49.9057	11.9224	27.3328	43.308	34.8993	0	30.4916	20.9016	5.78276	4.75689	16.0131	0	34.0767	3.79989	123.304	34.1281	2.97257
59341	TRPV4	NM_021625 /// NM_147204	Cartilage	6.50276	0	33.1539	0	0	4.47095	0	6.86433	1.04202	4.42007	15.6738	0	1.43456	6.66362	6.65024	5.70325	8.66466	0	8.54792	842.106	20.3016	0	2.42055	15.7543	15.0393	1.61969	112.384	21.8476	108.439	40.8751	3.85306	16.6399	73.1567	46.7246	10.2603	13.4711	29.7896	0	17.9351	2.20837	1.84618	9.82494	0
57045	TWSG1	NM_020648	Cartilage	57.0333	32.2798	13.255	13.7336	2.33551	0	8.88443	0.735291	0	1.60198	1.26175	0	0	6.8822	32.6046	2.04285	2.59309	55.411	7.21969	3242.62	1.55459	25.9652	293.702	3.9898	0	19.9168	43.4288	0	4.42947	0	1.6385	0	71.8938	32.1993	81.7699	66.5797	30.8872	0	4.76986	0	156.367	189.655	104.297
8633	UNC5C	NM_003728	Cartilage	3.80946	49.6508	0	0	0	0	0	0.564913	0	0	0	12.0624	0	5.78264	32.9682	26.9099	14.5443	96.2585	0	133.465	0	9.53599	12.9643	0	0	0	0	0	0	0	0	0	0	0	0.767843	4.99927	0	0	0	0	0	1.81365	0
6845	VAMP7	NM_001145149 /// NM_005638	Cartilage	7.68789	9.50726	0	0	0	0	0	0	0	0	0	0	0	0	0	0	0	0	10.1696	817.619	23.2155	0	0	0	0	1.94685	0	0	4.94933	0	3.01293	0	37.11	0	73.6803	0	16.9378	0	3.27225	0	6.13724	253.91	0
8840	WISP1	NM_003882 /// NM_080838	Cartilage	0.711738	24.8486	0	0	0	0	0	0.0357501	0	0	0	0	0	0	0	0	0	0	0	657.577	6.72642	0	1.04756	0	0	0	2.41241	0	0.463297	0	0.546653	0	0.514435	0	12.8873	0.741475	4.68958	0	0	0	25.1358	8.17321	0.714396
8838	WISP3	NM_003880 /// NM_198239	Cartilage	0	0	0	0	0	0	0	1.77554	0	0	0	0	0	0	0	0	0	0	19.0897	400.381	55.7673	0	57.2626	0	0	0	0	0	0	0	0	0	0	0	17.7894	48.8951	0	0	0	0	0	0	3.9678
79750	ZNF385D	NM_024697	Cartilage	19.6314	0	0	0	0	0	0	0.216607	0	0	0.558778	0	82.0287	25.2036	34.0847	0	32.2546	97.6271	8.17986	740.064	0	0	20.7339	0	0	0	2.63064	0	0.523338	0	1.47986	0	0	0	28.0345	77.0624	0	0	0	0	0	1.31564	93.7022
57016	AKR1B10	NM_020299	Cervix Uteri	2.58508	18.0569	169.858	0	0	0	0	0.619046	0	0	0	0	0	0	0	0	0	0	25.2592	3.51931	9029.76	5632.75	2.73105	4623.65	0	0	39.3293	71.2746	16.9186	0	92.4994	297.246	20.7711	8.39265	132.404	8.06851	36.0287	0	79.7071	0	0	15.5524	1709.96
239	ALOX12	NM_000697	Cervix Uteri	14.5795	0	0	0	2.22499	156.774	125.355	120.987	5.24415	10.7452	12.3056	0	0	0	1.91961	0	2.39244	0	0	9.85157	5115.39	84.1801	2.67582	3697.77	0	0	0	0	0	0	1.69396	0	0	0	142.997	1.87829	0	0	36.5288	185.964	2.98963	1.94113	269.592
242	ALOX12B	NM_001139	Cervix Uteri	0	0	0	0	0	0	0	0	0	0	0	0	0	0	0	0	0	0	0	0	1236.06	38.795	0	0	0	0	0	0	0	0	0	0	0	0	354.843	0	0	0	45.8656	0	0	0	585.88
259173	ALS2CL	NM_147129 /// NM_182775	Cervix Uteri	10.5733	63.1328	39.7822	0	0	0	0	21.1164	9.1325	0	0	0	0	3.92498	0	0	0	0	0	0	993.239	69.2133	0	746.627	35.3714	0	0	0	18.0902	34.4917	24.4022	0	7.9992	0	132.167	0	0	0	59.9507	0	0	0	139.869
56938	ARNTL2	NM_020183	Cervix Uteri	7.97968	0	0	48.0776	0	0	0	0.295441	0	0	0	0	0	17.3991	37.2501	0	10.2653	4.96983	0	106.63	714.076	10.922	0	347.639	0	0	0	0	6.52458	0	0	0	5.00615	0	61.26	9.15388	0	0	141.714	0	5.50918	3.56183	108.364
26285	CLDN17	NM_012131	Cervix Uteri	0	0	0	0	0	0	0	0	0	0	0	0	0	0	0	0	0	0	0	0	380.961	0	0	204.898	0	0	0	0	0	0	0	0	0	0	0	0	0	0	0	0	0	0	17.1407
1382	CRABP2	NM_001878	Cervix Uteri	126.239	34.064	227.161	0	0	0	0	0.732457	0	0	0	8.78438	4.97951	4.1819	11.6279	19.8274	5.9506	0	572.682	232.695	10745.7	193.166	26.3862	6703.03	625.499	0	0	0	13.716	0	2.99343	0	251.017	119.861	697.692	0	41.7879	0	168.328	0	55.3241	568.757	3352.67
49860	CRNN	NM_016190	Cervix Uteri	0	0	0	0	0	0	0	0	0	0	0	0	0	0	0	0	0	0	0	0	25060.2	1047.45	0	17124.1	0	0	0	0	0	0	0	0	0	0	0	0	0	0	1426.62	0	0	0	1642.96
1673	DEFB4	NM_004942	Cervix Uteri	0	0	0	0	0	0	0	0	0	0	0	0	0	0	0	0	0	0	0	0	1132.36	161.529	0	577.726	0	0	0	0	0	0	0	0	0	0	1.94082	0	0	0	33.8735	0	3.16873	0.695362	77.3399
1830	DSG3	NM_001944	Cervix Uteri	0	0	34.6751	0	0	8.07628	45.6276	0.677285	0	2.27758	0	0	0	0	0	0	0	0	64.9256	0	14741	216.441	0	5436.8	1042.59	0	0	0	16.2231	0	0	0	0	0	772.352	0	46.6497	0	672.596	0	19.8547	0	2566.32
9982	FGFBP1	NM_005130	Cervix Uteri	0	0	43.0032	0	3.6552	0	2.54221	1.47597	0	0	0	0	0	0	0	0	0	0	65.4079	11.6249	6884.62	1495.36	0	4588.3	99.5498	0	0	0	194.099	0	0	0	16.8569	0	439.716	0	0	0	402.8	1.63354	14.5686	2.86492	1827.08
5650	KLK7	NM_005046 /// NM_139277	Cervix Uteri	8.34862	0	0	0	0	0	0	0.949134	0	0	0	0	0	43.3899	34.9976	0	16.562	0	45.5878	0	2282.59	29.4349	2.41358	1300.98	88.324	0	0	0	0	0	0	0	0	0	905.228	0	0	0	19.4402	1.27389	0	0.580713	1852.09
3860	KRT13	NM_002274 /// NM_153490	Cervix Uteri	0	0	3504.13	0	0	0	0	0.182466	0	0	0	0	0	1.53357	0	4.09584	0	0	2.54385	0	41270.2	2882.6	0	26377.7	0	0	0	0	27.4993	0	0	8.38955	0	358.562	0	83.9443	14.7552	41.3798	6315.8	0.497067	122.343	7.74664	18947.4
3868	KRT16	NM_005557	Cervix Uteri	1.18581	0	0	0	0	0	0	0	0	0	0	0	0	0	0	0	0	0	31.9935	14.4806	7594.4	661.061	0	5780.76	5506.59	0	0	0	2.16552	0	0	0	0	0	832.789	0	0	0	160.949	0	0	0	1260.07
3851	KRT4	NM_002272	Cervix Uteri	0	0	0	0	0	0	0	0	0	0	0	0	0	0	0	0	0	0	0	3.88274	27768.7	1954.92	0	14476.9	0	0	0	0	391.201	0	0	35.082	0	6.70214	3.32566	0	0	0	4326.09	0	8.38087	0	1326.83
3853	KRT6A	NM_005554	Cervix Uteri	0	0	20.3942	0	0	0	0	0.358892	0	0	0	0	0	0	0	0	0	0	2.65544	0	28367.5	2997.05	0	20750.2	15023.7	0	0	0	195.54	0	0	9.60023	48.7267	16.6763	2885.94	4.9077	554.496	0	3635.93	0	403.611	2.26561	11327.8
3854	KRT6B	NM_005555	Cervix Uteri	0	6.42066	0	0	0	0	0	0.392844	0	0	0	0	0	0	0	0	0	0	918.607	4.25278	30244.9	1278.03	0	15506.9	12013	0	3.42744	0	87.2457	0	7.02542	0	3.25273	0	3682.15	1.81031	56.0849	0	1312.58	0	17.8068	1.17828	9139.08
27076	LYPD3	NM_014400	Cervix Uteri	0	23.5587	120.134	0	3.55071	27.0041	0	2.03219	56.7821	78.2681	0	0	0	0	0	0	0	0	269.954	87.5445	12584	400.884	0	8296.5	1769.8	0	0	0	0	0	0	0	462.169	0	2622.53	0	0	0	772.786	0	3.32174	8.47771	4578.68
5266	PI3	NM_002638	Cervix Uteri	3.52065	0	5.85496	0	1.50661	7.32506	2977.46	242.165	0.85748	0	0.952671	0	2.03214	5.10637	0.730222	2.19122	2.20693	0	42.0853	50.9689	19740.3	8644.82	0	11415.2	5.63864	0	0	0	108.913	5.65387	1.19248	0	1.28915	23.6623	111.156	0	295.808	0	1905.42	294.242	4.31035	1.6578	12175.2
51458	RHCG	NM_016321	Cervix Uteri	0	0	0	0	0	0	0	0	0	0	0	0	0	0	0	0	0	0	0	0	19543.5	763.115	0	17904.6	0	0	347.312	0	0	0	0	0	0	0	0	0	0	0	1528.74	0	0	0	1609.31
5275	SERPINB13	NM_012397	Cervix Uteri	2.09298	2.16853	44.6374	10.0782	0	7.14001	0.258216	2.84699	4.5874	3.06301	2.75083	9.16132	9.43261	5.27775	1.88713	9.84736	7.13739	1.48059	2.04401	0.448919	3623.98	93.1236	0.208603	1320.78	135.165	8.14193	6.50117	10.7583	43.8296	6.95311	7.06812	1.20077	4.34256	5.01527	144.509	6.00362	6.2102	7.90647	117.766	1.42382	1.06384	2.19116	677.707
6317	SERPINB3	NM_006919	Cervix Uteri	0	2.47921	222.778	0	0	0	0.33555	0.341517	0.80554	1.97594	2.32037	2.10358	0	0.653698	1.66055	4.172	3.15141	1.18836	1.14461	0	16197.2	1599.69	0	7637.98	2.28865	2.02222	0	0	3657.51	2.82651	6.94243	7.71857	0	56.7408	397.946	47.3747	12.0846	13.0293	78.1672	1.7538	0	11.1379	10537.8
6318	SERPINB4	NM_002974	Cervix Uteri	0	0	50.2262	0	0	0	0	0.0580039	0	0.757536	0	1.03471	0	0	0	0	0	0	0	0	9408.35	424.787	0	3080.83	0	0	6.99078	0	217.452	0	0	0	0	13.6276	120.136	1.19606	13.6033	0	4.59365	0.438516	0	1.87905	5293.36
11005	SPINK5	NM_001127698 /// NM_001127699 /// NM_006846	Cervix Uteri	0	0	15.4673	0	0	0	0	0	0	0	0	0	0	0	0	0	0	0	42.7724	0	25971.9	2268.02	6.66523	11600.8	1835.42	0	0	0	55.9321	0	0	25.5115	6.34253	7.12465	4831.37	6.8893	44.2674	0	2356.66	0	0	2.1111	15032.2
6698	SPRR1A	NM_005987	Cervix Uteri	1.40621	0	125.994	6.43903	0	2.96928	0.880412	4.00846	0	0	16.1711	3.37759	0	1.61405	0	1.59049	0	0	2.9049	4.53829	36768.9	2617.96	0	20576.2	1991.69	6.21546	11.1771	18.4151	5.81817	0	19.2361	0	0.915663	0	1537.38	12.6121	51.8274	19.1408	2605.16	1.97745	1.94447	1.55048	12148
6699	SPRR1B	NM_003125	Cervix Uteri	0	0	26.6891	0	0	0	0.990207	2.66675	1.9624	2.15694	7.57921	12.2414	14.4713	3.92054	0	8.02407	5.02477	0	2.8508	0	28472.9	1885.22	0	15803.9	2850.38	14.4879	0	0	20.7416	0	5.88157	10.3707	1.86894	0	2207.62	6.49073	149.485	0	2677.83	0.818296	27.0299	3.4341	15920.2
6701	SPRR2B	NM_001017418	Cervix Uteri	0	4.33862	0	0	0	0	0	0.386026	0	0	0	0	0	0	0	0	0	0	0	0	23987.3	1007.48	0	18173.6	0	1.61446	0	0	1.26638	0	9.60351	0	0	0	502.37	12.622	0	0	2236.81	1.50864	0	0	5763.89
6707	SPRR3	NM_001097589 /// NM_005416	Cervix Uteri	0	0	335.498	0	0	0	0	0.28551	0	0	0	0	0	0	0	0	0	0	0	0	43632.8	2209.55	0	24867.1	0	0	0	0	9.46444	0	0	0	0	0	0	0	0	0	7855.45	0.64145	4.30591	0.650696	2425
9407	TMPRSS11D	NM_004262	Cervix Uteri	4.72871	14.1389	147.683	40.6214	0	29.9479	0	4.43201	3.64776	0	49.4505	198.836	277.873	69.5369	23.2585	102.398	143.416	6.46968	14.9196	0	8655.43	177.579	0	2970.95	45.0053	89.9014	56.3123	84.5695	111.239	53.664	92.4655	239.998	58.3663	52.0061	0	41.2237	0	55.517	346.212	5.68663	5.26501	4.78455	883.398
27299	ADAMDEC1	NM_001145271 /// NM_001145272 /// NM_014479	Colon	19.86	23.4742	406.858	111.013	3.42785	77.7636	7.44328	36.1962	61.7293	35.2523	51.9756	55.884	52.1953	22.093	5.54685	25.5469	29.5639	11.0908	41.2555	8.21203	81.3353	2225.65	6.09088	71.4481	35.1182	45.8574	45.2105	74.3581	85.684	749.167	43.8951	43.6022	72.7253	77.4335	49.1367	62.6788	167.464	173.12	530.025	9.97513	13.4123	33.2772	68.4902
343	AQP8	NM_001169	Colon	0	0	0	0	0	0	0	0	0	0	0	0	0	0	0	0	0	0	0	0	0	8817.89	0	0	0	0	0	0	0	0	0	1275.32	0	0	0	0	0	0	0	0	0	0	0
80117	ARL14	NM_025047	Colon	0	0	76.1421	0	0	0	0	0	0	0	0	0	0	0	0	0	0	0	0.739015	0	3.26207	2563.58	0	32.7607	0.871369	0	0	0	0	0	0.174832	848.631	0	0	0	0	4.46803	0	12.4949	0	0	0	0
23120	ATP10B	NM_025153	Colon	0	0	10.2209	0	0	0	0	0.623235	0	0	0	41.099	34.3502	66.0519	131.481	73.8421	36.8678	281.028	0	0	294.047	917.374	303.865	151.963	0	9.25525	6.80968	0	58.4179	0	20.2809	97.8971	0	0	122.885	0	0	0	49.5519	0	0	0.755388	253.634
10331	B3GNT3	NM_014256	Colon	4.05842	0	38.2291	12.9114	6.9044	0	0	1.46172	0	0	0	0	0	6.30657	2.04777	3.02469	1.09686	0	7.95112	0	17.6854	600.746	10.6261	296.643	0	0	0	0	35.579	0	1.43507	26.8626	206.478	0	21.6322	4.12178	0	0	5.54284	3.95982	11.3676	23.5077	14.5648
54831	BEST2	NM_017682	Colon	0	0	0	0	0	0	0	0	0	0	0	0	0	0	0	0	0	0	0	0	0	252.695	0	0	0	0	0	0	0	0	0	0	0	0	2.31917	0	0	0	33.4041	0	0	0	5.68974
79908	BTNL8	NM_001040462 /// NM_001159707 /// NM_001159708 /// NM_001159709 /// NM_001159710 /// NM_024850	Colon	0	0	0	0	0	0	625.866	39.6233	0	0	0	0	0	0	0	0	0	0	0	0	0	1471.6	0	0	0	0	0	0	0	0	0	0	0	0	0	1.93194	0	0	0	167.61	0	0	0
55018	C17orf73	NR_024626	Colon	0	0	0	0	0	0	0	0	0	0	0	0	0	0	0	0	0	0	0	0	0	449.163	0	0	0	0	0	0	0	0	0	0	0	0	0	0	0	0	0	0	0	0	0
126353	C19orf21	NM_173481	Colon	0	0	0	0	0	0	0	0	0	0	0	0	0	0	0	0	0	0	0	0	0	5004.92	0	0	0	0	0	0	353.766	0	0	0	0	0	0	0	0	0	0	0	0	0	0
760	CA2	NM_000067	Colon	85.6556	67.4733	6.1644	23.1367	123.26	462.235	404.01	382.143	6.15927	91.0765	851.887	1441.83	264.842	925.769	1736.74	1466.31	854.955	2355.54	365.892	59.0445	388.58	12768.2	32.5159	498.829	327.616	81.0965	2308.54	2598.88	139.502	18.344	607.893	203.056	177.903	9.35639	779.489	377.686	21.4566	27.3762	275.012	2638.81	0	9.81848	1491.96
762	CA4	NM_000717	Colon	566.215	34.0851	51.9355	4.18384	0	32.2199	558.515	48.1982	12.4553	6.8564	49.5682	80.2798	617.431	179.459	119.455	59.4357	118.601	89.5591	78.4516	0	33.7155	6593.36	375.424	59.731	12.6786	182.376	366.031	59.2987	170.286	69.66	176.799	50.3796	40.8149	69.5612	31.6937	23.7353	38.692	489.381	14.761	315.582	32.2776	32.0127	6.12555
91860	CALML4	NM_001031733 /// NM_033429	Colon	16.9523	22.4634	0	0	540.386	337.381	111.432	69.7378	11.9425	2.09611	20.8334	0.525429	1.04081	1.80412	29.2773	0	1.22268	6.7123	12.6397	14.8186	12.7587	2617.02	128.638	19.4758	0	1.64889	360.262	173.708	569.028	5.15392	4.307	113.064	7.07785	18.8477	84.6486	20.1141	5.34414	0	27.0889	25.2042	4.96301	45.5107	49.6916
23624	CBLC	NM_001130852 /// NM_012116	Colon	0	0	0	0	0	0	0	0	0	0	0	0	0	0	0	0	0	0	0	0	16.5151	173.308	0	0	0	0	0	0	0	0	0	0	0	0	13.5188	0	0	0	0	0	0	0	29.105
80323	CCDC68	NM_001143829 /// NM_025214	Colon	26.045	20.6933	10.9094	0	9.82356	4.8959	0.397836	0.313527	0	0	0	0	0	30.7219	26.9223	0	15.0275	15.3244	3.05447	16.7695	0	523.503	33.0558	0	0	85.3722	12.5807	75.9189	48.7513	0	1.96217	82.2968	318.314	0	25.4892	89.1978	0	0	1.9936	65.9898	0	22.023	14.3513
9034	CCRL2	NM_001130910 /// NM_003965	Colon	17.9967	0	0	0	23.0401	75.0726	31.1468	18.4352	1.25274	4.9473	2.34125	0	0	0	0	0	0	4.60341	0	45.0726	0	276.967	5.66378	0	0	0	0	0	49.4626	0	0.586535	27.0662	0	0	0.942625	0.754667	22.1776	0	23.6887	181.953	1.23489	0	3.63038
57126	CD177	NM_020406	Colon	3.11524	0	0	0	3.28526	0	84.5061	7.88202	0	2.83029	44.9617	0	0	0	1.63011	0	2.81782	6.70435	0	0	348.789	2685.45	0	28.0843	0	0	0	0	4.65077	0	0	0	4.5109	749.214	4.90898	2.01695	0	0	11.0497	1515.71	39.5256	2.12818	17.6114
1015	CDH17	NM_001144663 /// NM_004063	Colon	0	0	0	0	0	0	0	0.124714	0	0	0	0	0	1.87174	0	0	0	0	0	0	0	8419.06	0	0	0	0	0	0	0	0	0	661.258	0	0	1.97037	0	0	0	54.8272	0	0	0	0
1044	CDX1	NM_001804	Colon	0	0	0	0	0	0	0	0.0989252	0	0	0	0	0	0	0	0	0	0	0	0	0	518.962	0	0	0	0	0	0	0	0	0	0	0	0	0	0	0	0	0	0	0	0	0
1045	CDX2	NM_001265	Colon	0	0	0	0	0	0	0	0	0	0	0	0	0	0	0	0	0	0	0	0	0	130.512	0	0	0	0	0	0	0	0	0	0	0	0	0	0	0	0	0	0	0	0	0
634	CEACAM1	NM_001024912 /// NM_001712	Colon	21.1371	67.6503	84.6453	8.20785	3.79569	9.86593	611.622	46.803	7.83432	6.4377	55.5239	14.4547	2.19074	2.02199	3.57593	9.97764	13.7827	5.64657	101.14	2.84316	360.709	3777.62	25.3765	675.042	20.5943	28.2505	173.026	194.536	27.1356	39.2124	6.9172	59.0371	96.5068	89.5816	34.9085	6.61778	10.8557	0	98.161	233.261	15.1732	118.653	51.4681
1048	CEACAM5	NM_004363	Colon	33.05	10.3389	154.086	142.792	20.0285	26.9794	8.44387	75.2902	78.0289	44.819	117.99	26.5581	46.3972	37.3462	11.5689	0	27.2255	15.0883	60.2321	2.8626	6533.41	39622.1	13.9485	10014.7	36.8357	9.27926	63.8596	96.9922	1270.87	67.3049	47.1532	409.811	39.8968	186.46	296.331	45.4324	115.981	158.318	799.703	63.6578	99.6463	56.5167	414.397
4680	CEACAM6	NM_002483	Colon	10.2027	6.45378	118.356	7.89315	0.851898	50.2371	158.688	36.063	28.6136	13.2213	198.38	26.2428	33.5686	17.102	4.33696	32.7007	27.098	1.49345	86.4534	2.32419	4455.6	12687.6	5.12959	6459.15	38.0716	29.5377	19.243	19.5467	3132.39	19.7057	47.9515	4947.08	25.7789	119.982	388.265	26.7674	63.7581	73.9712	468.865	760.148	9.10133	15.0251	20.3756
1087	CEACAM7	NM_006890	Colon	0	0	71.7274	0	0	0	0.817888	0.770321	0	0.360885	0.590522	0	0	0.435189	0.349265	0.638771	0.508699	0	3.11048	0	860.342	11579.1	0	511.263	0	0.529454	0	0	5.87796	0	0	348.204	0.401387	1.97048	13.5111	0	0	0	68.9768	1.01406	0	0.843455	7.43952
23491	CES3	NM_024922	Colon	0	0	0	0	0	0	0	9.51986	0	0	0	0	0	0	0	0	0	0	7.91985	0	0	1247.45	0	0	0	0	75.8481	164.057	5.95239	0	68.3713	0	0	0	0	0	0	0	0	164.389	0	0	0
63928	CHP2	NM_022097	Colon	0	0	34.8042	0	0	0	0	0	0	0	0	0	0	0	0	0	0	0	0	0	9.56195	2349.26	0	0	0	0	0	0	320.432	0	0	0	0	0	989.136	2.46063	0	0	0	0	0	0	459.283
23563	CHST5	NM_024533	Colon	18.2446	0	0	0	0	21.1789	0	3.01909	0	0	0	7.35951	17.9934	18.6098	19.2963	8.22968	0	0	0	0	0	337.611	11.1382	0	0	6.66153	0	0	24.2611	0	0	0	0	0	0	7.36043	0	0	0	0	0	0	0
1179	CLCA1	NM_001285	Colon	0	0	0	16.3476	0	0	0	0	0	2.65198	0	0	0	1.57775	0	4.29128	1.80123	0	0	0	0	5399.37	0	0	0	0	0	0	3.57718	0	1.96295	0	0	0	0	0	0	54.8183	0	0	0	0	0
22802	CLCA4	NM_012128 /// NR_024602	Colon	0	0	1083.66	0	0	0	0	0.278982	0	0	0	131.059	0	44.8928	179.33	133.77	27.9528	365.382	94.5247	0	3818.98	20182.4	1.14518	6102.39	25.5026	0	0	0	42.9669	0	0.671666	4.769	0	22.1287	224.232	1.74398	0	0	387.236	0.88753	0	0	1168
1181	CLCN2	NM_004366	Colon	5.83124	24.9065	0	0	4.89922	6.52695	1.8923	4.44942	0	0	0	0	0	7.30716	35.769	0	5.44165	49.3598	7.72669	3.46945	0	332.355	35.0466	0	45.2228	0	0	0	0	0	0	0	3.95869	0	4.24132	116.14	0	0	0	10.1628	0	5.60987	7.11156
1365	CLDN3	NM_001306	Colon	0	0	3.85067	0	0	0	0	0.134769	0	0	0	0	4.54689	0.129862	0.900135	0	0	0	239.826	0.451353	0.650829	2576.13	357.815	1.78001	0	0	153.023	125.935	422.543	1.00709	0	66.9555	14.6383	445.424	6.84165	0.345673	7.56058	1172.91	21.6553	0	0	595.962	0.79962
1366	CLDN7	NM_001307	Colon	2.49929	0	68.1129	0	0	0	0	0	0	0	0	0	0	0	0	0	0	0	197.307	0	546.793	4760.11	1000.36	2320.28	0	0	189.722	0	793.026	0	0	75.6106	469.415	27.9011	0	0	0	0	116.923	0	0	282.625	5.70484
26504	CNNM4	NM_020184	Colon	0	0	9.49504	16.1243	0	0	33.6393	9.95852	2.81892	2.63503	0	0	249.328	18.9852	25.8338	0	15.9463	8.13621	49.7904	0	25.6276	602.07	5.91765	0	0	113.851	0	0	24.884	0	209.461	10.5795	13.6371	0	42.4663	98.8087	0	0	9.89631	8.03062	0	4.90985	7.98135
1670	DEFA5	NM_021010	Colon	0	0	0	0	0	0	3.00979	3.14877	3.37035	7.80535	9.22223	0	0	1.31241	0	6.49283	0	0	0	2.42876	0	113.066	0	0	0	4.09757	0	0	0	0	0	23.5091	3.03341	0	0	4.29643	0	0	0	1.61936	0	0	0
79154	DHRS11	NM_024308	Colon	233.165	70.9045	7.18865	18.0598	0	0	0	4.47519	2.2741	0	51.9829	208.719	178.41	209.463	240.475	143.509	167.275	229.159	54.712	15.4622	123.224	2083.13	45.783	426.256	7.54563	201.295	224.125	101.81	36.6645	11.8055	94.8639	0	2.26576	7.74038	154.507	266.069	0	112.727	36.9475	11.1684	12.9258	69.8071	284.384
55715	DOK4	NM_018110	Colon	1.64731	28.9964	0	0	0	0	3.48586	1.3342	0	0	0	0	12.7968	23.2692	6.56785	1.6808	12.3586	1.24998	13.9193	7.63339	52.1129	256.999	28.5248	30.7996	0	0.743617	47.3479	8.68719	4.9532	0	0.521321	5.28614	1.02541	2.1397	86.9012	0.612823	9.86884	0	3.12441	0	13.8969	33.5382	46.1099
4072	EPCAM	NM_002354	Colon	0.91727	190.616	491.222	0	11.7981	0	0	1.73557	0.952811	0	93.9495	139.13	10.9437	36.293	205.558	91.5708	29.4908	67.8187	3249.48	42.1339	184.33	18008.2	3968.26	334.121	186.666	0.898809	2212.49	45.1716	1697.57	0	0	6136.85	44.8102	859.874	517.191	352.087	66.2842	2486.26	47.014	17.7319	10.6068	2396.54	73.4559
79574	EPS8L3	NM_024526 /// NM_133181 /// NM_139053	Colon	0	0	0	0	0	0	0	0.881813	0	0	0	0	0	0	0	0	0	0	4.17305	2.65246	0	1301.76	5.10861	0	0	0	0	0	0	0	0	36.3731	0	0	0	61.2551	0	0	0	0	0	0	0
10595	ERN2	NM_033266	Colon	0	12.7173	20.0491	0	0	0	13.1474	7.97882	0	9.31792	0	0	0	0	0	0	0	0	3.60981	8.2232	0	748.792	0	0	0	0	0	0	543.945	0	0	15.7077	0	0	0	25.3722	0	0	4.65871	0	0	2.19893	13.1035
2168	FABP1	NM_001443	Colon	0	0	0	0	0	0	0	0	0	0	0	0	0	0	0	0	0	0	0	0	0	31397	0	0	0	0	1934.48	11348.5	26.1106	0	0	36.6332	0.533339	0	2.21087	0	0	0	0	0	0	0	0
54827	FAM55D	NM_001077639 /// NM_017678	Colon	0	0	0	0	0	0	0	0	0	0	0	0	0	0	0	0	0	0	0	0	0	583.702	0	0	0	0	0	0	0	0	0	0	0	0	0	0	0	0	0	0	0	0	0
8857	FCGBP	NM_003890	Colon	13.4521	168.91	352.021	0	22.8004	0	6.89274	22.8762	9.47275	118.765	0	7.17209	1.95264	0.760008	133.943	33.3568	3.55693	100.443	471.466	0	652.158	11832.2	245.389	52.9163	109.224	0	57.897	0	2535.63	0	0	344.132	128.974	162.076	865.026	33.7333	38.9886	2982.55	29.482	61.9327	278.641	31.592	581.64
7855	FZD5	NM_003468	Colon	83.0078	80.6929	29.85	2.17742	21.5737	7.74958	2.14008	2.71504	1.27584	0.256339	21.7641	11.4436	0.319854	17.9024	25.6743	37.4184	5.42442	32.4865	27.4656	29.597	24.5116	804.853	66.7094	57.1561	33.0707	21.2276	85.2472	166.526	59.0349	13.7859	14.8602	100.948	81.2156	111.738	36.4275	8.93221	7.62991	66.3122	27.444	24.206	16.7646	90.1991	48.8241
9245	GCNT3	NM_004751	Colon	1.82394	61.8772	68.9201	0	3.37456	0	4.24436	1.27053	0	0	0	0	0	1.26112	1.10971	0	0.639303	8.6251	0	14.8544	149.68	6428.24	15.1716	356.656	0	0	57.8766	0	54.2649	0	0.851014	2030.94	1.39831	0	0	110.437	0	0	150.502	12.9885	7.58265	215.543	3.72751
10223	GPA33	NM_005814	Colon	0	0	0	0	15.6419	0	5.18757	41.1122	266.833	3.64609	0	0	0	0	0	0	0	0	0	0	0	6729.06	0	0	0	0	0	0	8.91225	0	0	14.9273	0	0	0	0	0	0	0	22.6311	0	0	0
9052	GPRC5A	NM_003979	Colon	47.1507	0	346.62	0	0	0	0	0	0	0	0	0	0	0	0	0	0	3.95715	200.512	2150.22	553.33	3766.21	5.308	1992.75	0	1.97148	6.86889	0	547.972	0	0.646045	155.667	50.3269	10.1874	2.51622	2.66504	12.3959	126.459	13.3724	0	18.1411	42.3904	58.4876
2980	GUCA2A	NM_033553	Colon	0	0	0	0	0	0	0	0.189574	0	0	0	0	0	0	0	0	0	0	0	0	0	21634.9	0	0	0	0	0	0	0	0	0	0	18.3005	0	0	0	0	0	0	0	0	0	0
2981	GUCA2B	NM_007102	Colon	0	0	0	0	0	0	0	0	0	0	0	0	0	0	0	0	0	0	0	0	0	3502.31	0	0	0	0	0	0	0	0	0	0	0	0	0	0	0	0	0	0	0	0	0
2984	GUCY2C	NM_004963	Colon	0	0	0	0	0	0	0	0.106109	0	0	0	0	0	0	0	0	0	2.22535	0	0	2.4031	590.269	0	0	0	0	0	0	0	0	0	0	0	0	0	0	0	0	0	0	0	0.378671	0
9843	HEPH	NM_001130860 /// NM_014799 /// NM_138737	Colon	52.1994	126.117	76.0613	0	0	0	1.2791	0.767919	0	0	0	108.015	55.335	64.7777	120.453	126.358	81.8605	225.008	113.936	9.16396	39.8309	1656.18	94.2894	104.051	245.193	141.838	69.9153	13.1978	14.9686	48.5709	8.65316	142.41	28.6536	116.338	84.3943	29.9646	49.0014	31.8391	12.0805	0.289975	457.055	190.943	52.3071
11148	HHLA2	NM_007072	Colon	0	0	3.31874	0	0	0	0	1.08775	1.64595	0.6197	0.928112	0	0	0.919247	0	0.495991	0	0	0	0	2.45446	1018.96	0	1.79381	0	0.486819	20.7609	0	37.3225	0	0.658187	3.69176	0	0	0.668048	0	0	0	0.830488	7.91691	1.93297	0.507771	4.05519
3291	HSD11B2	NM_000196	Colon	0	0	0	0	0	0	0	0	0	0	0	0	0	0	0	0	0	0	0	0	0	2632.83	0	0	0	0	1964.41	0	1.10598	0	0	0	1866.1	0	5.82498	0	0	0	0	0	0	128.602	0
3549	IHH	NM_002181	Colon	0	0	0	0	0	0	0	0.209945	0	0	0	0	0	0	0	0	0	0	0	0	0	111.149	28.6321	0	0	0	4.73088	0	0	0	1.31505	0	0	0	0	0	0	0	2.12051	1.49544	0	60.9715	3.64611
10022	INSL5	NM_005478	Colon	0	0	0	0	0	0	0	0	0	0	0	6.6078	2.30483	3.01003	10.6757	4.97877	1.9203	0	0	0	0	155.831	0	0	0	0	0	0	0	0	0	0	0	0	0	0	0	0	0	0	0	0	0
54474	KRT20	NM_019010	Colon	0	0	817.26	0	0	0	0	0.833577	1.59284	0	0	0	0	0	0	0	0	0	9.70133	0	1.4539	24539.6	1.78002	6.0946	0	1.3456	6.18134	15.5697	3.36808	0	0	26.5028	4.45464	0	7.51462	0.928045	0	0	0	0.787712	13.4197	3.86279	0
3856	KRT8	NM_002273	Colon	175.156	208.156	831.179	118.372	84.9159	45.9381	11.2331	44.4848	110.48	60.9891	18.7099	66.3262	65.6736	63.8983	56.8032	36.7215	28.2258	121.901	1409.53	165.169	342.949	15263.2	651.605	708.434	164.918	325.047	670.85	1281.14	1622.77	108.103	41.7154	1643.88	3641.62	1711.64	290.319	153.877	193.358	1553.07	279.921	21.1536	1458.67	714.722	192.117
3960	LGALS4	NM_006149	Colon	7.62692	0	471.51	16.4342	2.5237	9.59685	5.83616	16.6966	3.24182	5.72042	4.43748	7.62615	4.29354	2.79035	2.29993	0	7.14786	17.1585	3.53085	0	37.3445	24421.7	6.72204	65.793	0	3.2535	41.383	922.249	31.1297	12.6947	19.1853	2312.48	8.06029	35.9017	6.01169	0	0	0	0	26.0034	4.21604	1.02038	0
100291812	LOC100291812	XM_002344831	Colon	2.57749	0	0	0	0	0	0	8.29811	0	0	0	0	0	0	3.12151	0	0.558942	12.536	3.15999	0	0	230.155	9.63867	0	0	0	0	0	0	0	0	0	0	0	2.28805	0	0	0	0	0	0	5.62107	12.2998
64922	LRRC19	NM_022901	Colon	2.69153	4.57945	2.81189	3.23124	0	7.39063	0.602708	2.08781	1.43436	0.468253	3.89027	6.66805	12.2551	7.54132	0.871892	10.8858	2.49474	0	3.88357	0	15.8019	1941.14	16.1147	3.42226	8.73986	6.55424	321.176	22.8744	5.77003	1.66197	6.65754	73.2132	8.2738	6.58316	0.690773	5.70133	0	0	0	0.494021	1.90541	7.50185	0
79782	LRRC31	NM_024727	Colon	0	0	0	0	0	0	0	0	0	0	0	0	0	0	0	0	0	0	1.72447	0	0	266.337	4.06068	0	0	0	0	0	3.38466	0	0	0	0	0	0	0	0	0	0	0	0	7.86244	0
10586	MAB21L2	NM_006439	Colon	0.89007	132.518	0	0	0.727839	0	0	0.675256	0	0	1.96895	1.00955	1.32113	3.43673	3.546	25.3713	3.7255	3.4363	0	265.556	2.17938	1063.07	2.29108	3.61341	0	59.6712	0	5.11221	0	0	0	0	0	0	2.99651	0.920441	58.8167	0	0	0.338025	0.98376	0.278054	0
4224	MEP1A	NM_005588	Colon	0	0	0	0	0	0	0	0	0	0	0	0	0	0	0	0	0	0	0	0	0	3492.15	0	0	0	0	0	0	0	0	0	0	0	0	0	0	0	0	0	0	0	0	0
4225	MEP1B	NM_005925	Colon	2.03428	7.00885	0	0	0	0	0	0.507876	0	0	0	0	0	0.80902	1.96812	0	1.15848	3.19898	2.22984	2.11581	0	170.331	0	0	0	2.4679	0	65.6795	0	0	0	0	0	0	0	5.65456	0	0	0	1.10817	0	0.688348	0
4324	MMP15	NM_002428	Colon	2.69183	0	0	0	0	0	0	0	0	0	0	0	0	1.15139	0.551147	0	2.06673	0	0	0	0	392.777	0	0	0	70.9737	0	0	0	0	0	0	249.451	0	0	88.3061	0	60.0921	0	0	0	0.500361	0
79817	MOBKL2B	NM_024761	Colon	0	0	0	0	56.6024	25.3142	0	17.2683	0	0	0	0	0	0	14.071	0	0	132.117	0	28.5577	0	357.276	0	0	0	0	0	0	7.53085	0	0	0	0	0	12.3039	0	0	0	67.8288	0	0	0	39.9385
54860	MS4A12	NM_001164470 /// NM_017716	Colon	0	0	0	0	0	0	0	0	0	0	0	0	0	0	0	0	0	0	0	0	0	14178.1	0	0	0	0	0	0	0	0	0	0	0	0	0	2.38738	0	0	0	0	0	0	0
4486	MST1R	NM_002447	Colon	0	0	73.2821	0	0	0	0	3.24604	0	0	0	0	0	0	0	0	0	0	43.6062	3.63938	90.6546	361.633	0	68.0182	0	9.86279	0	0	60.5626	0	2.0969	0	0	0	149.94	87.6351	0	0	24.275	0	0	48.823	69.175
56667	MUC13	NM_033049	Colon	6.53109	17.0227	46.8381	30.4257	10.8538	6.36068	0	5.1227	9.65208	20.4243	3.96636	2.28622	2.75201	0.638825	2.34995	3.21082	4.51426	0	15.2926	6.23243	13.0715	4095.34	9.64871	62.7365	8.75019	6.26646	106.998	0	376.295	11.2616	2.82615	888.068	18.7145	44.9936	14.4226	11.9035	19.2869	0	1.66131	1.8367	10.5801	65.0924	10.5884
4583	MUC2	NM_002457	Colon	0	0	0	0	0	0	0	0	0	0	0	0	0	0	0	0	0	0	0	0	0	5005.6	0	54.6042	0	0	0	0	55.5424	0	2.67309	0	0	0	0	0	0	0	0	0	0	0	0
57876	MUC3B	XM_001125753 /// XM_001719326	Colon	0	0	0	0	0	0	0	1.05482	0	0	0	0	0	0	0	0	0	0	0	0	0	1018.96	0	0	0	0	0	0	0	0	0	0	0	55.3512	0	0	0	0	0	0	0	0	0
53841	MUPCDH	NM_021924 /// NM_031264	Colon	0	0	0	0	0	0	0	0	0	0	0	0	0	0	0	0	0	0	0	0	0	594.41	0.497801	0	0	0	158.007	314.301	0	0	0	0	0	0	0	0	0	0	0	0	0	0	0
4640	MYO1A	NM_005379	Colon	42.3405	9.22465	15.1014	0	27.518	114.443	17.0887	26.2536	6.82051	45.1358	37.3864	36.7809	52.9036	35.5344	28.5091	21.716	52.2048	129.119	4.99126	11.8229	109.422	1011.16	23.3173	210.223	0	21.1093	0	0	23.3278	103.177	16.0582	18.0124	39.7498	12.632	48.4145	53.4729	33.5727	55.5571	45.0266	14.5965	33.5113	28.1559	9.32561
27035	NOX1	NM_007052 /// NM_013955	Colon	0.529078	1.60652	7.27217	0	1.53354	5.07341	0	0.720495	0.424048	0	0.937923	0	0	0.306661	0.402773	0	0.459733	0	0	0	0.569048	256.822	0.506083	0	0	1.55511	0	1.90818	2.22229	0	0.454392	1.88158	0	0	0.649604	0	0	0	1.12448	0.633564	0	0.153356	0
5152	PDE9A	NM_001001567 /// NM_001001568 /// NM_001001569 /// NM_001001570 /// NM_001001571 /// NM_001001572 /// NM_001001573 /// NM_001001574 /// NM_001001575 /// NM_001001576 /// NM_001001577 /// NM_001001578 /// NM_001001579 /// NM_001001580 /// NM_001001581 ///	Colon	13.0861	10.7124	0	0	0	0	21.7776	1.42397	57.8184	9.17501	0	44.7549	71.7341	30.4766	41.2713	2.80412	20.6775	161.136	71.4033	45.4463	0	2016.86	292.109	10.9968	0	0	39.2394	0	3.59349	0	0	0	3.76255	438.3	25.3451	1.72035	0	0	0	7.64665	36.239	71.3273	12.1252
5284	PIGR	NM_002644	Colon	0	0	77.6921	0	0	0	0	0	0	0	0	0	0	0	0	0	0	0	9.14313	0	0	576.141	0	0	0	0	80.2829	0	295.513	0	0	0	0	0	0	0	0	0	9.5195	0	0	24.8278	0
8399	PLA2G10	NM_003561	Colon	0	0	69.3201	0	3.16393	0	0	2.72134	2.01711	0	0	0	0	0	0	0	0	0	0	0	3.70741	1230.41	0	0	0	0	0	0	313.991	0	1.277	122.395	1.81512	0	0	29.4887	0	0	3.47415	2.58326	2.06537	11.2625	0
5357	PLS1	NM_001145319 /// NM_002670	Colon	0	37.3356	198.933	5.10463	8.84922	0	0	9.27838	35.6774	0	7.76861	0	0	17.4326	59.5441	0	19.7085	12.7059	197.716	3.96628	298.735	8425.49	128.761	426.206	44.9271	0	446.658	307.27	762.85	0	0	828.013	0	15.1073	125.116	17.092	28.2585	0	20.3419	7.40958	0	195.603	76.8365
54866	PPP1R14D	NM_001130143 /// NM_017726	Colon	35.8294	23.037	245.635	78.1883	9.23672	41.0115	17.7771	57.624	46.9931	32.6579	98.5142	0	49.432	38.3363	25.2019	76.2999	48.4156	17.8928	70.0648	13.6726	80.0446	1733.47	24.8891	61.6613	269.991	100.065	106.085	88.6158	140.428	60.7842	61.3376	236.775	172.427	129.555	46.8958	43.2481	117.181	106.951	28.4636	16.1647	54.0472	51.8615	0
5794	PTPRH	NM_001161440 /// NM_002842	Colon	0	591.067	12.8325	0	2.45087	0	0	0.843963	4.07418	1.64805	11.804	8.48497	12.4582	20.3447	23.7553	41.5211	13.4067	39.8612	3.5734	0	0	864.661	0	0	0	4.22896	13.1267	12.5839	27.2482	0	5.17712	288.954	0	0	1.36279	5.32781	0	0	3.34521	0	7.5193	5.70548	0
54546	RNF186	NM_019062	Colon	0	0	0	0	0	0	0	0	0	0	0	0	0	0	0	0	0	0	0	0	0	490.759	380.433	0	0	0	485.467	0	0	0	0	0	0	0	0	0	0	0	0	0	0	0	0
6476	SI	NM_001041	Colon	0.53076	0	2.99085	0	0	0	0.436364	0.132204	0	0	0	0	0	0	0.320347	0	0	0	0	0	0	812.694	1.89663	0	0	0	0	0	0	0	0	3.60065	0	10.9378	0	82.4491	0	0	0	0.277392	0	0	0
10050	SLC17A4	NM_005495	Colon	0	0	0	0	8.47379	24.9608	0	2.93824	9.40925	0	0	0	0	0	3.88616	0	0	0	0	0	0	596.64	0	0	0	0	10.6123	269.106	4.71996	0	0	309.883	0	0	0	11.5837	0	0	9.95272	0	0	1.52103	2.04386
5003	SLC22A18AS	NM_007105	Colon	0	0	0	0	0	0	0	2.72931	0	0	0	0	0	0	0	0	0	0	0	0	0	347.338	0	0	0	0	0	0	0	0	0	0	0	0	0	0	0	0	0	0	0	0	0
1836	SLC26A2	NM_000112	Colon	242.106	1697.55	226.97	89.838	159.507	229.186	151.705	211.472	208.243	117.89	272.053	184.956	627.345	76.9075	117.242	199.972	89.2289	199.577	249.079	578.516	156.709	13201.6	1199.26	436.82	256.752	107.036	207.049	0	223.779	210.005	44.2959	98.5533	1633.91	279.27	711.742	91.728	202.652	85.5566	317.523	115.218	383.387	1426.3	644.926
1811	SLC26A3	NM_000111	Colon	0	1.62529	0	0	0	0	0	0.0566027	0	0	0	0	0	0	0	0	0	0	697.698	0	0	35584.2	350.264	0	0	2.02125	0	0	0.512775	0	0	0	0	17.8605	3.86518	17.2544	0	0	0	1.37259	0	0.748474	19.137
65010	SLC26A6	NM_001040454 /// NM_022911 /// NM_134263 /// NM_134426	Colon	8.00088	0	0	0	132.58	42.8606	18.9309	13.9253	24.6983	5.9734	5.76172	0	0	0	3.03352	0	0	19.0936	19.6493	11.4506	0	339.86	0	0	0	0	101.818	0	0	0	10.5028	0	83.0161	0	22.7702	8.7815	0	0	21.4466	0	3.35165	62.1898	12.6536
55532	SLC30A10	NM_018713	Colon	0	0	0	0	0	0	0	0	0	0	0	0	0	10.4044	50.2723	17.1674	10.1431	34.1314	0	0	0	315.844	0	0	0	0	0	182.849	1.06364	0	0	0	0	0	0	10.6925	0	0	0	0	0	0	3.33754
54020	SLC37A1	NM_018964	Colon	0	5.41044	0	27.3918	249.244	0	87.6821	11.1255	0	0	3.07591	0	0	1.20089	0	0	0.361718	0	10.9246	0	3.54805	319.1	96.1066	89.2645	0	0	0	0	9.23085	0	0	0	9.37015	9.74889	5.97022	10.2908	0	0	23.2592	6.87665	0	1.42047	6.30722
80736	SLC44A4	NM_025257	Colon	0	72.8751	121.871	0	0	0	1.30192	0.162753	0	0	0	0	0	0	0	0	0	0	34.5	0	0	1743.72	139.845	9.66766	0	0	306.774	0	1117.69	0	0	61.7309	7.22182	832.751	1.35927	4.60424	0	0	0	0	0	196.735	0
27290	SPINK4	NM_014471	Colon	0	0	0	0	0	0	0	0.297718	0	0	0	0	0	0	0	0	0	0	2.47329	0	0	523.718	0	40.308	0	0	0	0	0	0	0	0	0	0	0	0	0	0	0	1.85689	0	0	0
6768	ST14	NM_021978	Colon	1.21655	4.05992	118.014	23.7515	673.096	94.1332	1.6335	6.01509	1.37217	0	0	0	0	0	0	0	0	0	123.358	0	492.919	2410.54	262.72	723.394	0	0	101.171	0	339.949	4.67375	0	94.9261	54.5822	118.016	209.251	0	0	118.952	623.951	0	0	114.981	311.377
7031	TFF1	NM_003225	Colon	3.74113	0	24.9373	0	3.69413	0	1.59042	1.29616	5.22978	2.67836	0	0	0	0	0	0	0	0	1946.98	15.6744	3.05398	2651.65	5.90815	124.816	0	0	0	0	70.2995	0	0	1497.52	0	370.12	2.46849	3.95098	0	0	14.9676	1.79656	0	4.29405	0
27134	TJP3	NM_014428	Colon	0.398082	1.35692	9.89159	0	0	0	0.958939	2.00602	16.4733	1.98662	0.432663	0	0	0.235202	0.57353	0	0	4.65969	31.4821	0	3.59039	923.386	49.9107	168.051	0.470756	0.294465	15.344	13.8449	211.071	0	0.478121	6.87673	12.3573	2.59713	16.7464	153.809	0	18.1948	6.91196	2.08722	0	28.1492	14.1343
79853	TM4SF20	NM_024795	Colon	0.97037	0	0	0	1.3228	0	0	0.206181	1.5024	0	0	0	0	0	0	0	0	0	1.29739	0	0	147.549	0	0	3.82385	0	0	0	0	0	0.633113	13.6213	0.843454	0	0	0	0	0	0	0	0	0.403613	0
56649	TMPRSS4	NM_001083947 /// NM_019894	Colon	0	0	330.658	0	0	0	0	0	0	0	0	0	0	0	0	0	0	0	0	0	34.3518	1267.57	7.54242	1014.42	0	0	0	0	344.772	0	0	10.2238	0	0	4.93178	1.65605	0	0	122.743	0.841712	0	129.679	12.9019
89870	TRIM15	NM_033229	Colon	0	1.4689	4.07343	2.01106	0	0	1.25538	0.47033	0	0.334466	0.866179	0.348105	0	0	0.384872	0.39932	0.398272	0	2.51146	0	2.10015	406.444	4.89348	2.37308	0	0	30.8555	32.0477	1.72248	0	0.211321	11.9324	0.661258	1.21584	4.35791	0	0	12.1084	0	9.45968	1.71813	0.853212	2.87807
11074	TRIM31	NM_007028	Colon	0	0	118.066	0	0	0	0.39222	0.251615	0	0.348712	0.59792	0	0	0.289594	0.627963	0	0	0	0	0	0.695158	411.739	0	0	0	0.45583	1.90646	0	7.63041	0	0.265749	1.73549	0	9.39311	0.345303	7.54495	3.09158	0	0	0.215611	0	0.1571	0
54795	TRPM4	NM_017636	Colon	1.83974	0	14.9766	0	0	0	0	0	0	0	0	0	0	0	0	0	0	0	50.7084	1.95417	1.30194	386.813	6.12071	0	0	0	0	0	13.2906	0	1.85617	0	0	175.226	83.2084	7.12413	0	0	0	0	0	66.3156	125.57
10103	TSPAN1	NM_005727	Colon	0	0	552.671	0	0	0	0	0	0	0	0	0	0	0	0	0	0	0	40.277	2.75033	17.916	8019.83	935.713	0	0	0	2179.74	0	7204.79	0	0	0	0	1973.13	0	440.333	0	272.299	22.6322	0	0	605.73	0
7103	TSPAN8	NM_004616	Colon	70.1135	65.031	288.021	7.74457	0	0	0	0	0	0	0	15.0388	0	6.16077	42.3574	88.7935	17.9618	402.35	95.8444	3.71089	2.44182	27547.8	255.101	365.086	327.244	8.99874	562.292	116.696	2110.74	65.643	956.994	10998.5	13.0171	2299.48	1999.45	83.72	0	37.7138	40.5215	0	41.3626	218.024	60.2573
79861	TUBAL3	NM_024803	Colon	0	0	0	0	0	0	0	0	2.80207	0	0	0	0	0	0	0	0	0	0	0	0	873.674	0	0	12.7399	0	10.9249	0	0	0	0	0	9.10611	0	2.98579	8.76983	0	0	0	0	0	0.60667	0
7367	UGT2B17	NM_001077	Colon	0	0	0	177.183	2.41045	0	1.0681	0.57997	0	0	0.696286	0	0	0	0.958644	0	0	0	5.18241	0.555448	0	6439.92	22.6621	0	0	0	0	828.862	0	0	0	28.4599	0	0	0	0	0	0	0	0.361686	0	2.04361	0
7429	VIL1	NM_007127	Colon	1.0508	0	0	0	0	0	17.1075	2.94518	1.17959	0	1.43509	0	0	0	0	0	0	0	0	0	0	1133.17	9.34671	0	0	0	223.456	41.5951	1.104	0	0	9.18357	0	0	1.42847	1.58984	0	0	0	0.7308	2.9095	0.614352	0
50853	VILL	NM_015873	Colon	0	0	37.0041	0	16.8732	0	4.07879	6.4998	135.608	54.5252	0	0	0	1.50248	6.47191	0	0	0	4.07648	0	0	827.767	0	0	0	0	0	0	349.335	51.6501	0	0	0	0	0	0	0	0	9.00282	0	0	0	0
7432	VIP	NM_003381 /// NM_194435	Colon	0	0	0	6.55575	0	0	0	0.0457421	0	0	0.447591	0	2.14401	144.089	138.866	15.4662	53.6181	16.1503	0	1.49813	0	373.416	0	6.24915	2.93603	0	0	3.95244	0	0	0.411302	4.13099	0	0	5.81026	0	0	0	0	3.69762	1.43729	0	0
653808	ZG16	NM_152338	Colon	0	0	0	0	0	0	0	0	0	0	0	0	0	0	0	0	0	0	0	0	0	15012.6	0	0	0	0	0	628.286	0	0	0	12.2388	0	0	0	0	0	0	0	0	0	0	0
10863	ADAM28	NM_014265 /// NM_021777	Epididymis	1.36271	3.76774	52.8934	324.795	403.334	11.1625	265.376	88.6345	10.1171	18.8299	108.308	6.68537	0.781479	2.60473	24.3874	4.94933	4.10485	34.1559	41.8356	0.381396	1.99777	18.7708	1347.1	0.992448	0	1.41116	4.17385	2.21198	104.166	156.517	0.562088	42.0265	8.39776	2.12874	24.3693	3.27467	0	0	246.192	65.0487	4.37424	55.6571	12.3472
8756	ADAM7	NM_003817	Epididymis	0.47257	0	0	0	0	0	0	0.12534	0	0	0	0	0	0.800902	0.471251	0	0	1.08416	0	0	1.41248	0	11507.5	1.56495	1.16672	1.46739	0	0	0.419721	0	0	0	0	0	0.376682	35.8144	0	0	0	0.566027	0	0.355768	0.942269
181	AGRP	NM_001138 /// NM_007316	Epididymis	0	52.8892	0	0	0	0	0	0	0	0	0	0	0	0	0	38.2588	0	0	0	0	0	0	136.484	0	0	0	0	0	7.07094	0	0	0	0	0	0	0	22.9528	0	0	1.27926	0	0	0
55107	ANO1	NM_018043	Epididymis	68.1994	24.7275	14.111	0	0	0	0	0.36172	0	0.626749	0.849548	14.3874	18.127	11.4888	4.57182	36.3792	4.93476	10.873	789.326	75.4935	179.75	50.4287	1974.15	94.5738	51.3945	117.863	20.9973	556.856	27.4033	37.2876	34.2615	120.481	137.33	278.447	434.714	72.2722	0	71.6579	10.6464	0	77.4971	445.935	373.91
660	BMX	NM_001721 /// NM_203281	Epididymis	15.3165	0	0	0	0	0	267.803	2.88765	0	0	1.79213	0	0	0	0	0	0	0	3.92186	3.28086	0	18.1666	524.755	0	0	111.075	0	0	0	0	0	126.956	4.62485	0	10.2326	0	0	0	0	104.845	42.3194	0	62.0667
79846	C7orf63	NM_001039706 /// NM_001160138	Epididymis	34.6635	0	0	0	0	0	0	0	0	0	0	0	0	1.36445	12.2615	0	1.60913	0	66.2045	110.014	0	0	461.344	0	0	0	0	0	79.5925	0	0	0	0	100.712	70.302	46.2296	0	0	0	0	0	5.62899	6.66418
820	CAMP	NM_004345	Epididymis	0	0	0	0	0	0	1355.15	71.5869	0	0	343.188	0	0	0	0	0	0	0	0	0	0	0	4995.58	0	0	0	0	0	0	0	0	0	0	0	0	49.0899	0	0	0	3650.83	0	0	0
4435	CITED1	NM_001144885 /// NM_001144886 /// NM_001144887 /// NM_004143	Epididymis	0	0	0	0	0	0	0	0	0	0	0	0	0	61.1281	44.5496	244.365	7.92886	4.7364	308.272	9.4574	0	0	3112.31	0	0	0	0	0	0.539703	0	0	0	0	7.49936	0	1674.32	0	0	0	0	0	0.387407	0
1285	COL4A3	NM_000091 /// NM_031362 /// NM_031365 /// NM_031366	Epididymis	3.36974	32.9204	16.1718	58.1031	1.08853	8.44622	2.99659	12.9669	7.75248	7.0456	27.8642	18.6331	16.4427	11.4585	10.3584	19.5792	11.7438	15.5098	15.5781	1.04065	9.16441	15.834	438.972	13.2554	10.8422	46.8237	210.078	13.3454	8.93626	30.4866	138.872	30.8501	12.3309	25.8392	10.8599	12.1387	15.8574	32.5716	12.1948	0.757956	1.59012	10.9845	2.19882
1286	COL4A4	NM_000092	Epididymis	0	0	0	0	0.973557	0	0	0.550407	0	0	0	0	0	0	0	0	0	0	0	0	0	0	135.797	0	0	0	14.8518	0	0	0	0	0	0	0	0	0	0	0	0	0	0	0	0
167	CRISP1	NM_001131 /// NM_170609	Epididymis	0.460968	0	0	0	0.548441	0.880361	0.188235	0.516516	0	0.325813	0.583613	0	2.59279	0.189898	0.530468	0.738584	0	0	0	0	0.793243	0	5045.63	0	0	0	0	0	0.426753	0	1.66249	0	0.623174	2.26735	0.493541	109.663	5.02037	3.92971	0	0.223906	0	0.362421	0.849863
81623	DEFB126	NM_030931	Epididymis	0	0	0	0	0	0	0.808012	0.237203	0	1.40337	0	0	0	0	0	0	0	0	0	0	0	0	3734.7	0	0	0	0	0	0	0	0.85087	0	0	0	0	34.0053	0	0	0	0	1.97745	2.00492	0
5611	DNAJC3	NM_006260	Epididymis	2.65736	6.5958	0	0	29.4728	59.3248	502.364	31.2662	8.8773	117.334	17.0336	0	0	0	0	0	0.550327	0	0	255.43	0	0	724.999	0	0	0	7.94392	88.6075	8.90388	0	0	0	25.3552	0	0	81.3937	17.67	0	9.32386	1.19637	0	25.5465	0
64100	ELSPBP1	NM_022142	Epididymis	13.0144	33.7258	18.0162	173.125	0	53.0794	5.01498	46.2715	48.6345	41.0959	83.7225	66.7436	17.4795	42.5735	9.79834	85.3457	39.4692	12.0024	5.2079	3.61007	69.8165	0	7958.32	94.3261	36.2507	102.762	57.9508	166.387	62.366	147.155	42.5388	38.779	41.2788	80.5494	9.01	161.896	89.4908	47.8509	36.299	8.10447	25.9624	9.65382	0
2018	EMX2	NM_004098	Epididymis	94.336	2.5093	23.4218	0	0	0	0	0	0	0	0	351.311	0	281.163	534.47	166.099	149.574	77.7417	5.35783	1.72922	15.7205	0	2903.64	0	142.806	0	784.888	0	0	0	0	0	5.23494	11.6503	391.565	13.5657	11.3211	0	0.824154	0	2096.36	1044.58	164.119
10876	FAM12A	NM_006683	Epididymis	0	1.23398	0	0	0.270099	0	0.202221	0.228612	0	0	0	0	0	0.500782	0.393904	0	0.709459	0	0.515833	0.344935	0	0	3144.71	0	0	0.559821	1.07484	0	0	0	0.223949	0	0	0	0	35.2218	0	0	0	0.447654	0	0.1654	0.3598
64184	FAM12B	NM_022360	Epididymis	0	0	0	0	0	0	0	0	0	0	0	0	0	0	0	0	0	0	0	0	0	0	5939.76	0	0	0	0	0	0	0	0	0	0	0	0	10.1561	0	0	0	0	0	0	0
26049	FAM169A	NM_015566	Epididymis	0	11.1277	33.3053	0	3.38596	0	23.2498	42.8404	131.703	340.118	12.7263	341.181	360.776	297.541	429.73	263.822	286.449	308.949	1.63852	36.267	0	9.81399	2680.27	0	0	3.26901	26.0974	4.97487	5.71603	9.71247	0	0	1.77157	3.74128	9.86797	102.999	12.9076	13.338	6.98961	18.141	0	115.719	3.66417
10149	GPR64	NM_001079858 /// NM_001079859 /// NM_001079860 /// NM_005756	Epididymis	33.8623	5.9655	12.0327	0	0	0	1.15607	1.50863	5.77613	6.34474	3.8941	3.92255	4.36314	16.6154	16.7229	28.9635	19.8686	3.26505	75.1276	586.521	4.47115	6.96428	12577.4	7.54212	37.7333	36.7739	17.5011	0	26.7005	237.485	4.45752	211.784	52.4782	160.506	26.3054	279.568	82.6543	79.1748	71.1027	1.52533	11.2968	137.811	94.0342
2880	GPX5	NM_001509 /// NM_003996	Epididymis	0	0	0	0	0.745751	5.95736	0	0.345014	1.04137	0	0	0	0	0	0	0	0	0	0.768223	0	0	2.55951	405.179	0	0	0	0	0	0	0	0	0	0	0	0	63.5215	0	0	0	0	0	0.555765	0
3199	HOXA2	NM_006735	Epididymis	3.63617	15.9853	0	0	0	0	2.10872	1.8596	0	0	0	0	0	0	0.533573	0	0.272522	0	22.4926	1.26485	0	23.7949	111.082	5.6775	21.1525	0	2.00027	0	1.05063	0	0.819973	0	0	0	6.08415	0	0	0	2.21962	5.26018	0	3.03854	0
3216	HOXB6	NM_018952	Epididymis	163.418	51.447	5.12466	0	7.91033	0	0	1.11638	0.63297	2.2248	5.0435	0	0	0	0.573093	0	0.282473	0	16.0615	2.67166	8.27367	166.599	1094.24	8.48937	0	2.16591	272.996	8.54972	17.0349	0	8.08512	17.8568	11.0295	6.58378	51.9893	7.8006	4.11883	0	0.729755	3.11519	0	446.315	7.77308
3217	HOXB7	NM_004502	Epididymis	388.994	126.229	168.377	28.0477	3.81721	6.01786	0.807447	8.05598	3.65814	6.37821	24.7429	7.96031	18.4063	7.78059	7.54394	8.33372	10.5261	2.21543	50.6247	3.09297	128.336	403.437	1314.12	28.9781	12.9348	8.86372	288.081	30.0006	30.79	76.6852	34.7875	31.0421	100.058	33.4338	162.385	48.1512	25.69	7.72708	12.6373	3.16086	124.723	339.561	66.6908
3219	HOXB9	NM_024017	Epididymis	4.65295	15.1632	14.7682	0	0	0	1.67692	1.30976	1.32399	1.00425	2.00187	0	0	0.420754	0	0	0	0	1.86754	3.81964	12.166	20.8959	300.913	0	0	2.74768	24.1838	0	0	0	3.2846	0	1.10901	19.0264	16.6382	1.8611	0	0	0	3.10846	10.6144	35.2299	11.8768
3232	HOXD3	NM_006898	Epididymis	0.884608	11.312	0	0	0	0	0	0.129073	0	0	0	0	0	0	0	0	0	0	0.837048	0.648554	0	0	257.719	0	0	0	23.1735	0	0	0	0	0	0	0	0.575986	0.999223	0	0	0	0	0	19.8601	0
10242	KCNMB2	NM_005832 /// NM_181361	Epididymis	0	0	0	20.9556	2.90036	0	0	13.8284	0	0	15.9539	0	0	23.3475	64.9823	0	19.6076	11.035	0	0	0	10.9727	267.471	0	0	106.298	57.6608	0	33.0121	0	0	22.9117	0	0	0	0	0	0	0	16.4418	0	4.79632	0
114818	KLHL29	NM_052920 /// XM_001717454 /// XM_001717533 /// XM_940375	Epididymis	5.11739	33.4244	9.6383	23.9335	0	4.35731	3.8946	2.17961	4.56463	0	3.89088	1.30921	3.51486	25.8156	11.2462	0	9.1019	0	53.8808	16.6113	0	0	186.63	0	2.91834	0	20.8944	12.5378	1.80716	0	0	0	9.43011	0	32.2256	1.13556	0	0	0	1.463	0	23.1651	87.9005
4110	MAGEA11	NM_001011544 /// NM_005366	Epididymis	0.393763	0	0	0	0	0	0	0.0854043	0	0	0	0	0	0	0	0	0	0	0	0	0	0	200.797	0	0	0	0	0	0	0	0	0	91.6385	0	2.36829	60.9754	0	0	0	0	0	0	1.71388
4115	MAGEB4	NM_002367	Epididymis	0	0	0	0	0.461011	0	0	0.0602693	0	0	0	0	0	0	0.247339	0	0	0	0	0	0	0	102.002	0	0	0	0	0	0	0	0	0	0	0	0	45.8875	0	0	0	0	0	0	0
79923	NANOG	NM_024865	Epididymis	2.70306	0	0	0	11.7915	0	0	2.40613	0	0	0	18.3505	0	0	6.94148	0	0.24694	0	8.45981	0	0	0	127.269	0	0	0	0	0	2.07817	0	0	0	0	0	70.2131	8.97298	0	0	5.69802	0	0	2.80162	0
8620	NPFF	NM_003717	Epididymis	12.6431	0	0	0	57.6275	0	8.67362	2.72944	4.23738	0	0	0	10.427	0	5.16575	0	0	5.19892	11.4176	10.836	1.90107	0	106.192	0	0	0	0	0	1.15787	0	0	0	0.602781	0	24.21	0.839278	0	0	13.2982	1.98002	4.83018	6.45552	10.0137
54830	NUP62CL	NM_017681	Epididymis	0.603481	46.916	0	0	0	0	0	1.64699	0	0	2.62084	0	0	0	2.54719	0	0	0	6.26986	0	0.956491	23.974	380.16	0	0	0	37.4277	0	29.2597	0	0	5.00009	0	0	15.4019	145.476	0	0	0.763024	0.583035	0	11.6962	6.78069
22953	P2RX2	NM_012226 /// NM_016318 /// NM_170682 /// NM_170683 /// NM_174872 /// NM_174873	Epididymis	0	0	0	0	1.25328	0	1.53107	0.0665804	0	0	0	0	0	0	2.90322	0	0.414037	1.64688	0	0	0	0	119.371	0	0	0	0	0	0	0	0	0	0	0	0	0	0	0	0	4.74833	0	0	1.39661
5076	PAX2	NM_000278 /// NM_003987 /// NM_003988 /// NM_003989 /// NM_003990	Epididymis	0.907701	2.48905	21.2548	0	0	0	4.14219	2.65664	7.54826	1.02833	0	0	31.3317	1.40992	2.06251	0	0.381269	1.53459	4.94099	0	1.07667	0	583.658	0	0	0	407.83	0	0	0	0.615756	0	1.9126	1.96251	1.89252	9.52617	0	0	2.15201	2.10751	1.88077	146.62	0
56106	PCDHGA10	NM_018913 /// NM_032090	Epididymis	0	0	0	0	0	0	0	0	0	0	0	0	0	0.511992	0.948254	0	0	0	0	0	0	0	207.571	0	0	0	0	0	0	0	0	0	0	0	4.92565	0	0	0	0	0	0	0	7.56419
9708	PCDHGA8	NM_014004 /// NM_032088	Epididymis	1.65988	0	0	0	0	0	0	0.655209	0	0	0	0	56.5659	2.70238	6.07251	0	0.927713	4.57351	2.31279	2.31415	0	0	447.84	0	0	0.926334	0	0	1.00838	0	0	0	0	0	51.9738	0	0	0	0	0	6.66455	12.9793	50.0918
56101	PCDHGB5	NM_018925 /// NM_032099	Epididymis	0	11.9184	0	0	6.35407	0	0	13.8027	14.6672	0	0	0	0	1.98909	19.4712	0	2.86162	26.3912	0	16.4609	0	0	100.299	0	0	0	0	0	0	0	0	0	10.98	0	23.4033	0	0	0	0	6.69601	0	2.09983	42.8738
5145	PDE6A	NM_000440	Epididymis	0	0	0	0	0	0	0	0.499093	0	0	0	0	0	0	0	4.57944	1.68957	0	0	0	0	11.34	105.892	0	0	0	0	0	0	0	0	0	0	0	9.93354	17.5242	0	0	0	0	0	0	62.9984
51365	PLA1A	NM_015900	Epididymis	1.52422	0	6.04398	24.9916	0	0	0	0.181626	0	0	0	2.09055	0	1.4476	59.6601	60.3852	7.17325	174.971	0	0	0	5.60889	1844.69	0	0	0	108.444	243.915	85.8773	402.121	0.807373	0	23.3594	78.3859	0	22.4162	0	23.4169	23.9569	0.890187	0	23.1805	0
79810	PTCD2	NM_024754	Epididymis	60.2072	0	0	0	71.1252	0	8.66661	12.0069	4.98253	0	0	0	0	11.7435	41.7792	0	7.25765	66.3994	5.19187	1.80883	0	3.31075	273.266	0	0	0	0	0	3.08562	0	0	0	0.642387	0	66.767	0.740387	0	0	22.4891	0	0	2.80858	157.257
5918	RARRES1	NM_002888 /// NM_206963	Epididymis	306.279	26.3105	186.957	0	0	0	0	0.0310343	0	0	0	0	0	0.087026	3.27015	0	0	0	383.489	32.5468	1.02274	179.652	2639.33	9.27137	12.9742	132.987	29.486	0	357.189	3.39528	0.497551	150.185	1.47286	292.528	89.3048	1.95937	0	0	3.93206	0	17.6043	90.3392	380.207
4246	SCGB2A1	NM_002407	Epididymis	0	0	1.64735	0	0	0	0	0	0	0	0	0	0	0	0	0	0	0	1125.5	0	11.3785	31.8365	6298.36	0	0	0	2.20689	0	509.983	0	0	261.396	3.88405	26.7119	63.1656	5.29637	0	8.55925	0.969901	0	0	4049.63	0
7781	SLC30A3	NM_003459	Epididymis	0	0	0	0	0	0	0	0	0	0	0	0	0	284.613	91.3606	0	34.1035	0	0	0	0	0	443.539	0	0	0	0	0	0	0	0	0	0	0	0	219.216	0	0	0	0	0	0	0
653423	SPAG11A	NM_001081552	Epididymis	0	15.7619	0	9.1978	0	0	14.8413	1.57179	0	0	7.32161	2.1715	0	0.595865	0	0	2.19075	0	0	0	0	0	216.954	0	0	4.84753	13.1027	0	1.99591	0	1.56589	0	0	16.6365	2.00683	2.93202	0	0	0	5.70459	0	1.86807	0
10407	SPAG11B	NM_016512 /// NM_058200 /// NM_058201 /// NM_058202 /// NM_058203 /// NM_058206 /// NM_058207	Epididymis	0	0	0	0	0	0	0	0.0254021	0	0	0	0	0	0	0	0	0	0	0	0	0	0	11944.1	0	0	0	0	0	0	0	0	0	0	0	0	43.5455	0	0	0	0	0	0	0
6691	SPINK2	NM_021114	Epididymis	0	0	0	6.34236	16.8167	0	6.85173	72.0471	37.3275	32.6939	377.434	0	0	0	0.808741	0	0	1.5362	0	0	104.024	7.14646	13975.1	0	0	7.16491	0	0	0	0	0	0	1.69764	28.1543	2.68292	6341.5	0	0	0	208.696	0	12.3827	2.67042
10816	SPINT3	NM_006652	Epididymis	0	0	0	0	0	0	0	0	0	0	0	0	0	0	0	0	0	0	0	0	0	0	2985.25	0	0	0	0	0	0	0	0	0	0	0	0	12.0875	0	0	0	0	0	0	0
23345	SYNE1	NM_015293 /// NM_033071 /// NM_133650 /// NM_182961	Epididymis	75.6892	0	0	0	0	0	8.68176	0.81789	0	0	0	9.70227	128.988	8.70524	10.2644	24.414	1.85046	18.1659	8.42385	0	0	0	268.333	0	0	11.7587	17.5461	2.84377	11.1396	0	1.44447	0	0.334755	0	30.3806	0	0	9.12128	0.891363	0.841034	181.009	24.5066	7.03609
26115	TANC2	NM_025185	Epididymis	0	31.1759	0	0	0	3.01955	2.85941	0	0	0	0	6.59813	0	17.8888	53.1299	0	21.102	24.9879	0	10.8766	0	0	169.766	0	0	0	0	0	1.2091	0	0	0	0.345798	0	3.72691	9.13673	0	0	0	0	0	0.236697	3.00922
7021	TFAP2B	NM_003221	Epididymis	0	140.618	0	3.30558	0	0	0.305395	0.0668672	0	0	0.361236	0	42.9165	0	0	0	0	0	220.216	0	0.407907	0	545.701	29.1218	167.193	0	53.4484	1.2004	0	0	0.442384	0	7.94704	0	108.973	15.905	0	0	0	0.511578	0.609334	0	64.9555
131	ADH7	NM_000673	Esophagus	0	0	0	0	0	0	2.37267	3.0458	0	0	0	0	0	0	2.01011	0	0	3.62293	0	0	280.92	12.5604	0	1231.68	0	0	0	0	227.068	0	0	0	0	0	15.1637	0	0	0	155.198	13.3729	0	0.857184	19.2809
218	ALDH3A1	NM_000691 /// NM_001135167 /// NM_001135168	Esophagus	1.28317	9.71308	37.1767	11.1773	15.1363	0	1.20316	1.33386	0	0	0	0	0	0	6.9107	0	0.851974	4.41843	1.44382	4.4987	438.252	110.125	9.66889	4709.84	37.903	0	0	0	1108.22	0	1.35407	0	0	0	179.65	4.04532	0	0	310.137	1.10232	1.3828	0	332.321
8416	ANXA9	NM_003568	Esophagus	0	0	13.5779	0	0	0	6.02028	1.04673	0	0	0	0	0	0	0	0	0	0	22.2203	0	184.383	2.72471	19.7902	651.664	0	0	74.5433	201.29	0	0	0	44.4416	0	0	134.789	0.683716	0	10.7882	75.694	0	0	4.80677	320.112
8538	BARX2	NM_003658	Esophagus	0	0	0	0	0	0	0	0.441606	0	0	0	0	0	0	0	0	0	0	11.5277	0	4.81636	0	0	110.145	0	0	0	0	0	0	0	0	0	0	0	0	0	0	0	0	0	0	14.7258
79098	C1orf116	NM_001083924 /// NM_023938	Esophagus	0	0	13.8844	0	0	0	0	0.0751151	0	0	0	0	0	0	0	0	0	0	33.6032	0.473731	667.397	156.133	0	1691.33	231.721	0	0	0	110.362	0	0	35.7586	0	133.985	231.033	0	0	0	23.3113	0	0	0	314.791
79919	C2orf54	NM_001085437 /// NM_024861	Esophagus	12.346	0	55.6711	51.9434	0	0	6.17241	17.7777	53.6162	37.4635	28.7691	19.2845	8.96835	13.6262	6.97042	15.7731	4.34142	3.10259	34.1254	10.1237	636.378	19.9641	3.8278	1331.83	0	14.9545	162.513	119.979	107.127	7.30029	18.1665	8.5234	45.5184	23.7662	144.821	21.8119	15.3608	24.2338	149.085	8.70471	36.1211	18.2195	183.301
79094	CHAC1	NM_001142776 /// NM_024111	Esophagus	0	0	0	0	0	0	0	0.317175	0	0	19.8901	0	0	16.0122	59.9556	0	13.9113	19.2026	0	380.774	7.46291	0	58.0586	629.826	40.5078	2.38078	0	0	0	0	1.95971	0	0	0	1.55719	0	0	0	0	0	5.67227	10.186	0
9022	CLIC3	NM_004669	Esophagus	5.57179	0	0	0	634.301	8.40702	295.688	216.869	8.74796	209.669	20.1994	0	0	0	0	0	0	0	5.86277	18.6745	3948.69	34.2482	407.387	8587.01	0	0	0	0	84.9792	0	0	0	2358.68	0	548.807	0	25.1547	2887.35	846.389	312.947	16.9515	4.33659	878.711
27132	CPNE7	NM_014427 /// NM_153636	Esophagus	0	0	0	0	0	0	0	1.6728	4.68025	0	8.16946	0	0	17.9402	13.5267	0	0	0	0	0	74.2076	0	45.4403	125.194	0	0	0	0	4.63735	0	0	0	0	0	0	0	0	0	8.0369	3.27817	0	0	0
10321	CRISP3	NM_006061	Esophagus	0	0	9.36472	0	0	0	36.7461	3.32519	0	0	96.774	0	0	0	0	0	0	0	1.29589	0	2967.8	30.8667	7.80281	3893.28	0	0	0	0	0	0	0	2124.26	0	9.24075	49.1352	0	0	0	44.1153	736.186	0	351.703	33.4079
1893	ECM1	NM_004425 /// NM_022664	Esophagus	696.488	205.504	263.815	0	0	16.3661	22.7701	9.21843	5.17049	5.38058	9.32681	15.36	201.17	236.813	96.0512	48.8094	213.055	77.0648	124.791	108.706	2932.57	440.066	2278.18	14736.7	24.8002	680.313	111.101	767.638	133.532	92.8204	16.4822	59.0061	1389.21	329.732	717.476	110.078	41.9573	67.6769	907.945	2.75951	232.125	1580.12	944.964
2041	EPHA1	NM_005232	Esophagus	0	0	0	0	0	0	0	1.54156	59.367	0	0	0	0	0	0	0	0	0	21.8938	0	822.522	32.9439	0	983.779	0	0	0	36.034	0	0	0	0	0	0	89.4541	0	0	0	0	10.3193	0	0	308.669
79852	EPHX3	NM_001142886 /// NM_024794	Esophagus	0	0	0	0	14.6288	0	0	0.15448	0	0	0	0	0	0	0	0	0	0	0	0	1063.51	23.047	3.88314	1657.44	12.6319	0	0	0	6.74882	0	0	0	0	0	468.102	1.5077	0	0	232.684	0	0	0	936.539
55040	EPN3	NM_017957	Esophagus	0	19.7519	33.2911	0	0	0	0	0	0	0	0	0	0	0.573596	0.877146	0	5.86428	11.3746	9.84217	0	85.8074	115.866	85.3971	414.468	62.0647	14.9064	3.64494	0	12.9942	0	0	0	7.56874	15.2345	123.658	1.0479	0	0	5.63462	0	0	2.35012	238.148
54869	EPS8L1	NM_017729 /// NM_133180	Esophagus	0	1.29591	3.02808	1.94603	0.757735	0	0	0.375184	0	0	0	0	0	0	0.359111	0	0.218238	0	66.1696	0	697.622	79.6053	6.34411	1968.52	38.204	0	10.2481	2.06276	90.1141	0	0.229775	3.9912	1016.29	7.44407	273.389	0.56093	0	0	41.1573	0.255892	2.06942	40.7671	272.331
9700	ESPL1	NM_012291	Esophagus	0	68.9994	7.54689	107.03	27.5178	6.29761	0	2.72092	9.42543	8.83671	81.091	0	0	9.82856	0	0	4.10616	0	15.9658	323.525	439.767	105.658	0	1572.98	24.4312	1.40684	56.0119	9.58168	4.78977	0	0	6.54354	28.4277	0	75.0368	438.735	183.277	0	208.464	2.23564	0	44.6957	86.6954
2125	EVPL	NM_001988	Esophagus	0	0	0	0	0	0	0	0	0	0	0	0	0	0	0	0	0	0	0	0	983.91	28.1848	0	1585.81	0	0	0	0	3.66518	0	0	0	0	0	458.725	0	0	0	69.4088	0	0	0	669.368
2139	EYA2	NM_005244 /// NM_172110 /// NM_172111 /// NM_172112 /// NM_172113	Esophagus	0	0	0	0	0	0	0	0	0	0	0	0	0	0	3.64051	0	0	0	141.339	3.29566	135.545	22.1264	35.4779	714.978	0	0	16.5511	0	115.302	0	0	0	3.27967	66.286	3.0894	19.5599	0	0	13.3311	0	0	302.219	9.61235
2525	FUT3	NM_000149 /// NM_001097639 /// NM_001097640 /// NM_001097641	Esophagus	3.1713	2.95774	44.3146	6.50176	2.37833	12.0882	0	6.33879	4.88315	10.819	8.94803	0	15.0889	6.50939	1.80007	0	1.6245	0	9.45674	1.10488	422.263	700.115	7.00642	1366.02	2.41293	0	214.341	7.49706	142.279	15.7588	7.95946	49.1243	17.9514	23.7594	15.3833	30.9086	20.4454	0	113.484	3.50498	8.28916	8.02563	71.8635
2528	FUT6	NM_000150 /// NM_001040701	Esophagus	0	0	0	0	0	0	0	2.64117	0	0	0	0	1.01009	1.23276	2.26815	0	1.21383	4.37256	9.56953	0	212.082	184.002	8.63628	989.841	0	0	308.308	13.1669	102.372	2.95413	1.26086	0	0	10.4398	0	0	0	0	58.3273	6.89822	1.16556	1.79264	1.26454
2709	GJB5	NM_005268	Esophagus	0	0	0	0	0	0	0	0.0642242	0	0	0	0	0	0	0	0	0	0	0	0	376.707	19.4316	0	593.733	0	0	0	0	8.16026	0	0	0	0	0	295.06	0	0	0	4.47541	0	0	0	435.623
266977	GPR110	NM_025048 /// NM_153840	Esophagus	0	0	3.02683	0	0	0	0	0.347472	0	0.446713	0	0	0	0.658516	0	0	0	0	0	0	8.48367	0	0	221.879	0	0	2.11866	0	6.26477	0	0	7.22441	0	1.97782	0.73572	0	0	0	2.55574	0.452323	1.19897	1.92807	0
3198	HOXA1	NM_005522 /// NM_153620	Esophagus	0	24.4578	0	0	37.8611	0	32.4199	2.32598	0	0	0	0	0	0	0	0	0	0	0	0	2.04083	0	25.1784	181.198	30.9149	0	0	0	0.623108	0	0	0	0	0	79.4526	0	0	0	0	0.917178	0	0.392574	33.454
27179	IL1F6	NM_014440	Esophagus	0	0	0	25.7525	0	0	1.64825	3.99141	10.9279	7.43357	3.31033	0	0	5.35341	2.68151	0	0	0	3.52826	0	78.664	11.4229	0	724.058	0	3.08465	16.2505	0	6.80912	0	1.96097	0	0	0	0	11.3437	0	0	68.1425	5.76775	6.53185	0	0
3557	IL1RN	NM_000577 /// NM_173841 /// NM_173842 /// NM_173843	Esophagus	30.4918	7.87801	118.944	0	71.9829	886.734	1546.91	224.787	4.78981	1.37711	40.8905	0	0	0.426165	0.472258	0	0.340284	1.30195	17.8949	107.735	2944.73	182.212	11.8294	7491.23	63.5967	3.30685	1.79774	282.602	66.5319	12.8606	3.25763	47.4803	7.64144	2.66697	304.511	81.8591	18.6219	18.3726	1167.85	537.583	35.3655	7.62887	418.123
5655	KLK10	NM_001077500 /// NM_002776 /// NM_145888	Esophagus	0	0	0	0	0	3.20862	0	0	0	0	0	0	0	0	0	0	0	0	19.5829	5.87897	3598.51	230.78	0	3765.12	6.50491	0	0	0	30.4497	0	0	0	0	0	129.244	0	0	0	109.209	0	0	0.474107	1062.57
11012	KLK11	NM_001136032 /// NM_006853 /// NM_144947	Esophagus	52.9042	0	0	0	1.76243	0	0.964813	0.279032	0	0	0	0	0	0	1.98206	0	0.523517	0	84.084	0	5333.52	227.768	34.6602	5556.11	41.0807	15.3758	0	0	1107.54	0	2.25951	36.7837	0	804.701	1175.07	395.034	0	0	269.928	3.2505	0	74.3157	2273.66
43849	KLK12	NM_019598 /// NM_145894 /// NM_145895	Esophagus	0	0	0	0	3.42735	0	0	0	0	0	0	0	0	0	0	0	0.600623	0	0	0	3238.82	105.327	0	3970.21	0	0	0	0	2.20255	0	0	0	0	0	6.17075	12.7346	0	0	51.0354	13.7511	0	0	69.1074
26085	KLK13	NM_015596	Esophagus	7.4839	26.1583	59.9788	48.0666	1.56071	9.67391	0.903131	13.3425	14.4198	14.1081	36.6257	91.0789	109.807	37.4981	11.1785	51.3497	51.5689	17.4136	18.3819	2.59395	3975.77	152.043	5.25187	6583.79	101.952	86.3842	62.9359	28.5907	80.2489	46.4424	46.2724	92.5801	6.03554	65.3002	77.682	155.123	13.1089	56.2121	256.561	5.61426	5.84818	33.3857	929.279
11202	KLK8	NM_007196 /// NM_144505 /// NM_144506 /// NM_144507	Esophagus	5.55522	0	0	0	0	0	0	1.14979	0	0	0	0	0	0	0	0	0	7.5742	86.5506	0	2492.61	207.936	5.82299	3279.89	0	0	0	0	0	0	0	0	0	0	845.899	19.6406	0	0	66.1542	0	0	28.831	2046.48
3898	LAD1	NM_005558	Esophagus	0	0	108.139	0	0	0	0	0.568161	0	0	0	0	0	0	0	0	0	0	64.8442	17.1853	1502.65	499.596	88.7526	2586.02	141.677	0	157.51	14.1031	35.0505	18.2419	0	32.1053	172.554	0	539.121	0	0	0	273.808	2.48966	0	89.1203	871.076
441453	LOC441453	XR_041341 /// XR_041342 /// XR_041343	Esophagus	9.03166	0	60.5046	8.30139	0	0	0.399129	1.57909	7.35065	5.22601	0	28.2778	0	11.9767	18.2787	29.4491	7.55001	27.4974	115.629	6.22589	176.984	197.381	54.6586	827.904	31.6214	9.4423	182.67	80.5063	124.544	4.52526	6.84803	76.7737	11.5991	10.9364	29.7412	187.219	12.4533	0	25.8412	1.18841	4.12932	47.8187	0
8581	LY6D	NM_003695	Esophagus	0	110.119	89.8093	0	0	0	0	0	0	0	0	0	0	0	0	0	0	0	0	0	8434.55	514.242	0	9689.23	39.8449	0	0	0	2.21193	0	0	0	0.789699	0	2050.51	0	0	0	328.086	0	0	0	3271.11
7851	MALL	NM_005434	Esophagus	22.529	0	283.474	0	0	0	0	0	0	0	0	0	0	0	0	0	0	0	70.6803	1051.27	5078.13	9057.37	156.098	11212.5	0	0	0	0	164.728	0	2.25005	32.3555	8.07514	61.0322	490.302	160.428	0	0	357.296	0	0	14.5872	985.82
10874	NMU	NM_006681	Esophagus	0.483659	0	0	0	0	0	0	0.347482	0	0.497381	30.2456	0	0	20.9514	3.38323	0	6.12804	6.67418	0.737588	23.2595	2200.17	216.696	1.45388	2301.14	0	0	0	0	1.65895	0	0.221399	0	5.06288	0	691.448	17.9428	0	0	52.3325	0	3.51594	10.1868	984.917
8909	P11	NM_006025	Esophagus	0	0	0	0	0	0	0	0.0737211	0	0	0	0	0	0	3.16441	0	0	9.06396	0	0	1649.06	23.9968	0	1830.37	98.2416	0	0	0	0	0	0	0	1324.34	0	299.339	0	0	0	20.2773	1.95602	0	0	653.798
5083	PAX9	NM_006194	Esophagus	2.35456	0	13.019	0	5.01656	0	0	3.98778	2.6772	7.36296	0	3.83858	0	2.33925	3.30553	2.13835	4.39572	0	9.9891	10.1236	108.506	0	5.83839	937.546	4.98331	16.2364	22.1997	30.5845	24.9661	8.19951	3.46682	0	0	0	1.95441	14.5241	22.6308	0	60.6183	2.86176	0	1.74037	6.67648
5307	PITX1	NM_002653	Esophagus	0	0	11.27	0	0	0	0	0	0	0	0	0	0	0	0	0	0	0	0	72.2563	1454.05	17.1328	0	1826.34	0	0	0	0	17.0898	0	1.8642	0	0.144765	0	0	0	0	0	156.803	0	0	6.23473	20.8172
11187	PKP3	NM_007183	Esophagus	0	0	44.125	0	0	0	0.715247	0.954371	7.51972	0	13.3112	0	0	2.28103	0	0	1.75339	2.39269	88.0878	0	1577.94	263.592	49.3407	3207.78	142.25	4.01501	0	0	104.817	0	1.8902	13.6137	364.446	49.545	440.592	6.09886	16.31	26.2658	139.621	0.725222	0	54.3212	525.095
5493	PPL	NM_002705	Esophagus	992.143	38.1832	366.786	0	0	0	0	0	0	0	0	0	0	214.641	126.634	0	65.9455	0	947.685	4.90173	11777.2	530.212	497.427	13303.8	2472.9	41.5978	134.355	134.632	1009.65	19.7347	81.9464	222.978	49.5729	359.879	2797.94	5.96659	41.7192	337.186	1150.07	0	17.4787	188.723	4625.03
8000	PSCA	NM_005672	Esophagus	1.06631	0	2559.45	0	1.47769	0	0	0.0761176	0	0	1.06785	0	0	0	0	0	0.571528	0	0	0	204.676	36.0961	0	2565.3	0	0	0	0	506.727	0	0.660627	0	186.153	798.191	5.24908	0	0	0	49.6327	0	0	0	3.64313
5916	RARG	NM_000966 /// NM_001042728	Esophagus	4.27951	0	0	0	0	0	0	0.36854	0	0	0	0	0	0	0	0	0	0	0	217.087	33.1074	0	0	337.818	0	0	0	0	0	0	0	0	0.811904	0	67.7806	0	0	0	0	0	0	4.20949	66.6961
29984	RHOD	NM_014578	Esophagus	35.2771	60.5438	0	0	0	0	0	0	0	0	0	0	0	0	4.06068	0	0	0	135.128	836.373	1420.76	51.7555	0	3055.63	59.0449	39.1091	0	727.831	84.0039	0	76.9377	31.6998	707.434	0	238.783	0	0	85.1979	33.4544	0	0	25.7096	211.451
8796	SCEL	NM_001160706 /// NM_003843 /// NM_144777	Esophagus	3.95307	2.29135	0	0	0	0	0	0	0	0	0	0	0	0	0.403497	0	0	0.906434	0	0	3991.93	184.89	0	4632.48	8.66722	0	0	0	33.846	0	0	6.87907	0.67873	0	3464.81	33.2385	0	0	425.74	0	1.27681	0.469468	1750.78
29986	SLC39A2	NM_014579	Esophagus	0	0	0	0	0	0	0	2.26873	0	0	0	0	0	0	0	0	0	0	0	2.99057	639.095	18.7276	0	826.016	0	0	0	0	0	0	0	0	0	0	301.204	0	0	0	0	0	0	1.23197	572.216
57152	SLURP1	NM_020427	Esophagus	0	0	0	0	0	0	0	0.217753	0	0	0	0	0	0	0	0	0	0	2.94132	0	5466.2	37.3323	0	8288.19	0	0	2.19677	0	0.5745	0	0	0	1.33221	0	1741.99	0	0	0	61.7508	0.86866	0	0.594061	1454.66
6665	SOX15	NM_006942	Esophagus	0	9.97268	0	0	0	0	0	0.232385	0	0	0	0	0	8.39988	43.0058	0	7.52249	0	1.29998	0	146.442	13.9112	8.18493	342.956	0	0	0	0	3.65925	0	0	0	0	0	95.2663	0	0	0	2.1125	0	0	0.436778	257.207
6702	SPRR2C	NR_003062	Esophagus	0.497082	0	0	0	0	0	0.494576	0	0	0	0	0	0	0	0	0	0	0	0	0	1251.64	80.5486	0	2388.46	0	0	0	0	0	0	0	0	0	0	3.501	230.064	0	0	119.51	0.465209	0	0	55.1549
7051	TGM1	NM_000359	Esophagus	3.50098	0	0	0	0	0	0	0	0	0	0	0	0	0	0	0	0	0	0	0	2622.32	155.878	0	5101.14	0	0.902279	0	0	1.18023	0	0	0	0	0	143.449	0	0	0	303.793	0	1.59686	0	745.145
7053	TGM3	NM_003245	Esophagus	0	0	0	0	0	0	243.449	8.737	0	0	0	0	0	1.09409	0	0	0	0	0	0	1739.64	152.624	0	11780.8	0	0	0	0	7.47428	0	0	0	0	0	326.382	7.6821	0	0	741.59	68.1187	0	0	80.5944
28983	TMPRSS11E	NM_014058	Esophagus	0	0	16.755	0	0	0	0	0	0	0	0	0	0	0.35779	0	0	0	0	1.65999	0	3971.96	74.1349	83.8848	5096.86	0	0	0	0	0	0	0	0	0	0	94.3409	0	0	0	154.817	0	0	0	460.323
10626	TRIM16	NM_006470	Esophagus	291.17	223.833	351.813	0	27.1429	14.4507	4.39803	56.2515	63.2375	7.52716	11.7789	11.0957	0	99.5105	59.4068	213.781	46.1323	161.257	85.0839	258.812	1892.58	125.172	114.065	3741.01	182.612	135.271	0	0	327.899	178.858	174.686	33.7711	190.81	68.647	304.277	145.22	66.7789	0	284.276	70.7728	224.507	160.987	491.86
23508	TTC9	NM_015351	Esophagus	0.462498	0	0	48.8485	9.79339	0	107.73	27.1397	103.651	10.5787	0.444134	47.9323	62.429	165.099	136.929	32.3554	97.1652	19.8038	75.9585	0	84.9381	15.2687	15.1137	725.964	0	0.52511	0	0	56.2391	0	0	0	7.14722	0	12.9563	0	17.643	0	75.9654	19.3729	0.360921	16.0852	10.0833
80328	ULBP2	NM_025217	Esophagus	0	5.28478	0	0	0	0	0	0.422004	0	0	0	0	0	0	0	0	0.482081	0	0	229.259	67.1975	7.85847	0	442.457	0	0	0	0	0	0	0	0	0	0	1.55636	0	0	0	0	0	0	5.84201	20.0071
24	ABCA4	NM_000350	Hair root	0	0	0	0	0	0	0	0	0	0	0	0	0	0	2.18578	0	0	0	0	0	0	0	55.5075	0	318.889	0	0	0	0	0	0	0	0	0	0	7.03828	0	0	0	0	0	0	12.8901
10218	ANGPTL7	NM_021146	Hair root	0	0	0	0	0	0	0	0	0	0	0	0	0	0	0	0	0	0	0	90.2021	0	0	0	0	2523.81	0	0	0	0	0	0	0	0	0	0	0	0	0	0	0	0	0	0
646	BNC1	NM_001717	Hair root	37.5065	0	0	0	5.28592	0	0	2.2771	1.40948	2.78655	0	0	0	0	5.00827	0	0	3.44356	5.54173	9.23253	212.413	13.5329	63.5571	219.128	878.5	2.32507	0	0	13.4378	0	2.9099	0	5.9509	0	116.834	153.072	52.0289	0	7.63211	3.36838	2.26949	0	92.3501
54796	BNC2	NM_017637	Hair root	331.173	61.1108	30.5499	0	0	0	11.618	5.19223	0	13.3207	0	0	0	6.0966	13.7207	0	5.59411	78.4546	56.1028	351.14	17.6905	31.5792	290.661	68.5424	1727.79	92.6811	277.38	0	4.67714	0	34.2375	0	19.2958	17.4026	150.81	234.409	107.731	0	6.25089	0	463.486	322.805	234.841
79680	C22orf29	NM_024627	Hair root	2.43553	9.7187	0	0	0	6.53361	2.16156	1.67894	0	0	0	0	0	2.52712	13.2242	0	3.59724	0	22.7547	29.3609	8.54943	10.8305	47.0418	0	407.908	0	4.68397	0	10.6816	0	0	0	67.8331	0	71.1768	11.3941	0	0	4.32966	0	0	18.52	77.8504
9547	CXCL14	NM_004887	Hair root	3194.99	14.5959	566.444	0	0	0	0	0	0	0	0	431.265	5.19097	938.888	1008.51	135.771	673.705	496.999	1843.21	221.776	3256.51	2659.08	1333.35	691.352	19428.9	21.1521	4615.91	386.815	26.9068	1244.21	880.541	92.669	1248.29	138.133	10560.7	14.7918	167.855	187.994	471.101	0	270.471	796.846	4566.19
1946	EFNA5	NM_001962	Hair root	54.2749	29.7238	36.1296	42.7646	4.08369	5.30626	1.8392	6.64723	1.82446	10.5208	0	0	12.7396	86.3595	29.1793	3.67515	39.8244	9.52331	214.143	43.1669	103.056	19.7233	48.734	23.693	1107.52	61.0177	67.8839	59.0694	20.3563	0	2.19799	0	10.7178	64.8283	111.699	25.0874	37.179	0	25.9435	2.11898	38.4689	43.7095	51.7777
23767	FLRT3	NM_013281 /// NM_198391	Hair root	43.4027	72.1601	163.278	41.1381	19.4861	0	7.05278	7.77512	8.3168	3.16706	3.71102	36.6114	311.967	454.537	487.781	153.826	276.857	105.116	171.229	81.5799	241.725	177.055	478.726	20.6754	3546.48	27.8719	745.854	334.637	252.769	0	97.0064	202.82	17.0102	189.177	290.266	41.0402	58.3817	67.587	5.7149	14.976	99.9932	60.5832	192.661
3229	HOXC13	NM_017410	Hair root	0	0	0	0	0	0	0	0	0	0	0	0	0	0	0	0	0	0	0	0	0	0	0	0	214.566	0	0	0	0	0	0	0	0	0	2.97104	0	0	0	0	0	0	0	0
50805	IRX4	NM_016358	Hair root	0	0	0	0	0	0	0	0	0	0	0	0	0	0	0	0	0	0	150.649	0	149.203	0	0	200.611	735.791	2.80948	0	0	0	0	0	0	0	34.7635	53.8981	0	0	0	0	0	0	0	76.5122
3872	KRT17	NM_000422	Hair root	0	10.2116	461.452	0	0	0	0	0.326733	0	0	0	0	0	67.0332	20.4669	0	38.0253	0	1922.16	12.2826	4270.57	1309	164.137	1404.67	9844.19	0	0	0	826.972	0	0	37.7781	3.53784	676.929	2861.34	14.2357	571.203	0	345.102	0	350.837	27.1932	6636.61
3882	KRT32	NM_002278	Hair root	0	0	0	0	0	0	0	0	0	0	0	0	0	0	0	0	0	0	0	0	38.8361	0	0	25.6849	207.568	0	0	0	0	0	0	0	0	0	20.5119	0	0	0	3.08862	0	0	0	0
3885	KRT34	NM_021013	Hair root	0	0	0	0	0	0	0	0	0	0	0	0	0	0	0	0	0	0	0	0	7.16671	0	0	0	111.884	0	0	0	0	0	0	0	0.466883	0	77.1146	1.186	0	0	0	0	0	9.65392	3.79757
9119	KRT75	NM_004693	Hair root	0	0	0	0	0	0	0	0	0	0	0	0	0	0	0	0	0	0	0	0	10.5105	0	0	0	235.661	0	0	0	0	0	0	0	0	0	86.0567	4.38684	0	0	0	0	0	0	0
81851	KRTAP1-1	NM_030967	Hair root	0	0	0	0	0	0	0	0.2094	0	0	0	0	0	0	0	0	0	0	0	0	0	0	0	0	721.916	0	0	0	0	0	0	0	0	0	96.0134	0	0	0	0	0	0	0	0
81850	KRTAP1-3	NM_030966	Hair root	0	0	0	0	1.55827	0	0	0	0	0.72646	0	0	0	0	0	0	0	0	0	0	0	0	0	0	527.75	0	0	0	0	0	0	0	0	0	132.866	0	0	0	0	0	0	0	0
85294	KRTAP2-4	NM_033184	Hair root	0	0	0	0	0	0	0	0	0	0	0	0	0	0	0	0	0	0	0	0	0	0	0	0	431.942	0	0	0	0	0	0	0	0	0	71.3815	0	0	0	0	0	0	0	0
100132476	KRTAP4-7	NM_033061 /// XM_002343514	Hair root	0	8.21334	48.0589	0	1.09629	6.795	2.05268	2.09113	7.06278	6.82263	4.09038	3.99235	10.1362	6.22341	0	3.26253	2.14766	0	4.22294	0	6.82968	3.07632	0	0	1367.02	5.63169	6.47212	0	3.49317	3.02441	8.63978	0	6.61323	4.19598	140.713	5.84534	0	17.6131	1.46022	0.717697	0	2.7916	0
8549	LGR5	NM_003667	Hair root	0.746403	6.28441	0	0	0	0	0	0.156548	0	0	0	39.0269	1.18566	25.6189	53.8717	93.924	18.1526	138.619	0	2.2962	3.4028	11.7496	9.56597	0	1094.02	0	5.93823	3.43473	1.17274	0	140.515	0	375.872	2.94874	228.445	0	0	0	7.1859	0.219867	4.35671	88.1965	0
9355	LHX2	NM_004789	Hair root	0	0	0	21.641	0	0	0	0.0989562	0	0	0	171.189	0	469.837	731.075	13.1998	411.442	0	0	4.08361	0	0	0	0	4007.68	0	0	21.0572	0	0	0	0	2.04652	0	39.4317	9.09467	0	0	0	0	0	0	0
26011	ODZ4	NM_001098816	Hair root	96.4392	31.3254	0	0	8.63445	0	0	0.100562	0	0	0	79.209	0	364.242	440.659	124.68	213.136	163.357	0	11.8526	72.8808	0	11.5747	20.436	1449.73	0	0	0	16.1844	0	0.826308	0	0	0	114.231	0	47.1635	0	17.5377	0	0	28.8248	231.582
25928	SOSTDC1	NM_015464	Hair root	0	0	0	0	0	0	0	0	0	0	0	0	0	83.7741	197.62	1.86192	60.1406	0	433.272	28.0768	655.197	89.7786	13.0248	12.9501	3974.29	69.7767	149.273	0	49.5104	0	0	0	0	5.30051	552.827	12.692	0	0	7.09786	0	1.54794	1.28904	575.46
63923	TNN	NM_022093	Hair root	155.774	0	0	15.3331	0	0	3.08799	2.18708	3.9491	5.66597	0	14.3339	2.84928	6.06403	2.0144	12.3587	5.25459	0	399.119	332.542	10.8241	0	0	0	2309.88	15.9624	16.1441	35.3234	6.42478	0	1.23179	86.9401	1.80884	25.0394	104.311	5.36364	0	0	2.42824	0	0	11.4686	0
27063	ANKRD1	NM_014391	Heart	0	0	5.47349	0	0	0	0	0.071896	0.792436	0	0	1.0276	1.50169	0	0	1.21757	0.407542	1.72384	0	0	0	0	0	0	0	949.977	0	0	4.00878	0	45.3673	0	0	3.40077	0	0	5.22063	0	0	0	0	0.623807	0
27302	BMP10	NM_014482	Heart	5.71085	0	72.4796	0	0	29.0768	0	12.7272	6.38123	7.68928	16.6583	4.16428	32.8563	12.0269	5.05892	14.4347	26.4817	0	13.8439	10.3621	53.4476	0	2.76073	82.2389	84.1844	1178.85	7.35429	75.9092	20.215	58.2719	7.28444	128.34	6.68411	18.6131	10.3754	23.447	72.0394	96.8427	13.1372	0.946762	9.40983	16.5694	0
845	CASQ2	NM_001232	Heart	116.538	0	21.5044	0	0	0	0	0.113822	0	0	0	0	0	0.556111	3.24586	4.29961	0.729505	8.95248	0	0	0	227.27	20.2878	134.4	0	6224.61	0	0	0	0	3000.65	11.2298	0	14.314	148.449	0	0	0	0	0	2472.42	7.65502	6.53259
1145	CHRNE	NM_000080	Heart	0	0	0	0	3.90112	0	0	0.275961	0	0	0	0	0	0	0	0	0	0	0	0	0	0	0	0	0	118.682	0	0	0	0	0	0	0	0	0	1.76197	0	0	0	0	0	0	0
10699	CORIN	NM_006587	Heart	0.970258	0	7.01899	0	0	0	0.37118	0.0691962	0	0	0	0	0	0	0.667778	0	0	0	3.85849	0	9.87732	0	93.2944	0	19.6069	1403.92	4.35288	0	0	0	0	44.5138	7.32787	4.40869	299.285	18.7285	0	0	0.915962	0.384605	12.5484	9.98205	71.2892
2170	FABP3	NM_004102	Heart	2.02378	114.455	0	0	0	3.16021	0	3.88731	0	0	5.52689	33.9953	9.77547	235.962	287.946	86.212	147.872	219.196	15.0735	61.155	0	0	131.84	17.5643	0	2475.91	241.639	18.3004	3.84743	13.7887	1603.78	2.83232	0.604161	26.6934	31.9687	20.0059	0	11.884	0	2.09044	176.745	22.845	1.77577
27112	FAM155B	NM_015686	Heart	0	58.9304	0	0	0	0	0	0.531337	0	0	0	34.3684	207.641	80.6453	49.2759	61.2356	67.4023	59.0047	0	0	0	0	0	0	0	899.251	0	0	0	0	1.56716	0	0	25.5935	1.46328	33.2407	0	166.502	0	0	0	14.1566	0
2626	GATA4	NM_002052	Heart	0	11.3249	0	5.64513	0	0	0	0	0	0	0	0	0	0	0	0	0	0	0	0	0	0	0	0	0	690.017	0	107.9	0	0	0.392075	7.26163	42.3004	0	0	263.087	0	0	0	0	0	0	0
3270	HRC	NM_002152	Heart	0	0	0	0	0	0	0	0	0	0	0	0	0	0	0	3.05195	0	0	0	0	0	0	0	0	0	3035.71	0	0	0	0	2059.52	0	0	0	0	0	0	0	0	0	0	0.422385	0
8988	HSPB3	NM_006308	Heart	0	0	0	0	0	0	0	0	0	0	0	0	0	94.8576	13.3161	0	20.8296	0	0	0	0	99.9946	0	0	0	3572.5	0	0	0	0	2470.63	0	0	14.5911	0	0	0	0	0	0	245.498	0	0
27129	HSPB7	NM_014424	Heart	1659.95	191.248	33.4378	0	0	0	0	0.220713	0	1.84212	0	0	117.735	0	3.62746	24.1174	0	16.7984	16.4586	49.4949	3.25492	83.9311	140.204	112.076	0	6625.75	60.6669	0	9.73647	78.7411	6090.55	14.1531	61.7419	109.242	101.458	165.577	28.2201	543.091	3.68876	0	497.777	106.849	24.1402
26548	ITGB1BP2	NM_012278	Heart	0	0	0	0	8.95338	0	0	0.512391	0	0	0	0	0	0	0	0	0	0	0	0	0	22.4109	40.9385	14.7721	0	1099.22	0	0	0	0	801.219	0	0	0	0	0	0	0	2.20277	0	870.008	17.6193	0
27231	ITGB1BP3	NM_170678	Heart	0	0	0	12.2868	0	0	0	3.35707	5.37632	1.6315	7.34669	0	4.6224	2.08167	1.68866	0	0	0	7.61064	0	13.5903	0	0	0	14.6325	2650.16	0	10.5966	13.0353	0	1907.1	7.68193	2.88964	30.661	0	6.47662	17.153	196.106	9.49194	5.28675	5.00667	6.55343	0
3741	KCNA5	NM_002234	Heart	0	0	0	0	36.1996	0	0	1.21832	0	0	0	0	0	0	34.7186	5.19998	3.73916	0	0	0	0	0	0	15.1645	0	529.928	0	0	0	0	0	0	0	0	0.732069	0	0	0	39.1677	0	74.6687	0	0
30819	KCNIP2	NM_014591 /// NM_173191 /// NM_173192 /// NM_173193 /// NM_173194 /// NM_173195 /// NM_173197	Heart	414.97	3.06862	0	10.6088	3.53347	6.59556	5.07441	4.38132	0	0	1.98041	298.268	84.115	28.2973	58.3085	34.5507	61.1601	0	0	0	0	0	1.61109	0	0	556.64	0	0	0	14.6503	0.993959	0	1.90181	0	1.4152	3.74468	0	0	0	4.5511	0	0	2.65622
23281	KIAA0774	NM_001033602 /// NM_015233	Heart	0	0	0	0	0	0	0	0	0	0	0	7.205	36.1561	99.8082	139.318	0	40.0736	19.5039	0	0	0	0	0	0	0	641.641	0	0	0	0	0	0	0	0	0	2.99914	0	0	0	0	0	4.37856	0
22808	MRAS	NM_001085049 /// NM_012219	Heart	104.918	76.9133	0	0	6.12529	0	0	0.71068	0	0	0	45.2928	0	50.7497	58.1039	46.2498	30.2728	140.907	9.0975	3.2602	0	0	4.71827	0	0	293.617	0	0	0	0	4.28272	0	1.84418	0	7.06446	17.1004	0	0	0	0	2.22693	4.02324	3.73837
4607	MYBPC3	NM_000256	Heart	0	0	0	0	10.072	0	126.552	3.67588	0	0	0	0	0	0	0	0	0	0	0	0	0	0	0	0	0	4660.19	0	0	0	0	0	0	0	0	0	0	0	0	0	0	0	0	0
4624	MYH6	NM_002471	Heart	0	0	0	0	0	0	0	0	0	0	0	0	0	0	0	0	0	0	0	0	0	0	0	0	0	11713	0	0	0	0	857.66	0	0.346355	2.27427	0	0	0	0	0	3.12189	0.898232	0	0
57644	MYH7B	NM_020884	Heart	0	0	0	0	0	0	0	0	0	0	0	0	0	0	0	0	0	0	0	0	0	0	0	0	0	124.336	0	0	0	0	65.2658	0	0	0	0	0	0	0	0	0	0	0	0
58498	MYL7	NM_021223	Heart	0	0	0	0	0	0	0	0	0	0	0	0	0	0	0	0	0	0	0	0	0	0	0	0	0	11010.2	0	0	0	0	0	0	0	0	0	0	0	0	0	0	0	0	0
91807	MYLK3	NM_182493	Heart	0	0	2.76893	0	0	3.78525	0.439676	0.693729	0.702747	1.54907	0	10.0787	1.27146	2.44356	18.182	29.0523	1.27251	0	2.14488	0	2.68574	3.96565	29.4681	0	0	871.332	4.7214	0	8.53852	0	267.974	0	8.28657	0	0.642541	102.639	0	0	2.69679	0	1.97563	20.7184	0
51778	MYOZ2	NM_016599	Heart	0.117002	0.679281	0	0	0	0	0	0	0	0	0	0	0	0	0	1.28232	0	0	0.414907	0	0	0	1.45378	0	0	4181.85	0	0	0.0718846	0	3820.16	0	0	4.0667	0	0.451664	0	0	0	0.171811	0	0.721084	0
1482	NKX2-5	NM_004387	Heart	0	0	0	0	0	0	0	0	0	0	0	0	0	0	0	0	0	0	0	0	0	0	0	0	0	1017.03	0	0	0	0	0	0	0	0	0	0	0	0	0	0	0	0	0
4878	NPPA	NM_006172	Heart	0	0	0	0	0	0	0	0	0	0	16.5404	0	0	23.5692	0	0	0	21.4497	0	0	0	0	12.9675	0	0	8786.9	0	0	4.20101	0	4.37654	0	0	0	0	0	0	0	0	0	0	0	0
4879	NPPB	NM_002521	Heart	0	0	0	0	0	0	0	0.146453	1.30306	0	0	1.69238	0	0.728714	0	2.53815	1.60249	3.85588	0	0	0	0	3.66418	0	0	2893.41	0	0	0	0	3.32599	0	1.64928	0	1.46574	0	0	0	0	0	9.77224	0	0
4888	NPY6R	NR_002713	Heart	0	0	0	0	0	0	0	0.331218	0	0	0	0	0	0	0	0	0	0	0	0	0	0	0	0	0	1192.14	0	0	0	0	28.4011	0	0	0	0	0	0	0	0	0	0	0	0
5239	PGM5	NM_021965	Heart	0	17.4414	0	0	0	0	0	0	0	0	0	0	0	0	0	0	0	0	0	0.785378	0	0	133.218	4.95901	0	143.372	2.05881	0	0	0	0	0	0	0	3.2949	0	0	0	0	0	104.156	6.0075	0
5318	PKP2	NM_001005242 /// NM_004572	Heart	58.3701	2.8532	16.3108	0	17.7582	5.94807	0.762919	2.02722	2.6654	0.235195	18.9859	15.4233	12.389	10.2691	41.1325	17.006	7.1739	2.64673	41.8436	0.428017	25.4217	316.398	109.041	16.5733	23.2774	950.443	32.3153	46.8672	23.4207	22.9445	15.2475	51.8544	126.708	33.2667	21.9833	30.3425	25.963	0	19.7468	8.04408	3.5619	48.8475	21.7536
5322	PLA2G5	NM_000929	Heart	34.8118	41.8641	10.6222	4.46055	0	5.21808	2.00749	4.14784	0.814263	3.0778	5.94982	103.285	104.277	57.0411	102.637	70.5419	87.995	196.47	4.8858	0	2.83406	50.2878	29.086	29.3071	0	1065.08	35.4453	37.4564	14.4866	22.6143	51.8229	6.97676	190.82	90.4456	7.26203	140.095	9.73019	37.556	6.51169	7.03737	98.2912	1.76432	1.08613
64091	POPDC2	NM_022135	Heart	0	0	37.0975	0	0	0	0	1.02713	34.9566	0	0	0	0	0	3.76216	0	0	0	26.7931	0	0	64.2594	36.0247	6.93016	0	1291.53	0	0	6.11664	111.332	379.333	9.26493	1.25717	251.729	9.63565	0	0	0	4.02997	0	170.217	7.15439	0
6262	RYR2	NM_001035	Heart	0	5.39516	0	0	0	0	0	0.110717	0	0	0	448.498	338.811	355.557	479.01	31.9831	175.107	26.6528	0	0	0	6.00891	3.78171	11.4696	0	2591.46	0	0	1.56789	0	0.169903	8.50554	0	4.93072	1.15279	0	0	22.9611	0	0	130.592	0.199552	1.61707
6331	SCN5A	NM_000335 /// NM_001099404 /// NM_001099405 /// NM_001160160 /// NM_001160161 /// NM_198056	Heart	0	9.71887	32.5909	0	10.1107	0	40.5381	2.70246	0	0	0	0	0	0	0	0	1.5478	0	4.20157	0	0	11.5617	13.0097	0	0	507.835	0	0	0	0	0	0	0	0	2.25323	2.39148	0	0	24.437	18.0016	0	14.551	0
6332	SCN7A	NM_002976	Heart	0.595643	0	0	0	0	2.89931	0	0.148119	0	0	0	0	0	0.877844	0.663295	15.8758	0	2.29939	0	0	12.0624	0	28.3135	5.93386	0	116.526	0	0	4.77678	0	10.5401	0	4.3796	13.5844	0.927843	0	0	0	0	0.619813	0.907854	1.82371	0
6508	SLC4A3	NM_005070 /// NM_201574	Heart	0	23.7037	0	0	225.598	0	0	0	0	0	0	297.416	0	114.039	208.813	44.1014	33.1425	110.027	0	0	0	0	0	0	0	1267.36	0	0	0	0	0	0	0	0	0	0	0	0	29.6384	0	0	0	0
6523	SLC5A1	NM_000343	Heart	0	0	0	0	0	0	0	0	0	0	0	0	0	0	0	0	0	0	56.1336	0	372.369	114.023	3.42297	235.498	0	568.154	0	0	32.7441	0	0	209.632	0	0	72.5264	23.0849	0	0	5.76092	0	0	12.8074	132.493
6546	SLC8A1	NM_001112800 /// NM_001112801 /// NM_001112802 /// NM_021097	Heart	0.479934	0	0	1.89525	2.0857	1.71937	123.746	0.559256	0	0	0	2.34369	0	2.74107	2.8864	0	11.8873	1.92903	0	5.97028	0	0	24.6296	0	0	341.136	3.83128	1.81997	0.309139	0	0.295046	0	0.851274	0	1.58039	0	0	0	6.57331	1.63197	1.12097	1.71437	0.774331
6910	TBX5	NM_000192 /// NM_080717 /// NM_080718 /// NM_181486	Heart	2.46013	0	5.01667	0	0	0	0	0	0	0	1.09666	0	0	1.30906	0.823135	1.47886	0	0	0	6.36042	0	0	0	3.64361	0	622.681	0	11.154	0.91321	0	2.94283	0	28.2127	0	0.668269	2.23428	0	0	0	0	0	0	0
7137	TNNI3	NM_000363	Heart	0	26.7695	0	0	0	0	1.86903	0	0	0	0	0	0	0	0	7.78702	0	0	2.11491	0	0	0	3.87471	0	0	9872.03	0	0	19.9245	0	37.3093	0	4.78824	0	1.44488	128.626	0	0	0	6.39124	3.71314	5.10837	0
51086	TNNI3K	NM_001112808 /// NM_015978	Heart	0	0	0	0	0	0	0	0	0	0	0	0	11.2503	67.1476	47.9599	0	26.0145	9.16924	0	0	0	0	4.60224	0	0	744.6	0	0	0	0	0.882654	0	0	0	0.755867	74.0943	0	0	0	0	0	0	0
7139	TNNT2	NM_000364 /// NM_001001430 /// NM_001001431 /// NM_001001432	Heart	1.88619	0	0	10.9435	0	0	0	0.989395	0	0	0	0	0	65.9557	33.9173	6.69898	18.9512	0	2.4279	0	23.7964	0	0	0	0	7608.22	82.5583	0	3.84501	0	6.44733	0	16.3732	4.33652	40.8661	0	9.81455	0	8.76359	0	3.11465	3.31758	6.64168
146691	TOM1L2	NM_001033551 /// NM_001082968	Heart	0	0	0	0	0	0	0	0	0	0	0	0	0	0	0	4.16265	4.85491	0	0	0	0	0	0	0	0	122.949	0	0	0	0	0	0	0	0	0	0	0	0	0	0	0	0	0
359	AQP2	NM_000486	Kidney	0	72.7922	26.9495	22.4884	0	63.3263	9.85367	39.9604	40.1895	5.60457	35.7643	0	0	2.25711	0	0	0	0	0	4.94358	0	0	59.6906	33.4942	38.6181	0	1192.63	0	22.3699	0	2.47362	0	12.682	82.2648	0	7.0359	0	69.2019	25.5431	4.1154	0	2.90081	0
50617	ATP6V0A4	NM_020632 /// NM_130840 /// NM_130841	Kidney	0	0	0	0	0	0	0	0	0	0	0	0	0	1.36361	5.56754	0	0	13.6382	92.2202	324.122	8.03161	0	32.8366	37.9075	42.2935	0	633.675	0	89.2869	0	1.06405	0	5.13318	0	164.631	2.07976	0	0	12.7883	0.632097	0	2.25904	25.6055
525	ATP6V1B1	NM_001692	Kidney	0	0	0	0	0	0	0	0	0	0	0	0	0	0	0	0	0	0	48.7539	0	0	0	0	0	0	0	276.418	0	3.22462	0	0	0	46.5944	0	45.8121	0	0	0	0.966623	0	3.2209	0	0
8424	BBOX1	NM_003986	Kidney	27.4891	0	0	0	0	0	0	0.0813158	0	0.597619	0	286.457	80.7082	171.372	418.106	445.616	116.995	708.506	710.262	0	947.505	8.65263	328.978	362.223	797.873	0	4236.52	656.403	64.4049	0	0	55.741	17.978	3.83328	873.848	0.735181	0	26.0543	4.86504	0.459807	1.16544	0.797656	701.975
635	BHMT	NM_001713	Kidney	2.75101	0	282.133	0	0	0	0.835497	0.163432	0	0	0	0	0	7.63344	6.09034	0	3.37878	0	0	1.93161	0	0	43.1012	10.9732	0	0	5583.26	5001.37	8.84258	0	0	0	0	0	0	0	0	0	0	0	0	1.44306	0
55195	C14orf105	NM_018168	Kidney	0	0	0	0	0	0	0.345772	0.199034	0	0	0	0	0	0	0	0	0	0	0	0	0	0	206.544	0	0	0	615.7	78.5265	0	0	0	43.5848	0	0	0	0	0	0	0	0.262525	0	3.83355	0
1014	CDH16	NM_004062	Kidney	0	0	0	0	0	0	0	0	0	0	0	0	0	0	0	0	0	0	0	0	0	0	22.4254	0	0	0	3466.33	0	0	0	0	0	0	0	0	0	0	73.5668	0	0	0	0.988903	0
1188	CLCNKB	NM_000085	Kidney	0	0	0	0	0	0	0	0	0	0	0	0	0	0	0	0	0	0	0	0	0	0	0	0	0	0	644.986	0	0	0	0	0	0	0	0	0	0	0	0	0	0	0	0
1409	CRYAA	NM_000394	Kidney	0	0	0	0	0	0	0	0.196247	0	0	2.94133	0	0	0	0	0	0	0	0	1.89695	0	0	0	0	0	0	723.406	132.28	0	0	0	13.1893	2.58873	0	0	0	0	0	0	0	0	0.788663	0
8029	CUBN	NM_001081	Kidney	2.97284	0	0	0	4.25413	0	0	1.72812	2.70195	0	0	0	0	0	8.98594	0	0	0	0	0	0	0	32.0707	0	0	0	2605.07	0	4.05781	0	0	0	4.05719	4.51362	3.98975	91.1043	0	0	10.5894	12.788	0	11.2074	3.45495
1594	CYP27B1	NM_000785	Kidney	0	19.3	0	0	22.5458	7.71508	8.40034	3.7726	27.773	6.71781	9.33956	0	0	0.867128	3.02217	2.51033	0.854048	0	29.3762	43.2172	5.53536	21.9923	82.8819	0	277.982	0	957.577	8.70394	9.29762	0	0	18.6857	2.2044	0	17.3312	7.09661	0	0	21.4049	19.8922	9.04808	15.4201	0
1644	DDC	NM_000790 /// NM_001082971	Kidney	0	614.414	0	0	0.794794	0	0	0.142333	0	0	0	1.01287	0	0	1.3164	0	1.11699	399.683	0.862804	0	0	202.296	26.8885	0	0	0	2348.34	543.435	0.936327	0	0	0	0	0	0.463309	20.5462	0	0	0	0	0	0	2.86626
1800	DPEP1	NM_001128141 /// NM_004413	Kidney	0	0	0	0	0	0	0	0	0	0	23.9302	0	0	0	0	0	0	0	0	0	0	0	0	0	0	0	2191.82	0	0	0	0	305.725	0	0	0	225.783	0	0	0	0	0	0	0
1950	EGF	NM_001963	Kidney	0	4.34301	10.0343	0	0	21.4579	31.0027	27.6559	2.25289	1.82046	0	1.53928	1.47613	12.3529	20.2904	14.2095	6.72305	3.27218	402.214	0	4.11395	5.94515	139.371	0	94.6449	110.567	1243.81	5.5928	3.73754	0	431.337	98.305	7.46649	41.8781	38.2469	1.50307	24.9951	21.5056	2.63493	22.888	4.24606	5.26228	0
2028	ENPEP	NM_001977	Kidney	266.765	31.3989	25.0703	2.64983	0.502173	0	0.249601	0.423201	0	0.232577	2.19191	3.51842	0	2.49695	6.62287	16.0034	2.26452	18.1388	34.1037	141.935	2.68064	25.405	290.043	8.8511	3.02079	69.7812	1161.29	274.347	6.54959	5.39769	41.2934	25.0005	339.646	7.60663	65.9614	3.4765	29.5355	30.8511	0.643311	1.74872	85.9158	251.418	16.7058
2326	FMO1	NM_002021	Kidney	238.915	44.625	0	0	0	0	0	2.16129	0	0	0	0	0	0	0	0	0	0	333.582	0	12.8102	27.9272	13.0603	20.7695	0	0	2641.14	45.2544	1.78323	0	0	0	3.04935	0	192.258	29.0368	0	0	177.545	3.77508	0	14.5882	180.191
2348	FOLR1	NM_000802 /// NM_016724 /// NM_016725 /// NM_016729 /// NM_016730 /// NM_016731	Kidney	0	39.7173	0	0	0	0	0	1.80302	0	0	0	15.8895	0	11.4816	133.829	130.469	11.0197	0	617.429	14.5368	5.48061	0	326.127	0	0	0	2696.45	0	1192.27	0	0	640.64	937.152	0	19.0412	0	0	316.685	5.72544	0	0	117.392	0
2299	FOXI1	NM_012188 /// NM_144769	Kidney	0	0	0	0	0	0	0	0	0	0	0	0	0	0	0	0	0	0	20.856	0	0	0	0	0	0	0	122.738	0	0	0	1.28992	0	0	0	0	0	0	0	0	0	0	0	0
486	FXYD2	NM_001127489 /// NM_001680 /// NM_021603	Kidney	15.3486	29.5573	0	70.2726	48.3177	30.3188	18.7175	30.5128	62.6282	119.782	10.3457	23.9724	17.2459	19.4122	16.5047	20.6299	23.6678	25.6592	26.1643	72.2407	34.0355	26.2829	112.916	40.1707	73.8369	18.5463	5087.48	274.209	37.7792	35.1184	11.4963	1111.35	48.8485	13.0753	15.5197	38.2487	97.9545	0	44.2293	57.1545	11.8095	63.2123	36.8422
79623	GALNT14	NM_024572	Kidney	0	0	9.04078	0	0	0	198.935	1.82609	0	0	13.6604	0	0	77.444	51.18	0	33.7316	13.4595	2.55278	0	31.353	18.1331	7.55319	641.375	15.2783	0	1089.46	0	9.38401	0	0	0	0	0	17.0514	33.052	0	0	24.4173	127.694	5.31547	2.33353	37.8314
6928	HNF1B	NM_000458	Kidney	0	0	11.2305	14.7425	0	0	0	2.33544	1.83498	1.83849	0	0	0	1.4872	0	0	0	0	0	0	0	102.896	103.049	0	0	0	501.366	12.8396	96.5489	0	0	413.535	1.39271	14.7966	1.16931	12.675	0	0	7.6585	11.4688	2.88493	96.9172	1.53483
3758	KCNJ1	NM_000220 /// NM_153764 /// NM_153765 /// NM_153766 /// NM_153767	Kidney	0	0	0	0	0	0	0	0	0	0	0	0	0	0	0.951228	0	0.170987	0	0	0	0	0	16.297	0	0	0	970.376	0	1.38572	0	0	0	0	0	0	0.29803	0	0	0	0	0	0	0
9365	KL	NM_004795	Kidney	99.7396	15.5085	25.3042	11.0843	0.895219	25.4835	1.95661	4.8104	1.48988	3.45298	1.33376	159.681	2.69187	23.3823	296.516	70.6369	23.8694	15.9229	36.4351	7.0267	3.22419	24.1311	281.49	7.09912	20.5912	47.3068	1896.27	7.86614	20.9929	31.1624	18.0185	17.5176	265.175	107.808	62.5785	22.7957	0	63.4517	4.64269	12.2886	2.78618	45.7658	60.6739
4036	LRP2	NM_004525	Kidney	23.5747	6.10841	14.923	47.3442	0	0	5.63033	3.57148	3.37564	1.62795	1.68713	132.394	6.73872	54.0987	181.63	209.112	50.2057	307.07	471.357	5.92302	0	7.25109	454.591	0	0	10.0739	1986.05	0	14.2625	4.96904	3.46034	7.04359	375.924	0	3.6082	4.68917	0	524.189	3.38844	12.5719	18.1745	3.24199	4.3202
9027	NAT8	NM_003960	Kidney	0	0	0	0	0	0	0	0	0	0	0	0	0	0	0	0	0.391665	0	0	0	0	8.99187	29.5022	0	0	0	7543.32	1257.94	0.898331	0	0.357415	0	0	0	0	0	0	0	0	0	0	0	0
51471	NAT8B	NM_016347	Kidney	0	0	0	0	0	42.8894	14.8394	35.4932	0.836679	2.00465	8.17838	0	0	0	0	0	0	0	0	0	0	0	9.4354	0	0	0	357.106	8.44297	2.18311	0	0	0	0	4.46873	0	1.03568	0	0	0	4.10536	0	0.70774	0
50507	NOX4	NM_001143836 /// NM_001143837 /// NM_016931 /// NR_026571	Kidney	81.1344	0	36.2637	11.4703	0	0	0.593381	0.24243	0	0	0	2.20594	2.24498	27.8755	4.99069	20.5976	13.4075	11.1817	19.4504	35.4287	16.2246	0	55.1181	11.7742	0	104.214	1702.75	0	12.3498	0	15.0905	44.3042	62.8798	15.7176	68.5553	8.40715	85.9437	0	1.55511	1.93291	97.359	138.91	0
7827	NPHS2	NM_014625	Kidney	0	0	0	0	0	0	0	0	0	0	0	0	0	0	0	0	0	0	0	0	0	0	0	0	0	0	1737.77	0	0	0	0	0	0	0	0	5.01014	0	0	0.66665	0	0	0	0
5105	PCK1	NM_002591	Kidney	2125.1	64.3811	0	0	1.79897	0	0	0	0	0	0	0	0	0.244585	6.61162	21.5607	0	13.3519	13.5623	86.0374	0	3739.03	165.121	3.92643	2.08943	47.6684	5957.13	5860.81	1.63458	2.10305	2.3392	134.917	0	0	122.023	0	0	0	0	0	0	1.49541	9.08114
5174	PDZK1	NM_002614	Kidney	0	3.61272	0	0	1.73307	0	0.853798	5.42736	0	0	1.17984	0	315.425	1.14993	5.54209	0	0.696414	0	331.202	0	0	35.8146	247.364	0	0	1.06398	3309.12	794.012	4.24962	0	0	364.311	7.82275	0	131.357	0	0	0	1.88438	0	1.6304	22.6925	362.345
10158	PDZK1IP1	NM_005764	Kidney	41.5361	0	42.2162	0	0	127.877	677.152	313.856	1.99637	1.90408	22.031	0	0	0	0	0	0	0	317.967	54.8616	2281	759.587	132.627	2880.54	0	0	8245.38	0	172.025	0	0	363.27	39.7039	59.7085	600.028	0	0	0	256.639	726.099	0	75.8673	1380.89
58510	PRODH2	NM_021232	Kidney	0	9.97705	64.2753	28.6941	0	30.4244	0	10.3112	0	0	39.083	5.76581	48.2585	8.65674	6.44987	5.80633	19.3968	5.59159	53.2798	0	46.4909	0	7.10047	0	60.5826	0	2336.45	2009.8	82.5179	44.3534	16.8818	22.7438	0	74.0303	0	22.2976	77.4277	0	5.80056	21.8491	0	2.84065	3.9489
5745	PTH1R	NM_000316	Kidney	267.589	408.461	134.145	20.8184	0	0	0	4.42494	3.27115	3.49548	0	92.5363	71.1686	135.082	127.826	268.17	129.196	348.132	50.5764	218.432	37.7567	21.9943	108.215	209.681	0	203.856	3011.82	451.456	52.1147	87.4659	218.876	27.1367	325.828	0	155.744	129.866	0	0	21.3234	19.3863	522.91	198.06	0
5972	REN	NM_000537	Kidney	0	0	0	0	0	0	0	0	0	0	0	0	0	0	0	0	0	0	0	0	0	0	0	0	0	0	282.872	0	0	0	0	0	5.44901	0	0	0	0	0	0	0	0	1.05058	0
54546	RNF186	NM_019062	Kidney	0	0	0	0	0	0	0	0	0	0	0	0	0	0	0	0	0	0	0	0	0	490.759	380.433	0	0	0	485.467	0	0	0	0	0	0	0	0	0	0	0	0	0	0	0	0
6555	SLC10A2	NM_000452	Kidney	4.78894	0	0	16.7534	0	8.18299	3.99268	5.24553	4.67792	2.47429	11.6339	2.70964	0	16.2018	11.7929	7.19997	5.62586	13.0469	6.75222	2.46081	8.61204	31.935	30.5103	23.0938	9.15309	7.73347	223.498	26.5607	2.42143	8.65213	9.54699	13.6833	8.5744	0	8.98974	9.06876	0	0	6.19687	26.8948	19.7664	6.45503	3.38646
6557	SLC12A1	NM_000338	Kidney	0	0	0	2.55156	0	0	0.287945	0.0862211	0	0	0	3.25735	0.794775	2.09608	5.00956	4.07354	1.97352	5.45584	3.02403	0	0	2.91192	0	0	0	0.98924	2992.26	1.89548	0	0	0	0	0	0	0	3.33173	0	0	0	0.3406	0	0.123222	0
6559	SLC12A3	NM_000339 /// NM_001126107 /// NM_001126108	Kidney	0.823807	5.86003	70.221	10.3313	27.5663	9.118	0.605654	11.1759	4.44694	4.06745	13.3834	5.43323	3.48532	5.74632	0	14.2247	4.08536	0	3.76732	0.86308	12.7057	4.05616	0	19.8383	9.27677	10.1975	432.862	17.335	11.7967	22.4867	9.21655	8.93066	13.6441	17.9696	3.16855	9.13391	7.15354	9.11467	34.7388	1.50655	3.20284	10.2275	0
6561	SLC13A1	NM_022444	Kidney	0.161099	0.812325	0	0	0.463328	0	0	0.318465	0.436492	0.338135	0.709396	1.06791	0.83508	0.622381	0.545837	0.225254	0.403042	1.06086	0.316392	0.565074	0.420077	4.01439	0	0	1.48224	0.613193	647.669	2.48739	0.172006	0.359988	0.376927	0	0	0	0.310485	0.892364	0	0	0	0.291121	0	0.758246	0.708906
64849	SLC13A3	NM_001011554 /// NM_022829	Kidney	0	3.60533	0	0	0	0	0	0.0647835	0	0	0	2.64892	2.34612	4.38852	13.5165	17.8264	3.84131	75.9342	0	27.4214	0	0	0	0	0	0	2468.57	0	20.1066	0	0	0	67.9401	3.5089	0	1.25967	0	0	0	0	0	0	0
6568	SLC17A1	NM_005074	Kidney	0	0	0	0	0	0	0	0	0	0	0	0	0	0	0	0	1.83645	0	0	0	0	5.59346	0	0	0	0	704.883	140.528	0	0	0	0	0	0	0	5.63911	0	0	0	0	0	0	0
10786	SLC17A3	NM_001098486 /// NM_006632	Kidney	0	0	0	0	0	0	0	0	0	0	0	0	0	0	0	0	0	0	0	0	0	0	0	0	0	0	1880.46	319.153	0	0	0	0	0	0	0	0	0	0	0	0	0	0	0
55867	SLC22A11	NM_018484	Kidney	0	0	0	0	0	0	0	0	0	0	0	0	0	0	0	0	0	0	0	0	0	0	117.511	0	0	0	497.954	0	0	0	0	0	303.881	0	0	0	0	0	0	0	0	0	0
6582	SLC22A2	NM_003058	Kidney	0	0	0	0	0	0	0	0	0	0	0	0	0	0	0	0	0	0	0	0	0	0	0	0	0	0	768.725	0	0	0	0	0	0	0	0	0	0	0	0	0	0	0	0
9356	SLC22A6	NM_004790 /// NM_153276 /// NM_153277 /// NM_153278	Kidney	0	0	0	0	0	0	0	0	0	0	0	0	0	0.190675	0	0	0.193475	2.04517	0	0	0	0	0	0	0	0	1486.84	0	0	0	0	0	0	0	0	0	0	0	0	0	0	0	0
9376	SLC22A8	NM_004254	Kidney	0	0	0	0	0	0	0	0	0	0	0	0	0	0	1.90918	0	0	0	0	0	0	0	0	0	0	0	2165.99	0	0	0	0	0	0	0	0	0	0	0	0	0	0	0	0
9154	SLC28A1	NM_004213 /// NM_201651	Kidney	11.1909	0	0	0	0	0	0	0.729239	3.85244	0	0	0	0	7.42339	8.05085	0	0	16.2392	3.28582	0	0	31.013	4.78717	0	0	5.0657	300.468	232.137	2.66622	0	53.4603	22.9104	6.14032	0	0	8.6032	0	0	0	0	0	2.57873	0
6569	SLC34A1	NM_003052	Kidney	2.89269	2.84435	0	0	1.57241	3.60969	1.69842	0.230575	0	1.27136	0	0	0	1.18276	0	0	0.377509	0	0	0	0	3.59574	0.844514	0	0	1.06832	610.349	0	0.546652	0	0	0	0	0	1.18962	0.816856	0	0	0.873198	1.30941	5.27466	0.832551	0
159963	SLC5A12	NM_178498	Kidney	0	0	0	0	0	0	0	0	0	0	0	0	0	0.480012	0	0	0	0	0	0	0	0	135.726	0	0	11.4851	429.956	0	0	0	0	0	1.13922	0	0.975896	0.541066	0	0	0	0	0	0.170743	1.7682
6524	SLC5A2	NM_003041	Kidney	3.39927	0	0	0	0	0	0	7.60303	0	0	0	0	0	1.08012	0	0	0	0	0	0	0	0	0	0	0	0	1006.09	46.0989	0	0	26.2598	0	0	0	0	103.175	0	0	0	0	0	0	0
6540	SLC6A13	NM_016615	Kidney	5.10837	0	44.9061	29.5742	0	0	0	8.65183	16.1003	41.84	0	21.1699	110.984	104.525	26.4304	38.1464	33.9174	42.6233	19.2893	0	13.0396	0	7.28375	0	0	46.858	597.574	264.995	20.9323	0	10.567	24.1169	55.7316	18.0038	0	100.069	0	74.8499	0	15.5695	20.2685	10.653	0
11136	SLC7A9	NM_001126335 /// NM_014270	Kidney	5.14933	13.9059	0	0	3.30315	0	2.86316	8.0948	10.265	4.06736	0	0	9.50697	19.1414	24.7638	0	19.1278	0	16.6683	0	0	16.0806	52.7028	0	0	0	2045.58	563.368	12.4857	0	3.33409	0	0	0	32.7266	0	0	0	19.187	0	0	2.34739	18.429
6819	SULT1C2	NM_001056 /// NM_176825	Kidney	1.29606	2.42312	9.16314	0	0	0	0.195971	0.100802	0.317863	0	2.60017	0	0	0.660709	3.00599	0	0.471941	5.5437	3.79749	2.67462	2.12904	1.46177	556.328	8.10837	0	7.11894	850.943	13.5278	16.6065	0	1.77511	85.6326	0.451406	0	1.53219	0.991576	0	132.814	2.39682	4.70714	2.97598	33.7751	3.45799
7369	UMOD	NM_001008389 /// NM_003361	Kidney	0	4.39223	0	0	0	0	0	0.228504	0	0	0	0	0	0	0	0	0	0	0	0	0	0	0	0	0	0	14297.2	0	0	0	0	0	0	0	0	0	0	0	0	0	0	0.339171	0
7512	XPNPEP2	NM_003399	Kidney	13.1228	0	3.84024	0	1.23685	0	1.05325	1.13019	0	5.6211	0	0	0	0.800219	0	0	0	0	0	0	0	59.8383	0	0	0	5.11236	1714.43	167.67	2.4869	0	0	0	5.56408	0	54.6413	0	0	0	0	38.7266	23.1858	0.631892	26.6183
29974	A1CF	NM_014576 /// NM_138932 /// NM_138933	Liver	33.2663	57.4499	105.463	60.4034	0	93.2681	0	51.1725	34.3199	47.3727	172.247	57.3345	86.713	31.3769	5.36584	93.8309	50.6977	0	8.10157	12.7866	200.769	1021.47	12.8747	304.176	332.68	29.2517	1063.76	5275.59	162.073	107.228	42.8817	592.186	99.9613	215.576	18.3816	126.967	165.58	353.376	72.1935	55.8158	20.396	56.91	0
13	AADAC	NM_001086	Liver	328.255	1281.06	0	0	0	0	0	0	0	0	0	0	0	0	0	0	0	0	4.95559	0	12.7235	0	0	0	0	2.06886	10.8366	3856.78	34.5968	0	0.816486	154.126	18.2388	0	184.166	0.906809	0	0	0	0	0	0	334.831
23460	ABCA6	NM_080284	Liver	334.013	13.364	54.2693	9.11402	0	0	0	0	0	0	0	0	0	0	3.98847	6.55445	1.96263	51.202	28.4303	0	0	0	0	0	0	140.875	3.52114	567.667	5.29194	29.789	5.12218	0	0	0	193.749	0	0	0	22.8031	0	0	3.185	90.1375
5244	ABCB4	NM_000443 /// NM_018849 /// NM_018850	Liver	1.87276	89.8761	0	548.19	68.1579	0	19.5552	10.4363	0	0	0	0	0	0	0	0	0	0	0	0	0	0	2.10991	0	0	10.319	0	938.491	0	0	6.94824	0	0	0	46.523	1.49052	0	0	114.389	0.729346	0	1.24491	23.6052
1244	ABCC2	NM_000392	Liver	0	0	0	0	0	0	0	0.092611	0	0	0	0	0	0	0	0	0	0	0	0	0	0	0	0	0	0	58.5815	413.023	0	0	0	0	0	0	0	0	0	0	0	0	0	0	0
64240	ABCG5	NM_022436	Liver	0	4.19576	0	0	0	0	0	0	0	0	0	0	0	0	0	0	0.274094	0	0	0	0	0	0	0	0	0	0	981.058	0.54382	0	0	0	0	0	0	0	0	0	0	0	0	0	0
36	ACADSB	NM_001609	Liver	85.5582	66.8863	5.48077	11.6186	66.2525	2.78749	5.90249	16.2799	71.6386	46.1556	6.10307	5.47902	2.99985	16.3727	50.0712	15.8791	5.66674	57.0586	166.691	6.55573	12.2184	88.3416	43.1966	57.102	2.35593	102.157	215.956	1207.69	28.5994	1.62543	42.2681	42.5994	4.50663	34.2258	112.836	46.4535	3.0568	0	46.9001	9.08722	15.9112	55.6921	74.1326
8309	ACOX2	NM_003500	Liver	226.503	71.1905	0	0	0	0	0	0	0	0	0	0	0	0	3.83563	0	0	0	19.884	0	7.96248	146.983	133.634	28.589	0	360.575	772.036	2560.43	3.7487	0	7.49068	0	2.44832	0	37.8082	10.2876	0	74.7095	0	3.65913	0	7.11561	340.402
54988	ACSM5	NM_017888	Liver	443.267	3.89714	0	0	0	0	0	0	0	0.754137	12.8598	21.2971	13.6904	3.63116	33.618	51.438	5.84591	131.116	12.6669	0	3.16776	0	166.176	0	0	0	155.376	1553.98	4.88097	60.9804	53.3795	5.28067	1.1126	0	51.9593	3.43854	0	46.1126	1.80233	0	0	1.03603	16.3357
124	ADH1A	NM_000667	Liver	143.057	49.3155	32.189	20.1344	7.60138	0	4.1164	3.99127	10.5354	19.602	9.98003	36.8644	14.1834	21.4951	4.54604	23.3963	18.2019	13.6652	22.5467	0	10.0487	53.3965	25.9282	31.2614	0	74.094	77.1485	7430.07	47.18	28.6812	50.9688	108.667	14.2212	4.95929	32.3498	36.1649	0	0	6.96952	10.2274	13.6072	16.8697	8.81864
126	ADH1C	NM_000669	Liver	401.369	4.80486	5.49781	0	0	0	0	0.106687	0	0	0	0	0	0	0	0	0	0	20.4768	0	0	1817.26	17.6006	0	0	11.4209	28.9421	5108.31	835.551	0	21.3198	951.237	0	5.08929	6.61836	0	0	0	2.92144	0	0	3.49905	0
130	ADH6	NM_000672 /// NM_001102470	Liver	0	0	0	0	0	0	0	0.0803787	0	0	0	0	0	0	0	0	0	0	0	0.916283	0	41.6247	8.89145	0	0	0	320.686	3517.25	49.4895	0	0.622652	19.6646	0	0	0.751979	0	0	0	0	0.479103	0	0	0
173	AFM	NM_001133	Liver	0	0	67.0507	0	0	0	0	1.92762	0	4.36092	10.3928	21.9364	19.3389	2.02875	1.71932	10.8523	10.4069	0	0	0	16.3768	0	0	23.9069	0	45.1016	471.682	3408.43	6.29008	12.247	24.6474	0	8.62072	0	1.61271	7.18288	14.9594	0	2.42958	0	0	8.49523	0
174	AFP	NM_001134	Liver	0	26.2895	0	0	0	0	0	0.385051	0	0	0	0	0	0	2.5608	0	0.728021	11.8835	77.5148	0	1.5765	0	4.98916	0	0	0	0	2215.11	56.0311	0	0	7.24292	13.0461	0	2.28731	1.22546	10.2349	0	0	0.617949	2.20011	0.478555	0
189	AGXT	NM_000030	Liver	0.483418	0	0	0	0	0	0	0.138065	0	0	0	0	0	0.0916197	0	0	0.130919	0	0	36.2213	0.442778	0	0	0	0	0	36.2755	4956.16	1.13655	0	0	0	0	0	0	0.307293	0	0	0	0	0	0.108147	0
197	AHSG	NM_001622	Liver	0	15.7741	0	0	0	0	0	0	0	0	0	0	0	0	0	0	0.671754	0	0	0	0	0	0	0	0	1.8175	0	15354.3	45.1691	0	1.92985	0	2.25188	0	0	3.51558	0	0	0	0	0	0	0
1109	AKR1C4	NM_001818	Liver	5.51167	0	0	0	0	0	0.673835	0.474167	0	0	0	0	0	0	0	0	0	0	2.0924	0	0	0	0	0	0	0	0	2759.37	0	0	0	17.9067	1.79787	0	0.852387	0	0	0	0.783318	0	0	0	0
6718	AKR1D1	NM_005989	Liver	11.1425	5.19576	12.0191	0	0	7.6175	2.43833	4.79842	9.08757	10.3996	5.71556	5.34692	7.30181	4.12349	2.79962	13.644	2.94442	2.0552	19.0839	0.985798	5.37863	12.106	1.52315	14.0294	28.7685	20.317	3.24835	5107.66	12.4269	2.92891	13.3922	9.02282	3.79502	6.7218	4.81069	4.98795	0	0	6.71672	9.4798	6.98078	10.3275	14.3133
213	ALB	NM_000477	Liver	2.04284	384.795	0	0	0	2.98769	0.401112	0.86528	0	0.785343	0	13.4512	0	5.17834	2.40111	7.88596	10.3514	10.847	596.339	0	2.67772	0	163.897	0	0	1.39931	1383.5	20915.4	350.349	0	2.17848	1308.99	140.508	8.26747	0.600319	32.186	0	132.217	0	0	1.14977	5.67686	0
8659	ALDH4A1	NM_001161504 /// NM_003748 /// NM_170726	Liver	212.985	61.371	64.9249	4.5563	0	0	2.00034	5.58993	0	0	0	53.6704	0	21.2362	98.5808	161.806	34.0883	219.61	45.5634	1.35022	93.259	0	24.2029	326.4	0	57.9902	1438.74	1861.7	3.41149	0	103.169	0	168.259	38.9131	28.7951	0	0	0	0	0.787092	2.02818	6.0546	61.9888
64577	ALDH8A1	NM_022568 /// NM_170771	Liver	20.4916	37.9991	0	7.61266	30.9967	9.66528	9.9258	15.8497	42.3182	56.1714	13.452	93.6677	92.899	120.04	194.125	51.7714	62.1138	153.235	69.221	9.91128	3.52884	17.3937	23.5118	3.8583	15.6168	9.44321	1734.3	4850.78	10.1978	5.45009	16.0411	23.0173	27.1682	2.72428	38.1632	11.8391	40.8496	0	24.101	35.6595	11.9253	40.834	18.4086
229	ALDOB	NM_000035	Liver	0.159837	6.02131	0	0	0.210661	0	0	0.146499	0	0	0	0	0	0	0	0	0.130609	0	0.179987	0	0	466.808	1.63642	0	0	0	9360.92	14106.1	10.1605	0	0	500.803	0.16076	0.503593	0	0	0	0	0	0.233032	0	0.0365072	0
259	AMBP	NM_001633	Liver	0	6.49844	0	0	0	0	0	0	0	0	0	0	0	0	0	0	0	0	0	0	0	0	0	0	0	0	0	23874.9	26.4456	0	0	551.882	0	0	0	0	0	0	0	0	0	0	0
283	ANG	NM_001097577 /// NM_001145	Liver	516.057	7.01892	10.7672	0	5.84897	59.8283	0	12.3207	0	0	0	0	0	1.39181	17.364	0	0.890155	7.3255	182.81	531.937	78.9523	288.883	228.836	95.4517	124.414	11.3582	146.585	8029.89	285.084	0	4.23316	209.777	6.49786	294.19	259.672	52.2566	36.3709	0	6.89895	0	150.164	103.448	299.704
27329	ANGPTL3	NM_014495	Liver	0	0	0	0	0	0	0	0.30945	0	0	0	0	0	0.699517	1.88322	0	0.412874	4.28707	0	0	0	0	1.7555	0	0	0	261.313	2413.06	1.27321	0	0	0	0	0	1.36557	0	0	0	0	2.05908	0	0	2.21753
11199	ANXA10	NM_007193	Liver	0	0	357.234	0	0	0	0	0	0	0	0	0	0	0	0	0	0	0	0	0	0	0	0	13.0775	0	0	0	1553.97	0	0	1.78141	445.915	0	0	0	0	21.844	0	0	0	0	0	0
325	APCS	NM_001639	Liver	6.58769	5.28764	16.1077	0	6.86787	0	4.17115	3.36554	0	13.2569	2.50312	0	0	3.41045	2.61759	0	2.81661	5.01957	0	0	0	12.7906	5.50832	0	0	2.71933	7.15548	10283	11.4173	0	17.8774	687.338	16.1681	0	0	14.4335	15.9844	0	0	5.89478	3.38682	4.08613	0
335	APOA1	NM_000039	Liver	0	308.826	0	0	0	0	0	0	0	0	2.07174	0	0	0	0	0	1.09593	0	0	0	0	0	0	0	0	19.1454	0	25733.1	73.429	0	0	0	4.39573	0	0	1557.19	0	0	0	0	0	0	0
336	APOA2	NM_001643	Liver	0	9.69756	0	0	0	4.22725	0	0.178143	0	0	0	0	0	0	0.373897	0	0.598606	0	0	0	0	3.35161	0	0	0	0.438499	0	21990.2	68.1105	0	0	2.1981	6.99744	4.27272	0	2.20086	0	9.10191	0	0.394906	0.874381	0	0
338	APOB	NM_000384	Liver	232.628	14.5725	0	0	0	0	0.78991	0.560085	0	0	2.65269	3.2748	0	4.90879	4.29803	14.4461	9.77991	21.1826	0	0	0	25.3509	4.33024	10.0212	0	378.145	0	12229.9	56.4164	0	12.039	0	4.19005	0	10.0137	31.5623	0	38.1481	0	3.08466	0	6.1234	8.49484
341	APOC1	NM_001645	Liver	205.697	9281.98	0	0	0	0	0	0.244202	0	0	180.989	1376.34	0	9.12635	371.47	1139.03	37.5423	2331.72	110.292	0	0	0	37.6354	0	940.239	2.95097	61.8633	19305.1	1850.48	1238.26	0	0	75.6985	0	209.721	31.8662	39.8706	60.8211	94.0347	0	0	58.3358	1910.33
344	APOC2	NM_000483	Liver	0	16.6878	0	0	0	0	0	0	0	0	0	0	0	0	109.436	0	13.64	182.423	0	0	0	0	0	0	0	0	0	17549.1	35.0792	0	0	0	0	0	0	0	0	0	0	0	0	0	0
345	APOC3	NM_000040	Liver	0	7.03546	0	0	0	0	0	0	0	0	0	0	0	0	0	0	0	0	0	0	0	0	0	0	0	0	0	24426.8	40.2001	0	0	0	0	0	0	0	0	0	0	0	0	0	0
346	APOC4	NM_001646	Liver	50.7077	69.9975	140.443	106.855	0	90.2809	11.4359	77.1174	106.186	140.136	182.169	145.753	181.867	75.0352	28.3443	141.594	141.301	34.9782	49.4447	6.50716	104.351	48.0332	7.01858	24.361	153.178	125.701	177.826	3285.07	162.884	184.845	145.927	261.795	137.841	208.639	18.5637	110.048	98.4208	315.96	76.7	32.3495	80.8669	76.2374	5.60096
319	APOF	NM_001638	Liver	0.417415	0	0	0	0	0	0	0.816957	0	1.29462	0	0.661776	0	0.74381	0.598606	0	0.506813	3.74701	1.15311	0	0.911346	3.7347	2.52262	0	0	0	0	2494.9	0	1.30468	0	0	0.427854	3.62746	0	0	0	0	0	0	2.68476	0.504244	0
350	APOH	NM_000042	Liver	0	22.0999	0	0	7.76684	0	0.892805	0	0	0	0	0	0	0	1.77272	0	0.44081	0	1.98819	0	0	7.17896	3.48247	0	0	0	263.726	22372.1	80.5844	0	0	402.251	3.24155	0	4.1453	1.03175	0	0	5.11879	0	0	3.93507	0
55937	APOM	NM_019101	Liver	81.7197	61.592	100.267	18.7654	3.71855	86.404	54.446	52.1266	66.1323	327.618	112.744	42.5211	11.3477	23.1617	17.4923	54.6905	39.3698	5.79078	78.3639	16.8079	42.4372	20.7873	64.6526	27.4125	123.159	77.3907	1921.07	5006.03	148.697	93.737	108.445	27.3296	64.6579	109.828	63.5824	258.94	105.353	82.5114	54.3084	123.158	54.3171	63.1114	43.3289
383	ARG1	NM_000045	Liver	11.7564	9.28063	7.0117	9.48125	1.71691	11.8319	797.155	81.904	65.5105	12.9695	427.784	34.4504	21.2477	20.8615	21.9122	8.82103	47.1054	14.5174	2.49813	0	707.309	38.6114	0	60.5225	5.99137	20.8139	25.3727	7440.12	36.5285	10.8605	26.2262	17.7377	30.7695	6.12459	1982.16	8.92108	13.8075	0	2.26179	2867.58	30.7423	5.95339	3715.11
415	ARSE	NM_000047	Liver	0	10.2062	0	0	0	0	0	0	2.90272	0	0	5.07853	0	0	0	0	0	0	12.6331	11.1127	13.0446	167.003	44.3903	0	0	0	485.381	1388.31	37.8697	0	0	420.581	0	0	1.85932	0	0	0	10.5178	1.45479	0	66.4997	3.13281
432	ASGR1	NM_001671	Liver	0	0	0	0	23.1953	297.478	7.26771	59.6134	0	0	1.90959	0	56.4698	11.2649	3.06603	0	8.12003	0	0	0	0	0	0	0	0	0	0	3067.19	1.71758	0	0	0	0	0	0	119.05	0	0	0	35.6746	1.37783	0	0
433	ASGR2	NM_001181 /// NM_080912 /// NM_080913 /// NM_080914	Liver	0	0	0	0	210.654	818.466	0	66.8991	0	0	0	0	0	0	0	0	0	0	0	0	0	0	5.21667	0	0	0	0	5566.96	1.92204	0	0	0	0	0	0	0	0	0	65.2029	0	0	0	0
22809	ATF5	NM_012068	Liver	103.911	173.513	85.2962	126.792	57.5623	292.761	24.926	58.6834	53.7859	37.629	162.564	75.2505	54.0414	49.0677	34.4495	68.2226	56.5444	44.9502	110.68	65.2662	56.3279	77.3277	58.3644	59.5285	55.833	61.5068	74.1561	2539.07	98.8661	142.195	107.904	41.7407	86.9366	93.8283	53.1229	111.314	99.0565	104.551	172.847	74.6712	67.4906	75.4745	47.1619
563	AZGP1	NM_001185	Liver	428.816	11.208	25.5532	13.5639	0	13.0177	2.82341	7.96357	15.0827	11.3677	24.9166	73.7679	38.2545	22.5551	90.9092	121.213	58.6319	364.414	3760.46	9.90676	63.2079	52.2487	31.327	68.2595	10.727	288.201	982.985	7124.79	101.286	20.6928	26.6421	426.154	10.1932	4434.64	1465.41	182.493	21.6901	49.9549	36.7463	14.9444	11.9027	21.3116	1656.15
570	BAAT	NM_001127610 /// NM_001701	Liver	0	0	0	0	0	0	0	0.206313	0	0	0	0	0	0	0.835824	0	0	0	0	0	0	4.19385	0	0	0	0	0	2069.25	0	0	0	0	0	0	0	0	0	0	0	0	0	0	0
590	BCHE	NM_000055	Liver	522.951	349.56	141.948	0	0	7.96439	1.22854	1.44128	1.8639	1.54749	1.15821	184.738	88.2348	159.126	325.605	205.589	136.989	271.523	24.2104	1.67587	93.5158	452.637	450.441	399.793	0	224.033	46.776	3373.23	46.4497	15.5639	92.9945	132.07	3.28006	90.9447	413.317	49.5783	101.39	0	0	2.34767	1546.09	174.396	189.378
23743	BHMT2	NM_017614	Liver	1318.57	129.034	19.7954	0	0	0	0	0.215642	0	0	0	18.338	0	3.51728	41.3611	73.7929	6.64898	143.718	28.2042	2.75464	1.7702	24.6625	998.813	37.3015	0	142.035	2981.73	3895.31	3.62043	45.205	76.1087	0	4.58012	40.0217	124.996	20.9021	10.0448	74.3419	1.49869	0	0	205.431	56.088
717	C2	NM_000063 /// NM_001145903	Liver	153.021	55.76	48.812	0	27.6563	68.1348	5.31313	12.2836	6.31943	3.57137	52.5851	0	0	4.27469	9.78789	0	2.49386	9.49423	29.8376	4.85223	7.16945	68.951	59.3156	26.9912	0	40.3029	66.2746	2539.87	280.733	362.526	0	209.55	414.526	17.2058	145.436	11.0886	0	57.8413	86.7637	1.88627	0	80.6452	144.987
722	C4BPA	NM_000715	Liver	0	8.80129	0	0	0	0	191.396	12.2104	0	0	0	0	0	0	0	0	0	0	91.3807	0	5.98505	0	0	0	0	0	0	7485.45	373.163	38.8534	0	147.719	12.306	0	0	0	0	0	0	29.5671	0	257.336	0
725	C4BPB	NM_000716 /// NM_001017364 /// NM_001017365 /// NM_001017366 /// NM_001017367	Liver	0	0	0	0	13.2883	0	0	0.177011	0	0	0	0	0	0	0	0	0	0	0	0	0	0	0	0	0	0	0	1400.56	0	0	0	0	3.2411	0	0	0	0	0	9.06244	0	0	0	0
727	C5	NM_001735	Liver	103.133	25.5951	27.0394	87.709	176.651	99.7234	21.4589	34.3026	39.6897	4.87986	50.3595	137.926	74.7649	91.7541	119.29	134.331	80.4345	127.322	111.851	35.4656	74.5126	32.4219	143.33	23.4006	108.784	68.1963	148.741	3696.68	115.312	51.6345	23.8957	179.771	4.37484	122.705	104.684	82.1102	11.2638	0	82.6877	102.549	65.2503	79.1888	87.7946
729	C6	NM_000065 /// NM_001115131	Liver	211.861	0	0	0	0	0	0	0.296592	0	0	0	0	0	0	0	0	0	0	0	0	0	0	114.783	0	0	1672.81	0	5613.25	42.7193	0	0	1871.34	0	0	0	7.21392	0	0	0	0	0	0	0
26238	C6orf123	NR_026773	Liver	0	0	0	0	0	0	0	0	0	0	0	0	0	0	0	0	0	0	0	0	0	0	16.8771	0	0	0	0	101.228	0	0	0	0	0	0	0	0	0	0	0	0	0	0	0
731	C8A	NM_000562	Liver	0	0	0	0	0	0	0	0.0765748	0	0	0	0	0	0	0	0	0	0	0	0	0	0	0	0	0	0	0	3236.03	1.25808	0	0	0	0	0	0	0	0	0	0	0	0	0	0
732	C8B	NM_000066	Liver	0	0	14.182	0	0	0	0	0.480346	0	0	0	0	0	0	0	0	0	3.49944	6.41472	0	0	0	0	0	0	0	0	5453.61	68.9098	0	0	0	0	0	0	13.9032	0	0	0	0	0	2.51894	0
733	C8G	NM_000606	Liver	0	0	0	0	0	0	0	0	0	0	0	0	0	0	0	0	0	0	0	0	0	11.225	0	0	0	0	0.985427	2189.26	0	0	0	0	0.242162	0	0	0	0	0	0	0	0	0	0
735	C9	NM_001737	Liver	0.901167	0	0	0	0	0	0	0.0630067	0	0	0.674985	0	0	0.179294	0	0	1.5037	0	0	0	0	0	17.337	0	0	0.735411	0	3726.07	0	0	0.301814	0	0	0	0.422024	0.974501	0	0	0.871069	0	0	0	0
763	CA5A	NM_001739	Liver	0	0	0	0	0	8.49182	0	0.230782	0	0	0	0	0	0	0	0	2.41788	6.42814	0	0	0	0	0	0	0	0	0	160.34	0	0	0	0	0	0	0	0	0	0	0	0	0	0	0
875	CBS	NM_000071	Liver	0	0	0	0	0	0	0	0	0	0	0	122.387	589.88	164.164	238.439	344.115	104.927	308.182	0	131.686	0	30.3547	0	0	35.4786	0	0	1195.51	2.62187	0	0	84.9551	0	59.5704	2.06679	0	28.7225	0	0	0	0	9.92419	0
6360	CCL16	NM_004590	Liver	9.48025	0	0	0	0	0	1.83424	0.188518	0	0	0	0	0	0	0	0	0	4.21384	2.39831	0	0	7.22493	0	0	0	0	0	472.66	0	0	5.87569	0	0	0	0	0	0	0	0	0.940698	0	0	3.99794
922	CD5L	NM_005894	Liver	0	0	0	0	0	0	0	0	0	0	66.1122	0	0	0	0	0	0	0	0	0	0	0	0	0	0	0	0	235.946	0	64.8789	0	0	0	0	0	0	0	0	0	0	0	0	0
1066	CES1	NM_001025194 /// NM_001025195 /// NM_001266	Liver	5046.63	101.745	129.759	0	195.882	869.394	40.7203	175.132	0	8.98121	37.8915	0	0	0	6.25319	0	0.616053	3.08803	171.053	1.18707	7.37819	370.318	311.038	720.907	0	410.364	4.12635	9239.62	4416.49	108.813	3.23634	369.008	19.9869	415.215	736.328	94.3699	0	0	12.2164	17.9637	562.844	175.637	179.869
3080	CFHR2	NM_005666	Liver	114.999	86.5175	245.659	15.4285	13.333	52.6138	1.36064	22.4435	77.5541	39.8487	82.4091	114.082	91.858	48.155	48.8073	133.672	69.6305	101.719	75.6231	122.452	30.9493	17.1205	42.7065	12.2755	126.527	245.578	104.904	6986.76	186.087	113.71	124.826	126.446	157.662	150.977	117.652	83.5777	118.699	135.416	27.0777	15.2218	94.0762	49.4417	105.84
10877	CFHR4	NM_006684	Liver	0	0	0	0	0	0	0	0.0689445	0	0	0	0	0	0	0	0	0	0	0	0	0	0	0	0	0	0	0	3305.18	0	0	0	0	0	0	0.698963	0	0	0	0	0	0	0	0
81494	CFHR5	NM_030787	Liver	0	0	0	0	0	0	0	0	0	0	0	0	0	0	0	0	0	0	0	0	0	0	0	0	0	0	0	640.206	0	0	0	0	0	0	0	0	0	0	0	0	0	0	0
23562	CLDN14	NM_001146077 /// NM_001146078 /// NM_001146079 /// NM_012130 /// NM_144492	Liver	0	0	0	0	0	0	0	0.4253	0	7.84909	0	0	0	2.69558	0	0	0	0	2.37981	31.8398	0	0	4.18116	0	0	0	54.3247	237.237	0	0	2.0225	0	0	0	0	4.19573	12.7275	0	0	4.44791	2.52449	1.63297	0
51266	CLEC1B	NM_001099431 /// NM_016509	Liver	0	0	0	0	0	189.317	68.3501	112.049	7.386	10.5588	5.10629	0	0	0	0	0	0	0	0	0	0	0	0	0	0	0	0	786.919	3.0717	0	0	0	0	0	0	8.95709	0	0	0	36.4317	0	2.70072	0
10584	COLEC10	NM_006438	Liver	0	4.41645	0	0	0	0	0	0	0	0	0	0	0	0	0	0	0	0	0	0	0	0	0	0	0	0	0	216.601	0	0	0	0	0	0	0	0	0	0	0	0	0	2.5441	0
78989	COLEC11	NM_024027 /// NM_199235	Liver	142.767	994.787	44.009	0	0	0	0	0	0	0	0	0	0	0	4.00262	0	0	0	5.0033	0	4.30154	0	0	16.49	0	524.92	462.199	1543.05	9.80969	31.8569	0	577.713	89.2749	0	2.43386	105.621	79.775	0	3.74076	0	4.05762	58.197	0
1356	CP	NM_000096	Liver	30.6723	25.8832	71.9403	0	0	0	0	0.136702	0	0	8.67733	106.584	9.1656	3.42245	143.357	287.287	11.6302	258.782	67.5982	0	4.32579	17.5786	25.6802	0	0	107.631	14.1882	3856.45	717.939	181.448	1.89858	16.0087	78.7302	56.559	232.397	2.33717	0	0	50.4361	0.831438	0	467.961	31.3462
1361	CPB2	NM_001872 /// NM_016413	Liver	0	4.69813	17.7742	0	0	0	0.91142	0.447609	0	0	2.22232	0	0	1.18251	2.13749	0	0.828978	0	3.53816	0	0	0	267.253	0	0	0	0	8961.08	100.992	0	0	43.2593	2.38394	0	1.76355	0	0	0	1.88003	1.30614	0	1.90555	0
1369	CPN1	NM_001308	Liver	12.6596	13.0091	20.751	71.8582	0	34.5277	1.98938	3.30446	2.87865	3.04527	14.8437	33.2668	0	41.7732	9.79701	37.1441	33.8377	7.11212	36.4604	14.5969	22.4375	29.9601	3.11353	0	27.309	9.20311	24.5088	1524.08	12.2168	0	2.70561	45.6991	0	14.3153	10.5833	56.8743	0	0	5.00553	3.32741	4.49172	19.4878	0
1370	CPN2	NM_001080513	Liver	0	3.74368	0	0	0	0	0	0	1.4299	0	0	0	0	0	0	0	0	0	0	0	0	0	0	0	0	0	41.3251	1276.16	0	0	0	0	0	0	1.11743	0	0	0	0	0	0	0	0
1373	CPS1	NM_001122633 /// NM_001122634 /// NM_001875	Liver	67.3108	5.05311	36.7779	12.9488	1.69071	0	1.73162	6.80194	5.97754	1.35628	7.5202	54.4713	27.3262	15.1441	35.8248	81.7406	33.1833	276.108	87.9052	19.8685	11.2405	9.34067	77.7284	35.7059	56.3406	26.9012	23.5146	7074.2	45.6005	9.47182	15.988	21.1487	176.458	31.7163	85.5381	67.8089	24.9157	63.1786	1.23743	0.410794	12.4368	32.7887	6.78011
1393	CRHBP	NM_001882	Liver	213.594	80.2116	0	0	13.2485	0	0	6.84438	0	1.33152	122.527	10.2644	0	113.632	85.1896	252.08	67.1042	77.5952	0	0	0	0	0	0	0	32.2781	232.516	1024.07	1.75964	24.12	0	0	39.5438	0	8.7085	0	0	0	0	32.426	0	2.48305	0
1401	CRP	NM_000567	Liver	0	0	0	0	0	0	0	0.0338999	0	0	0	0	0	0	0	0	0	0	0	0	0	0	0	0	0	0	0	1654.76	0	0	0	184.156	0	0	0	0	0	0	0	0	0	0	0
1491	CTH	NM_001902 /// NM_153742	Liver	71.9217	270.356	11.6108	21.3931	1.86455	0	1.68706	7.55253	28.9412	66.7238	22.0699	30.1436	31.7791	52.0875	81.7409	55.7166	35.3741	84.2801	19.8705	428.306	1.39073	66.6561	107.836	50.0506	0	16.4607	166.18	1485.85	8.30028	4.1729	23.7196	24.136	0.95868	17.8418	34.9185	84.6285	36.7456	16.9962	5.13999	23.1284	11.0533	54.8698	32.852
1543	CYP1A1	NM_000499	Liver	8.02751	0	204.607	0	0	5.34765	0	0	0	0	4.61006	0	0	0	0	0	0	0	0	124.393	0	0	0	14.5653	0	11.9031	0	349.669	13.2446	0	0	0	22.0243	7.28684	25.3614	0	25.7131	0	0	31.3625	0	1.25231	34.1327
1544	CYP1A2	NM_000761	Liver	44.2388	35.0208	178.788	65.2223	17.8624	52.0002	44.9198	66.565	82.0769	87.5534	90.2486	75.2576	95.6881	52.878	40.1281	70.554	64.1194	52.0404	51.4903	12.2667	59.0716	79.5211	48.8949	53.5683	77.8774	75.1642	85.6991	5897.4	75.289	54.7618	71.5038	79.4299	81.3186	69.9794	59.5159	69.2938	52.8101	106.817	42.4918	53.3004	123.866	65.5902	11.1572
1592	CYP26A1	NM_000783 /// NM_057157	Liver	0	0	0	0	0	0	0	0.193035	0	0	0	0	0	27.3195	6.95314	0	28.6131	0	79.0439	0	0	0	0	0	0	0	0	650.329	57.4322	0	0	0	15.5853	0	0	0	0	0	0	0	0	91.5882	0
1593	CYP27A1	NM_000784	Liver	11.2574	222.601	0	0	0	589.058	278.577	45.3647	0	0	0	0	0	1.77466	58.1467	0	5.48543	187.812	73.0238	130.569	0	120.941	32.5532	0	66.7226	0	42.9491	2967.59	150.551	0	4.10458	0	0	14.1002	60.9614	7.34705	0	0	0	54.766	0	6.70472	298.198
1548	CYP2A6	NM_000762	Liver	51.0774	51.5265	51.7225	28.8102	6.56149	30.5867	15.6459	25.2413	17.0688	22.9208	18.9361	68.7337	75.8616	48.1697	37.6518	105.207	60.1356	17.604	117.308	2.61965	113.198	0	3.35341	103.426	167.019	80.0177	29.1753	8283.63	308.967	34.6074	50.2413	36.7325	68.5053	45.3819	13.1097	25.0644	94.5581	107.395	30.8895	26.7542	29.5739	30.9933	6.62862
1549	CYP2A7	NM_000764 /// NM_030589	Liver	5.89929	0	0	0	0	0	0	1.90101	0	0	28.8993	0	0	1.86409	0	0	2.98791	0	48.6929	0	55.7093	11.0577	0	0	0	37.5508	0	3630.72	278.462	0	82.8744	0	5.00542	0	0	18.9128	0	0	7.471	2.76009	0	5.97612	3.33106
1555	CYP2B6	NM_000767	Liver	7.5155	8.97839	34.0691	8.76089	0	5.52911	0.899133	6.06761	4.5602	11.2154	6.41664	2.33327	9.2309	6.47276	3.36449	2.40415	7.30038	1.98459	8.22209	5.11512	6.49028	19.7652	2.16535	2.40387	0	8.71233	34.592	1404.69	44.5352	7.46609	16.7569	7.98002	10.4811	12.186	7.10134	11.9537	5.05562	35.072	4.24541	5.96485	9.05555	7.86434	1.87756
1557	CYP2C19	NM_000769	Liver	0	5.15762	0	0	0	0	0	4.11611	6.39397	0	0	0	0	2.12741	2.05509	0	0	0	7.12796	3.00507	5.74824	9.05267	0	0	0	0	0	1259.84	0	0	1.74227	54.9358	0	0	7.8444	3.84474	0	0	3.40364	0	15.0321	2.49751	7.78462
1558	CYP2C8	NM_000770	Liver	0	19.5542	35.7373	0	0	0	2.95638	2.58392	1.05595	0	12.971	80.0396	54.4236	73.3813	72.7443	52.7136	57.7809	18.3857	11.1646	2.02763	0	8.3498	80.1741	0	0	8.6754	36.6834	6714.72	47.9179	0	9.94187	234.643	9.14097	3.67828	1.06622	142.851	0	19.6702	1.75065	4.91331	1.20689	8.15187	0
1559	CYP2C9	NM_000771	Liver	36.8412	38.5998	220.497	63.114	5.84231	77.3006	9.08805	46.7518	78.4649	83.282	107.75	111.793	126.274	65.672	28.6438	102.165	115.244	15.0601	72.6475	11.2207	346.57	92.0357	8.40828	330.042	161.461	122.427	126.708	6724.74	152.867	93.1262	142.316	367.544	98.3785	123.822	60.1736	87.0672	128.133	125.241	63.4563	25.1029	41.2015	121.059	73.768
1565	CYP2D6	NM_000106 /// NM_001025161	Liver	4.77241	12.2381	3.0804	4.86008	11.0244	3.13126	35.48	6.13008	11.8527	3.20056	7.59555	3.11779	2.36041	7.07474	12.0476	1.14503	3.70959	22.1697	8.40645	12.0948	1.14499	30.168	4.64168	0	0	0	4.32279	718.703	3.63512	0	0.544785	0	0.700754	0	4.59128	9.27107	0	0	6.65587	19.3981	4.2655	6.75952	9.98039
1571	CYP2E1	NM_000773	Liver	4.23945	4.74505	6.46939	2.30835	160.4	0	1.74185	4.39374	8.01265	3.30889	10.9832	20.3538	70.9386	77.5294	51.3341	15.3914	44.302	42.9868	20.2584	4.38658	8.0281	8.46784	78.634	346.537	3.30047	3.63706	23.7486	11732.3	3.69536	2.30706	9.35583	4.76947	3.29442	11.6954	108.905	56.6273	2.80786	5.90164	249.844	2.06905	15.213	21.5992	26.416
1576	CYP3A4	NM_017460	Liver	10.2283	17.8375	14.863	8.23468	1.60326	4.79662	0	4.8565	0	0	4.31762	4.74212	20.1832	10.7646	5.01067	2.22259	7.49905	6.43132	7.66204	2.70836	38.1802	40.5522	1.69792	5.77815	2.51811	0.71087	27.4264	3202.46	10.4342	5.13223	1.98122	27.5657	4.13272	12.419	12.4973	5.33048	33.7564	0	1.01771	28.1475	9.52853	9.8801	10.9469
64816	CYP3A43	NM_022820 /// NM_057095 /// NM_057096	Liver	2.23371	8.58537	0	0	0.829175	1.18084	0.390679	0.464258	0	0	0	0	0	0.428166	1.08992	0	0.615648	0	0.463936	0.451256	0	7.83074	1.39324	0	0	0.533407	5.04628	514.633	0.46324	0	0	3.95183	1.89577	1.87739	1.49943	42.0737	0	5.50297	0.594011	2.11028	0.51893	0.977899	5.24717
1577	CYP3A5	NM_000777	Liver	6.18089	69.3115	168.548	3.13073	1.23715	0	0	1.91631	1.3415	0.341741	0	0	0	0.350279	1.15551	0	0.418156	0.612989	0	78.5722	578.472	1266.86	99.8724	151.855	6.02053	0	299.603	2329.74	33.3253	0	0.200514	712.697	12.5852	342.268	292.024	0	18.7394	0	32.0293	0.218506	6.8994	90.07	283.071
1551	CYP3A7	NM_000765	Liver	1.86983	12.8073	0	0	0	0	0	0.230452	0	0	0.829209	0	0	0.209655	0	0	0	0	0	0	0	22.774	0	0	0	0	62.5165	4812.16	29.5654	0	0	0	10.1102	6.10854	8.49791	1.18906	10.4208	0	1.67257	3.20386	0	1.72499	5.31829
1579	CYP4A11	NM_000778	Liver	0	0	0	0	0	4.17729	0.955068	1.19313	1.5063	1.61623	0	0	0	2.02514	2.59966	0	0	2.82553	2.06021	1.21643	0	5.19214	7.41592	0	0	1.61464	2022.47	3856.47	3.24983	0	0	0	1.10072	0	0	2.16457	0	0	0	12.7684	4.12724	0	1.75895
284541	CYP4A22	NM_001010969	Liver	0.872546	3.13592	10.6878	26.8816	0	0	1.06801	1.07582	0	0	0	0	0	0	4.98693	0	0.662622	0	0	0	0	33.2019	13.9894	0	0	1.20244	2366.74	3642.6	2.84168	0	0	0	1.24915	0	0	0	0	12.7976	3.65738	3.81548	6.26733	1.05831	3.2482
57834	CYP4F11	NM_001128932 /// NM_021187	Liver	0	2.12805	0	0	0	0	0	0	0	0	0	0	0	0	0.549134	0	0	0	0	0	0	0	168.05	8.18128	0	0	5.56551	381.602	1.00822	0	0	0	0	0	0	0	0	0	0	0	0	2.10652	0
66002	CYP4F12	NM_023944	Liver	5.73684	0	55.0632	0	0	0	75.7665	1.52235	0	0	0	0	0	0	0	0	0	0	4.44443	0	365.084	552.563	0	489.387	0	0	9.85141	1173.23	47.9861	0	0.674184	78.1829	0	0	410.387	0	0	0	15.6967	0	0	1.22276	249.738
8529	CYP4F2	NM_001082	Liver	0	0	0	0	0	0	417.569	1.58365	0	0	0	0	0	0	0	0	0	0	0	0	0	0	320.788	0	0	0	249.48	2885.62	0	0	0	0	0	7.49906	3.84204	0	0	0	0	0	0	0	219.778
1581	CYP7A1	NM_000780	Liver	0	0	0	0	0	0	0.282558	0.0449073	0	0	0	0	0	0	0	0	0	0	0	0	0	3.67702	0	0	0	0.378595	0	328.091	0	0	0	0	0	0	0.717646	1.26712	0	0	0	0.333569	0	0.18802	0
51181	DCXR	NM_016286	Liver	938.188	499.009	8.22101	127.016	1019.82	506.65	405.569	352.092	813.273	476.955	244.85	577.696	844.55	534.146	956.348	918.843	388.019	1287.55	803.859	232.422	824.343	613.885	2987.65	1952.64	11.3097	778.637	2877.43	14403.6	507.882	359.307	697.299	0	323.02	2204.12	458.58	424.513	180.18	157.34	644.873	718.761	145.995	418.527	1142.64
1733	DIO1	NM_000792 /// NM_001039715 /// NM_001039716 /// NM_213593	Liver	0	0	0	0	1.87811	0	0	0.497202	0	0	1.49868	1.96408	0	1.19834	1.17206	0	1.6639	0	9.46078	0	0	0	2.50163	0	0	0	1407.68	2617.62	53.0485	0	1.62645	7.25436	1.17615	4.62199	0	21.0623	13.3767	2142.39	0	2.5854	0	0.651137	0
79962	DNAJC22	NM_024902	Liver	0	0	0	0	0	0	0	0	0	0	0	0	0	0	0	0	0	23.8337	4.74966	3.85778	0	25.8182	0	0	0	0	77.1416	429.15	2.5524	0	0	0	0	0	0	0	0	0	0	0	0	12.4364	0
1807	DPYS	NM_001385	Liver	16.1986	40.3405	0	0	0	0	0	0.120321	0	0	0	0	0	0.809001	5.1789	0	3.12203	6.76948	2.44051	0	0	0	3.65556	0	0	0	1794.43	3842.11	2.9007	0	0.674689	0	0	37.8399	2.19615	5.19622	20.7187	0	0	1.49093	0	0.518628	0
1962	EHHADH	NM_001966	Liver	231.862	14.696	0	7.56238	7.89937	0	0.50533	2.6795	5.2865	0	1.72315	0.785709	0	2.55898	17.0108	4.50905	4.00697	18.2324	23.7625	4.6791	11.5167	146.037	75.3364	29.4701	21.5587	35.6197	727.52	1764.94	17.9324	8.13337	3.11365	62.1168	5.72413	6.2677	63.5548	20.9854	16.0788	31.662	52.8773	4.13522	2.33197	44.5899	40.73
2159	F10	NM_000504	Liver	77.0774	41.9646	41.1093	8.30735	0	0	0	0.679358	0	0	2.74564	0	3.15565	1.56286	0	1.74619	0	0	5.03046	2.01586	10.6616	11.3954	138.31	11.2671	9.33665	96.6607	10.7581	1191.75	26.0692	42.0442	32.6469	36.4672	10.3579	62.1804	137.892	60.678	7.91295	22.7551	2.73742	5.67128	34.1032	86.8052	30.7192
2160	F11	NM_000128	Liver	0	0	0	0	0	0	1.21974	1.99499	3.16064	1.41248	2.40941	2.48389	0	0.810815	0	0	0	0	0	0	20.5328	6.63605	0	15.2408	0	3.14276	86.9934	929.744	1.70361	7.0057	1.29054	253.831	2.02529	9.09241	0	2.4032	0	0	6.08609	0	0	0.750953	2.92416
2161	F12	NM_000505	Liver	0	0	0	15.7987	9.48177	0	29.538	1.88486	0	0	0	7.54806	0	7.33722	44.0553	0	11.1033	0	0	0	282.966	97.5532	0	388.811	0	0	0	7779.43	12.2455	0	0	0	0	0	66.2923	2.71195	0	0	10.2479	13.3134	0	0	229.76
2165	F13B	NM_001994	Liver	3.35353	0	37.1846	0	0	4.0045	0	0.184326	1.53561	1.35046	1.09838	2.15939	1.93398	2.24646	0.619779	1.10392	2.20155	2.89763	1.36112	0	0	0	0.816831	0	2.36882	1.13497	2.89212	1023.51	1.84977	0	11.7343	0	0.607318	3.09517	2.09758	0	0	0	0	1.39152	0	0.576969	0
2147	F2	NM_000506	Liver	0	0	0	0	0	0	0	0	0	0	0	0	0	0	0	0	0	0	0	0	0	0	0	0	0	0	0	9931.71	10.1803	0	0	0	0	0	0	0	0	0	0	0	0	0	0
2153	F5	NM_000130	Liver	28.1431	0	36.5717	0	0	647.52	887.265	229.515	344.132	6.00596	46.0183	0	0	1.4722	58.0598	0	2.87688	21.8392	0	2.23237	0	14.5306	92.8293	0	0	38.4567	24.7516	3136.14	10.6365	31.3925	0	195.579	1064.48	0	22.2407	9.11646	0	0	0	134.583	103.143	0.663547	4.49125
2155	F7	NM_000131 /// NM_019616	Liver	72.3469	36.3794	211.435	185.654	39.8452	125.879	69.0225	98.0374	89.9472	109.013	168.966	138.964	111.883	105.844	62.3865	110.918	100.511	72.0092	84.8002	62.6623	68.1864	65.5013	71.4403	140.255	109.394	142.184	194.664	2673.82	112.756	99.8596	202.913	95.8729	109.768	102.648	83.008	95.9429	84.3041	112.957	90.3894	185.083	106.532	61.6079	24.7154
2158	F9	NM_000133	Liver	1.50436	4.51454	0	0	3.40846	0	1.4048	1.6027	3.25346	2.97341	0	0	0	1.25994	0	0	0.734728	2.30781	2.25409	1.30321	3.27422	0	3.60832	27.4192	0	1.94992	0	6478.73	7.01243	0	4.06073	0	1.17317	0	4.28627	2.03411	0	0	0	9.74227	2.32419	0.60314	5.48482
2220	FCN2	NM_004108 /// NM_015837	Liver	21.3744	175.648	0	0	9.15791	0	3.46219	4.54239	0	0	0	0	0	0	0.878802	0	0	0	12.1314	0	0	6.1011	0	0	0	0	11.9099	1060.21	0	0	0.590648	0	0	0	0	0	0	0	1.96801	9.20063	0	0	0
8547	FCN3	NM_003665 /// NM_173452	Liver	13.1958	136.669	14.4665	0	3.11956	0	2.79674	0.248757	0	0	0	0	0	0	0	7.02439	0	0	0	0	0	0	0	0	0	48.6872	258.747	4329.43	332.21	0	1.15574	18.1173	48.2417	0	0	0	0	0	0	0	0	0	0
26998	FETUB	NM_014375	Liver	0	0	0	0	0.945738	0	0	0	0	0	0	0	0	0	0	0	0	0	0	0	5.03078	0	1.42734	0	0	0	0	806.588	0.83689	0	0	0	0	0	2.12476	0.369086	0	0	0.814659	0	0	0.520227	21.5156
2243	FGA	NM_000508 /// NM_021871	Liver	0	5.39957	0	0	0	0	0	0	0	0	0	0	0	0	0	0	0.678383	0	0	0	1.50472	0	0	0	3.21048	0	42.8261	11578.2	18.6179	0	0.54849	139.883	9.38407	0	0	47.903	0	0	0	0	0	0	0
2244	FGB	NM_005141	Liver	0	8.23275	3.80794	0	0	0	0	0.208058	0	0.574268	0	0	0	0	0	0	0.590971	0	4.19725	0	0	2.49291	0	0	0	0.500205	94.8481	13104.7	25.6908	0	0	37.5942	13.393	0	0	0.839703	0	0	0	0	1.90319	9.22539	0
2264	FGFR4	NM_002011 /// NM_022963 /// NM_213647	Liver	0	102.981	0	0	0	2.22306	0	0.286026	0	0	0	0	0	0.136162	0	0	0	0	7.04159	61.2123	0	9.96487	3.29427	0	0	0	66.5002	138.777	13.9355	0	0.584739	8.16109	0	4.28133	0	3.51599	0	0	0	0	1.14588	0.525103	0
2266	FGG	NM_000509 /// NM_021870	Liver	0	521.708	0	0	0	0	0.649652	0.603396	0	1.27072	0	0	0	1.74261	0	0	0.732799	0	11.6133	0	2.01933	0	0	0	22.0921	3.84101	42.4619	14786.8	120.891	0	0	120.171	327.079	4.81605	0	39.7734	0	33.5183	0	1.06929	0	0	0
2267	FGL1	NM_004467 /// NM_147203 /// NM_201552 /// NM_201553	Liver	67.4394	144.281	222.928	145.684	21.4512	113.468	39.9624	78.8231	76.3846	74.5984	78.1781	190.17	167.273	88.1415	74.1696	115.081	136.71	73.9772	131.008	16.0065	121.293	16.5914	24.3804	157.218	131.064	103.539	48.3923	8761.52	188.613	110.281	220.286	4523.07	194.056	133.888	58.9257	235.049	178.143	190.395	71.6061	68.1874	13.9106	164.009	5.03509
2328	FMO3	NM_001002294 /// NM_006894	Liver	141.36	66.6455	6.02847	0	0	0	0	0.499276	0.387863	0.55141	8.41133	13.8503	6.10228	4.79884	3.26272	15.5952	5.42443	2.69845	14.5934	0.303239	2.32628	0	6.54773	13.2335	0	37.2556	76.2852	4312.74	215.365	30.5922	19.8987	27.713	1.88554	2.2453	49.6131	3.88136	2.90374	9.82907	22.0879	0.146784	0.284555	2.96288	79.7007
2330	FMO5	NM_001144829 /// NM_001144830 /// NM_001461	Liver	0	20.6894	4.67994	15.3231	37.9542	72.7705	25.9186	20.5333	4.26668	0	1.88263	0.87532	0	0	3.57926	0	0.35342	13.1724	151.779	0	1.97748	205.848	36.3182	0	4.55127	0	153.797	1856.86	121.466	0	1.36099	74.7773	0	12.2464	91.3072	35.4062	0	0	9.43971	5.36951	2.41292	12.1944	12.1516
10841	FTCD	NM_006657 /// NM_206965	Liver	0	0	0	0	0	0	0	0	0	0	0	0	0	0	0	0	0	0	0	0	0	0	4.53249	0	0	0	555.723	2582.75	0	0	0	0	0	0	0	100.467	0	0	0	0	0	0	0
2538	G6PC	NM_000151	Liver	0	0	0	0	0	0	0	0	0	0	0	0	0	0	0	0	0	0	0	0	0	0	0	0	0	0	763.854	3513.89	0	0	0	0	0	0	0	0	0	0	0	0	0	0	0
2584	GALK1	NM_000154	Liver	0	0	0	0	4.15554	0	25.2164	0.429276	0	0	0	0	0	0	0	0	0	0	0	0	0	0	0	0	0	0	0	100.072	0	0	0	0	0	0	0	0	0	0	0	0	0	0.731878	0
57733	GBA3	NM_001128432 /// NM_020973	Liver	1.71	0	16.0729	27.5052	2.3375	16.8675	2.34042	6.12265	9.5838	5.09959	43.2359	18.177	3.63053	10.8405	2.72006	14.6747	14.6436	3.0097	12.9517	7.15586	8.68502	222.614	28.7249	18.3215	11.9315	27.7839	1205.21	1638.24	13.927	5.343	20.7521	45.651	6.34126	22.7094	6.41759	82.3203	11.0336	61.6854	2.56572	7.16117	2.58718	32.135	1.66747
2638	GC	NM_000583	Liver	0	0	0	0	0	0	0	0	0	0	0	0	0	0	0	0	0	0	0	0	0	0	0	0	0	0	26.2046	13183.6	15.1635	0	0	2379	0	0	0	0	0	0	0	0	0	0	0
2646	GCKR	NM_001486	Liver	0	9.09622	0	0	0	0	0	0	0	0	0	0	0	0	0	0	0	0	0	0	0	0	0	37.4775	0	0	0	817.535	0	0	0	36.7871	0	0	0	3.52387	0	0	4.05391	0	0	0	0
2705	GJB1	NM_000166 /// NM_001097642	Liver	0	0	0	0	12.9353	0	0	3.19555	0	2.90142	0	84.149	12.5125	59.2566	83.7157	140.765	75.3048	407.572	10.665	0	0	208.661	150.146	0	0	0	300.272	2068.68	11.9359	0	0	145.072	0	15.9695	2.38317	23.7339	0	0	17.738	0	0	73.0134	0
27165	GLS2	NM_013267	Liver	0	0	0	10.8207	0	0	0	0.958115	0	0	0	45.3577	439.783	312.281	205.292	31.9425	153.099	22.1784	0	0	0	0	0	0	0	0	0	1290.39	0	0	0	0	0	0	0	0	0	0	0	0	0	0	6.19088
10249	GLYAT	NM_005838 /// NM_201648	Liver	653.555	0	0	0	0	0	0	1.30182	2.48694	4.54293	1.6866	7.20164	2.99287	2.42202	0.760237	2.62341	1.73204	1.49657	6.53194	0.962527	6.2655	3.12433	9.57496	12.6815	16.2183	6.61898	2062.27	2417.29	4.58593	0	7.85985	0	7.81015	2.50073	8.53643	1.98915	0	8.51	0.881181	2.58902	2.29152	1.82239	0
27232	GNMT	NM_018960	Liver	0	4.31431	0	0	99.8225	0	18.1063	1.76449	0	1.5476	0	0	0	0	0	0	0	0	5.18379	0	0	0	0	0	0	1.54714	0	3027.64	2.3093	0	0	267.36	0	170.468	0	0	0	0	10.2949	0	0	0.86994	0
2875	GPT	NM_005309	Liver	15.721	0	0	0	0	0	0	5.1269	0	0	0	0	0	0.571075	0	0	0	0	3.30111	0	0	98.3107	0	0	0	3.29771	74.8317	341.095	1.21359	0	6.15623	0	0	0	13.8522	0	0	0	0	3.4596	0	0	49.1204
2877	GPX2	NM_002083	Liver	6.05952	37.6149	0	0	0	0	0	11.0676	19.9957	0	6.05526	0	0	0	6.23199	0	0	0	20.9177	4.10552	9.72337	26.6652	398.045	0	0	0	960.723	1488.82	10.9662	0	85.3488	128.502	4.33638	20.5013	5.1242	12.0443	0	0	7.8417	0	0	54.3612	31.9797
2998	GYS2	NM_021957	Liver	32.2842	0	0	0	0	0	0	0.13796	0	0	0	0	0	0	0	0	0	0	0	0	165.635	0	0	219.176	0	0	0	1162	0.567475	0	0	0	0	0	0.975401	0	0	0	0	0	0	0	0
23498	HAAO	NM_012205	Liver	3.39278	0	0	31.4766	0	0	0	2.81606	0	0	0	0	0	0	0	0	0	0	11.4428	0	0	0	0	0	0	0	110.167	1097.83	0	0	0	0	0	0	0	0	0	0	6.83021	0	0	3.26836	0
3026	HABP2	NM_004132	Liver	17.0531	44.4732	0	0	8.16085	0	14.5205	12.6282	43.4544	42.5716	0	0	0	22.1948	32.4486	29.763	14.1478	16.1779	63.4847	6.64979	37.1781	13.2185	47.0774	18.0712	12.4912	48.0385	313.039	4692.46	48.9176	0	59.0457	594.003	29.5119	45.1196	29.8949	34.8399	0	99.3877	10.9282	43.4207	109.521	278.399	3.14036
57817	HAMP	NM_021175	Liver	37.4231	65.0027	54.5365	60.4797	63.457	74.3057	69.4872	42.343	47.816	46.8501	23.4034	188.809	101.761	101.496	260.026	244.439	98.241	262.359	87.7508	26.9089	22.1449	27.2177	293.368	172.35	15.6893	633.221	23.093	7551.82	38.9889	28.8988	112.536	200.669	91.3093	38.7886	42.4302	28.3462	0	0	135.756	90.7833	73.119	56.1846	22.0181
54363	HAO1	NM_017545	Liver	0	0	0	0	0	0	0	0.19435	0	0	0	0	0	0	0	0	0	0	0	0	0	0	0	0	0	0	0	2757.69	0	0	2.69051	0	0	0	0	0	0	0	0	0	0	0	0
51179	HAO2	NM_001005783 /// NM_016527	Liver	0	0	0	0	0	12.1463	0	3.68938	0	0	0	27.006	12.4984	15.9023	2.50839	5.77056	18.5957	0	0	2.46539	0	0	0	0	0	4.26106	2435.53	3210.58	3.22421	0	6.84287	0	3.01425	12.7341	145.945	9.09494	0	0	0	4.89148	0	3.46574	222.498
3081	HGD	NM_000187	Liver	0.479275	0	0	0	1.4593	58.4002	43.4685	48.0369	3.18317	4.55592	0	0	0	0	0	0	0	0	37.0785	0	0	128.649	107.329	4.23	0	0	668.809	2169.07	11.1216	0	0	42.2641	0	232.258	10.3864	0	0	57.8068	0	0.592098	0	252.279	32.7653
3083	HGFAC	NM_001528	Liver	0	0	0	0	0	0	0	0	0	0	0	0	0	0	0	0	0	0	0	0	0	0	0	0	0	0	0	745.987	0	0	0	0	0	0	0	25.2916	0	0	0	0	0	0	0
3158	HMGCS2	NM_005518	Liver	0	0	729.165	0	0	0	0	0	0	0	0	0	0	0	0	0	0	0	458.446	0	1.59783	2978.65	0	0	0	18.0593	1341.03	8363.93	14.104	0	37.375	0	1.56984	505.491	162.033	416.953	0	0	1.24458	0	0	0.442663	29.1166
3240	HP	NM_001126102 /// NM_005143	Liver	393.809	10.1688	0	0	0	257.296	25.952	39.0786	0	0	112.739	0	0	0	0	0	1.28139	0	0	0	2.27215	0	60.3129	0	0	144.705	16.8406	17032.1	208.586	0	0	11.59	0	0	0	0	0	0	0	892.98	11.9326	2.31211	0
3242	HPD	NM_002150	Liver	0	0	0	0	0	0	0	0	0	0	0	0	0	0	3.18232	0	0	0	3.20105	0	0	0	6.25553	0	0	0	2726.98	9081.71	0.477183	0	0	0	0	0	0	15.2693	0	0	0	0	0	0	0
3249	HPN	NM_002151 /// NM_182983	Liver	8.13612	16.9152	0	0	11.1135	9.73548	1.2203	4.85357	1.89225	1.65855	0	32.2895	0	23.5759	43.1584	29.0691	16.2474	121.496	78.3909	13.0044	0	30.0767	97.5418	0	6.19424	78.7163	1198.62	3491.64	21.613	0	69.7589	115.118	3.33663	191.471	8.96227	8.41995	0	157.621	5.07043	1.20502	2.18558	89.4941	5.06996
3250	HPR	NM_020995	Liver	1.44004	0	0	0	0	0	0	0.326236	0	0	0	45.6621	1.60488	2.21824	53.5936	19.7873	7.0781	92.9366	0	0	0	0	0	0	0	259.638	13.3696	4290.2	0.840487	0	0.532247	0	0	0	0	1.14293	0	0	0	1.47383	0	0	0
3263	HPX	NM_000613	Liver	0	4.22303	0	0	0	0	0	0.245656	0	0	0	0	0	0	0	0	0	0	32.6594	0	0	0	0	0	0	0	0	14564.7	14.8723	0	0	0	0	0	0	0	0	0	0	0	0	0	0
3273	HRG	NM_000412	Liver	0	3.76965	0	0	0	0	0.972596	1.91997	0	1.18674	1.49002	0	1.72758	1.58249	0	1.83776	0.67018	0	3.54415	3.03366	3.38867	0	0	0	0	2.63647	373.769	9954.02	3.48289	0	1.39228	7.17893	4.96964	23.2751	1.17802	1.61319	10.276	0	0	1.42549	0	1.54276	0
3290	HSD11B1	NM_005525 /// NM_181755	Liver	785.834	77.5266	336.867	28.4527	12.1081	14.5478	21.3804	20.7641	53.4298	18.9298	33.8844	174.102	443.829	197.105	212.987	275.686	239.071	514.34	73.9925	243.154	47.7878	34.0656	432.089	22.5054	157.96	160.202	130.422	5725.51	179.585	152.096	242.221	278.904	1298.76	507.778	642.443	190.849	64.265	186.3	69.2381	22.2953	100.337	70.6606	1788.59
8630	HSD17B6	NM_003725	Liver	16	22.258	53.7025	2.52148	3.84942	0	0	0.850738	2.75906	0	0	196.996	70.6196	80.5369	170.094	139.851	60.2693	189.618	0.9722	0	4.29645	53.2237	35.0431	22.9377	0	1.84446	2.52001	5518.11	79.9335	1.24525	0.306909	0	23.1505	396.865	21.4289	227.353	10.7602	189.813	0.812642	0	1951.12	44.0274	8.16497
3373	HYAL1	NM_007312 /// NM_033159 /// NM_153281 /// NM_153282 /// NM_153283 /// NM_153285	Liver	21.2253	94.5048	0	0	0	0	0	0.140322	0	0	0	0	0	0	3.56973	0	0	0	2.02409	54.2792	8.55135	11.3997	12.5708	11.3278	0	358.866	715.252	1688.64	42.1532	0	11.7741	159.059	0	0	119.791	0	0	0	0	0	0	1.18813	265.163
3483	IGFALS	NM_001146006 /// NM_004970 /// NR_027389	Liver	3.18139	59.511	41.3017	0	19.7227	20.3805	39.8083	7.30672	24.3922	24.1988	3.83874	87	95.0934	28.1943	20.9035	20.6575	66.3475	29.6736	11.6349	7.7482	25.4726	81.0527	18.3425	43.2367	42.2377	55.6262	29.9885	2507.73	18.9366	29.3586	22.5243	0	19.9069	7.86653	17.6357	77.5541	17.1621	0	4.5664	9.80394	16.4668	17.0339	18.6672
3484	IGFBP1	NM_000596	Liver	4.47294	48.2649	5.65816	0	0	0	0	0.317622	0	0.933431	0	0	1.27905	2.1507	4.42199	32.2301	1.26418	4.11881	10.4383	7.0167	0	0	0	0	0	9.73527	25.0866	7010.02	4.63014	0	1.33643	56.7386	6760.32	3.6882	0	0	9.49836	0	0	0.757253	0	518.138	0
83729	INHBE	NM_031479	Liver	0	0	0	0	0	0	0	0.976065	0	0	0	0	1.15268	0	0	0	0	0	0	2.45107	0	0	0	0	0	0	0	1447.51	1.46854	0	4.77637	0	0	0	0	0	193.842	0	0	1.84458	0	1.45252	0
79763	ISOC2	NM_001136201 /// NM_001136202 /// NM_024710	Liver	71.4926	169.681	0	0	0	0	0	4.64374	0	0	9.55048	0	0	0	6.92333	0	0	23.2478	0	110.164	26.0896	72.3999	31.4911	383.551	0	10.0994	273.295	818.348	34.267	0	51.5455	0	0	0	77.092	292.689	0	83.5386	0	0	0	78.6869	17.3357
3697	ITIH1	NM_002215	Liver	0	6.79003	0	0	0	0	0	0.214099	0	0	0	0	0	0	1.06703	0	0	0	0	0	0	0	0	0	0	0	0	8525.9	12.6702	0	0	0	0	0	0	0	0	0	8.92584	0	0	0	0
3698	ITIH2	NM_002216	Liver	19.1134	44.2771	40.5143	0	0	38.1254	1.40081	26.1555	11.1407	24.2891	34.7556	220.996	197.274	82.6938	72.0653	142.163	126.077	59.1048	81.2321	3.2479	23.1479	0	0	17.4458	0	89.6982	78.0234	11236.9	170.433	27.5942	98.7491	0	64.7095	33.675	7.42498	43.8191	30.9159	98.6674	21.2419	0	9.93591	15.8735	7.72693
3699	ITIH3	NM_002217	Liver	5.93563	7.22724	0	0	0	0	0	0	0	0	0	0	0	0	0	0	1.75145	0	0	0	0	9.29391	12.1145	0	0	0	4.9036	8088.67	25.2876	11.4973	0	10.9878	1.3525	0	2.68277	227.683	0	0	0	0.634612	2993.77	7.74233	0
3700	ITIH4	NM_002218	Liver	0.957882	10.6806	23.1021	26.4689	33.8153	13.2882	35.4263	33.6635	47.0295	15.9181	16.3646	53.0957	67.8709	30.278	23.3781	18.3418	36.2254	22.1365	7.41296	0	23.2447	0	1.9742	0	30.7706	22.4632	13.8514	3877.81	11.1191	22.5619	177.207	40.6197	7.74936	15.9624	6.75726	9.67179	17.0317	54.8173	10.4987	8.73845	3.68376	8.83279	1.72169
79831	JMJD5	NM_001145348 /// NM_024773	Liver	0	0	0	0	4.2964	0	15.339	2.70757	5.27355	0	0	0	0	0	6.95799	0	0	5.76583	4.0969	6.15436	0	0	0	0	0	0	0	289.849	3.14576	0	0	0	0	0	2.50926	0	0	0	17.0777	0	0	6.53775	0
3795	KHK	NM_000221 /// NM_006488	Liver	1.5281	5.39415	0	0	36.2767	2.19957	0	1.51029	1.90023	0.424068	0.478999	0	7.27508	22.0396	17.8106	0	7.1671	21.0471	5.10145	1.78477	0	17.1043	10.2912	0	0	0	695.81	1312.36	0.403701	0	0	0	0	0	5.83082	4.72487	0	0	9.15387	0.578391	0	0	12.046
3818	KLKB1	NM_000892	Liver	0	0	0	0	0	0	1.2234	5.74971	23.2014	0	0	38.7017	15.1723	22.6462	64.3291	3.24257	13.3261	22.9224	5.34097	0	2.39894	8.14876	9.61476	0	0	39.9511	66.6446	2875.94	60.7801	0	11.1763	224.999	1.17534	0	1.15456	14.4725	0	0	2.33757	0.880577	0	2.98444	0
3827	KNG1	NM_000893 /// NM_001102416	Liver	2.67993	2.22996	2.60552	9.34007	0.693128	6.92663	0.241357	4.16487	5.64688	2.32196	5.89229	0.686549	1.57556	3.29079	1.54206	4.73973	2.84519	0.850181	2.70883	0	0.930265	3.90714	0	5.55804	0	8.32752	2013.02	5840.95	13.2165	4.90153	14.4271	0	0.981797	9.91953	0.491536	0.689197	0	6.4773	0	2.23416	2.6033	5.33794	1.91653
3929	LBP	NM_004139	Liver	13.2329	0	0	0	0	0	0	0	0	0	1.86128	0	0	0	0	0	0	0	4.29975	0	0	0	8.48407	0	0	0	32.523	2991.25	0	0	0.945294	8.81209	0	0	1.05495	0	0	0	0	0	0	5.14933	0.979693
3931	LCAT	NM_000229	Liver	1.27236	0	0	0	0	0	2.80017	0.0657939	0	0	0	0	174.628	0	0	0	0	0	6.07441	60.423	0	0	0	0	0	0	0	1337.2	0	0	0	0	6.2093	0	17.5671	0	0	0	0	0	9.94397	14.7051	8.38955
3950	LECT2	NM_002302	Liver	0	2.62576	0	0	0	0	0	0	0	0	0	0	0	0	0	0	0	0	0	0	0	24.2442	0	0	0	0	0	5656.3	0	0	0	0	0	0	0	73.6599	0	0	0	0	0	0	0
3990	LIPC	NM_000236	Liver	0	0	0	0	0	0	0	0.13521	0	0	0	0	0	0	0	0	0	0	0	0	0	0	0	0	0	0	0	2521.99	1.19677	0	0	0	0	0	0	0	11.8196	0	0	0	0	0	0
55908	LOC55908	NM_018687	Liver	9.81497	0	0	0	0	0	0	0	0	0	0	0	0	0	0	0	0	0	0	0	0	0	0	0	0	0	0	485.366	0	0	0	0	0	0	0	0	0	0	0	0	0	0	0
4018	LPA	NM_005577	Liver	0.91993	0	0	0	0	0	0	0.0789421	0.490163	0	0	0	0	0	0	0	0.374148	0	0	0	1.703	0	2.2345	0	0	0	15.4445	1101.87	1.69339	0	0.538509	0	0	0	0	1.25746	0	0	1.25938	0	2.01973	0	0
5648	MASP1	NM_001031849 /// NM_001879 /// NM_139125	Liver	5.00419	3.03549	0	0	0	0	1.95874	2.72319	4.28118	18.5474	20.707	1.26546	1.42776	3.27175	3.98057	4.80667	1.87236	2.00559	3.06764	0	3.88133	0	6.23997	0	17.8422	4.05801	0	316.26	15.4347	13.372	3.41496	0	6.20993	6.01098	7.81861	13.4452	8.86786	0	7.74832	1.99778	1.6836	4.90228	1.55743
10747	MASP2	NM_006610 /// NM_139208	Liver	11.6032	13.9822	43.8083	20.2369	7.16512	24.1089	4.92105	17.6288	21.7575	14.6183	31.173	36.9169	44.0137	19.5048	11.8299	30.3331	34.2263	2.95283	16.6661	1.0626	27.3962	9.49131	5.44995	32.0823	31.2409	33.8593	24.7937	1271.94	34.9667	31.0026	25.2807	33.8957	18.1398	36.3386	12.5851	37.2584	46.9076	24.6839	18.6936	9.16061	12.6633	17.0451	1.5071
4143	MAT1A	NM_000429	Liver	0	7.38647	0	0	0	0	0	0	0	0	0	0	0	0	0	0	0	0	0	0	0	0	680.044	0	0	0	0	6408.1	1.31837	0	0	0	0	0	0	0	0	0	0	0	0	0	0
4153	MBL2	NM_000242	Liver	0	3.8474	0	0	0	0	0	0	0	0	0	0.543046	0	0.249716	0	0	0	0	0	0	0	0	0	0	0	0	0	1876.04	1.09617	0	0	0	0.756848	0	0.716959	0.792846	0	0	0	0	0	0.137233	0
51085	MLXIPL	NM_032951 /// NM_032952 /// NM_032953 /// NM_032954	Liver	158.14	117.99	0	0	6.81594	0	5.59168	0	0	0	0	0	0	20.5573	9.58423	0	6.44761	0	0	0	0	0	114.228	0	0	0	45.4575	269.052	0	0	26.4077	0	0	0	0	5.81662	0	0	0	0	0	0	0
80168	MOGAT2	NM_025098	Liver	0	0	0	0	0	0	0	0.799863	0	0	0	0	0	0	0	0	0	0	0	0	5.41418	16.3441	0	0	0	0	0	135.095	0	0	0	0	0	0	0	0	0	0	0	0	0	1.92559	26.8569
9526	MPDU1	NM_004870 /// NR_024603	Liver	39.3764	147.134	0	0	0	0	22.2946	12.893	0	0	23.4636	0	0	0	7.9125	0	0	0	31.7651	213.599	45.67	28.7723	0	0	0	0	189.824	666.955	38.0843	0	0	0	24.243	0	7.45144	13.5095	0	0	0	4.95545	0	137.099	137.1
4485	MST1	NM_020998	Liver	14.904	419.009	0	0	15.2828	0	0	1.15765	2.20959	0	0	0	0	0.657865	0	0	6.34123	0	279.519	19.0333	31.9788	35.8618	376.001	0	0	0	721.806	3610	41.4274	0	0	354.351	13.9864	0	91.6306	469.542	0	0	11.6356	73.3828	0	6.52599	42.0114
11223	MSTP9	NR_002729	Liver	0	64.3137	8.85987	0	0	0	0	6.47697	5.35286	0	0	0	0	0	0	0	0	0	91.8962	0	17.2302	61.3348	130.969	0	8.38444	0	486.131	944.481	24.6495	0	0	378.864	5.88513	0	38.4852	146.849	0	0	5.4974	1.53057	6.08695	0	18.2801
4547	MTTP	NM_000253	Liver	1.17516	0	0	0	0	0	0	0.119371	0	0	0	0	0	0.369049	2.73398	0	0	0	0	0	0	4.46766	3.50653	0	4.45701	1.5293	64.437	1709.22	7.76217	0	0	0	0	0	0	94.2729	0	0	0	0.891551	0	0	0
10	NAT2	NM_000015	Liver	0	0	0	0	0	0	0	0	0	0	0	0	0	0	0	0	0	0	0	0	0	437.278	10.0606	0	0	0	0	500.773	0	0	0	0	1.62222	0	0	0	0	0	0	0	0	0	0
29881	NPC1L1	NM_001101648 /// NM_013389	Liver	0	0	0	0	0	0	0	0	0	0	0	0	0	0	0	0	0	0	0	0	0	0	0	0	0	0	0	277.568	0	0	0	0	0	0	0	0	0	0	0	0	0	0	0
8431	NR0B2	NM_021969	Liver	0	162.327	0	0	0	0	0	0	0	0	0	0	0	0	0	0	0	0	0	0	0	0	0	0	0	41.3465	10.9662	851.522	0	0	1.55673	0	0	0	0	0	0	0	0	0	0	0	0
9971	NR1H4	NM_005123	Liver	0	268.249	23.7682	29.5073	0	0	0	0.898305	0	0	0	0	0	0.669625	3.23773	0	1.93344	0	1.88196	0	0	188.17	7.39724	0	0	0	342.208	856.248	1.1453	0	0	73.3408	0	0	0	4.23288	0	0	0	0.621383	0	0	0
8856	NR1I2	NM_003889 /// NM_022002 /// NM_033013	Liver	0	0	0	0	0	0	0	0.229671	0	0	0	0	0	0	0	0	0	0	0	0	0	220.892	0	0	0	0	0	330.562	0.72169	0	0	0	0	0	0	0	0	0	0	0	0	0	0
9970	NR1I3	NM_001077469 /// NM_001077470 /// NM_001077471 /// NM_001077472 /// NM_001077473 /// NM_001077474 /// NM_001077475 /// NM_001077476 /// NM_001077477 /// NM_001077478 /// NM_001077479 /// NM_001077480 /// NM_001077481 /// NM_001077482 /// NM_005122	Liver	0	0	0	0	0	0	1.83773	0.181463	1.47244	0	0	0	0	0.57611	0	0	0	0	2.15966	1.82941	0	5.1727	0	0	0	0	79.8551	1251.04	1.84213	0	1.29023	0	0	8.14545	3.71894	23.1865	0	0	0	0.930394	2.04646	0	0
5004	ORM1	NM_000607	Liver	0	6.63303	0	0	0	0	299.32	11.7517	0	0	17.8126	0	0	0	0	0	0.347581	0	0	201.723	0	0	0	0	0	0	0	15802.7	6.50172	0	0	0	0	307.942	0	0.885973	0	0	0	962.928	0	15.754	0
5053	PAH	NM_000277	Liver	1.07564	428.174	52.8498	0	0	5.82709	0	3.11064	2.17362	2.46274	2.36238	36.3752	37.6892	120.614	68.1792	55.6757	74.3348	44.5668	6.69797	0	0	0	17.7827	0	12.8311	5.60464	3970.82	6914.41	42.3361	3.12896	7.45448	436.02	4.47445	31.2967	0.65162	39.4696	8.13493	0	2.23914	1.74569	1.34996	0.974882	0
55825	PECR	NM_018441	Liver	289.501	0	0	0	0	0	20.9026	6.89905	0	0	0	0	0	0	1.52801	0	0.566099	9.86959	1.30713	2.46206	0	8.65128	22.8112	0	0	0	70.6132	515.2	5.58717	0	1.35162	0	0	0	100.695	0	0	0	0	4.13456	0	5.13414	248.977
51268	PIPOX	NM_016518	Liver	21.559	31.8569	51.1605	52.2222	104.251	43.5358	46.3766	45.5216	45.172	37.0592	51.1738	220.57	191.887	154.394	218.384	288.085	158.957	319.152	35.0595	22.2462	20.6289	134.607	428.383	53.9177	48.6505	81.6973	1117.85	4041.03	67.5902	44.4004	104.607	53.0611	303.501	64.0946	61.6111	87.8519	0	72.3027	71.8667	46.7414	201.042	53.0019	105.623
5313	PKLR	NM_000298 /// NM_181871	Liver	0	0	0	0	0	0	0	1.09522	0	0	9.03664	0	0	0	0	0	0	0	0	0	0	0	0	0	1.60334	0	21.5323	517.653	0.175089	0	0	0	0	0	2.34352	0.347935	0	0	0	0	0	0	19.0234
5340	PLG	NM_000301	Liver	0	0	0	0	0	0	0	0	0	0	0	0	0	0	0	0	0	0	0	0	0	0	0	0	0	0	2077.46	9193.79	5.46163	0	0	0	0	0	0	0	0	0	0	0	0	0	0
5444	PON1	NM_000446	Liver	0	29.5707	28.5833	15.2145	0	4.77025	0.947025	3.4442	2.85339	2.14444	3.04678	0	0	1.17798	7.81319	7.4508	2.08511	1.8875	2.44787	0	2.52043	3.8873	1.43317	0	0	3.08639	2.02562	2838.3	2.25548	0	2.00474	0	0.729065	0	3.27115	6.2289	18.1976	13.9727	5.64672	8.19889	7.15818	1.23406	4.25723
5446	PON3	NM_000940	Liver	55.7763	11.8848	0	0	0	0	0	0	0	0	0	0	0	0	31.2299	0	4.1142	36.7934	261.986	0	6.48544	8.62748	124.922	0	166.762	0	77.794	6899.7	287.327	0	2.29521	147.688	0	0	286.341	342.217	0	0	15.5222	0	4.35309	2.23037	762.605
5624	PROC	NM_000312	Liver	0	0	0	0	125.273	0	12.5184	0.200017	0	0	0	0	0	0	0	0	0	0	0	0	0	0	0	0	0	0	69.3044	1624.96	2.48943	0	0	0	0	0	0	0	0	0	26.3644	0	19.3027	0	0
8858	PROZ	NM_003891	Liver	3.28855	0	0	0	0	0	0	3.31411	0	0	0	0	0	0	0	0	0	0	0	0	0	0	0	0	0	0	238.769	933.668	2.90755	10.7932	0	0	3.32368	0	0	0	0	0	0	30.2832	22.9391	0.99047	0
5827	PXMP2	NM_018663	Liver	210.887	138.075	0	61.2009	167.163	0	0	8.04122	6.29211	0	57.2069	0	0	78.4739	95.6177	0	52.7025	50.6669	131.838	15.8755	96.7504	1092.51	152.055	375.443	503.207	195.204	882.207	3330.05	32.3525	0	209.984	138.947	19.4429	119.707	223.676	14.4048	66.2706	0	64.8097	19.4956	27.954	191.212	610.927
5858	PZP	NM_002864	Liver	44.0525	26.2411	0	0	3.15798	23.3479	0	13.1026	21.5166	7.91829	9.34657	49.394	0	0	11.9521	24.7973	5.3255	0	12.7897	0	5.31505	10.2194	18.9474	0	65.6082	14.526	14.1625	900.727	567.177	0	0	54.1461	0	0	54.3942	268.897	0	0	19.8573	5.4264	18.7224	126.755	3.38089
23475	QPRT	NM_014298	Liver	12.8268	1041.54	21.5482	52.5978	217.443	0	0	0.889113	0	0	96.1803	0	0	4.98706	32.5844	2.83296	7.6175	111.208	28.5958	8.14258	4.31667	76.9351	564.986	0	0	124.792	979.151	2140.23	6.61845	0	1.53892	0	654.754	0	20.7784	3.33818	45.8047	0	18.813	0	20.9236	444.839	13.9223
64284	RAB17	NM_022449	Liver	0	0	0	0	0	0	0	0	0	0	0	0	0	0	2.02234	0	0	0	155.947	0	0	123.099	136.48	0	0	0	785.873	913.236	188.234	0	0	0	60.6099	0	0	0	0	220.103	0	0	0	14.3287	6.72033
5950	RBP4	NM_006744	Liver	10792.8	116.082	0	0	0	0	0	0	0	0	0	545.13	0	337.547	256.527	176.832	138.369	10.5221	89.6459	1606.8	0	22.648	13.8855	0	0	93.4747	1433.04	21709.3	132.696	10.1777	4.05427	122.728	150.011	0	558.26	0	0	0	0	0	0	10.0012	6.87937
8608	RDH16	NM_003708	Liver	0	0	0	0	0	0	0	0	0	0	0	0	0	0	0	0	0	0	0	0	0	0	0	0	0	0	0	2641.65	0	0	0	0	0	0	0	0	0	0	0	0	0	0	0
9104	RGN	NM_004683 /// NM_152869	Liver	135.454	2422.51	23.9033	0	2.60594	0	0	1.80744	0	0	0	296.008	405.136	219.966	321.919	296.587	207.299	311.013	217.197	4.14793	27.1408	22.7096	228.272	12.6926	6.94898	249.594	746.493	3957.66	83.2419	33.3495	155.407	362.3	66.1331	234.174	70.0863	77.3478	44.6684	213.449	9.59078	1.15579	160.014	86.2707	31.2931
6291	SAA4	NM_006512	Liver	197.173	82.1538	149.519	0	3.84181	51.6618	14.9032	30.3723	41.2199	39.5906	102.582	60.7864	73.466	38.3363	37.2588	90.9412	57.4666	24.3248	181.435	0	79.1358	70.0904	23.0552	97.7854	149.333	66.4756	55.1766	8811.02	519.983	76.2203	96.6466	50.7149	67.5408	154.341	43.0994	90.9838	167.027	88.2076	54.4955	30.318	52.1268	41.639	18.2353
1757	SARDH	NM_001134707 /// NM_007101	Liver	0	0	0	0	0	0	0.428164	0.231553	2.14347	0.414973	0	0	0	0	0.281666	0	0.18406	0.760014	0	0	0	0	22.2666	0	0	0	14.9661	142.465	0	0	0.278081	0	0.202728	0	0	0	0	0	0	0	0	0.370387	0
10993	SDS	NM_006843	Liver	16.9972	61.4344	20.0109	0	18.2996	32.7489	2.49203	2.53771	5.18034	2.57613	7.56357	293.146	33.1935	6.98232	73.2473	271.177	36.7115	351.653	8.57694	0	3.65748	0	0	0	7.61119	6.70136	0	5368.76	22.8046	0	1.35074	0	2.67422	54.5198	2.00104	3.23965	19.4394	41.4229	23.6003	0	4.6829	12.3272	0
51156	SERPINA10	NM_001100607 /// NM_016186	Liver	0.949166	0	0	0	2.81827	0	0	0.0797489	0	0	0	0	0	0	3.18146	0	0	3.55496	0	0	0	0	0	0	0	0	0	1798.99	1.33605	0	0.415966	0	0	0	0	0	0	0	0	0.797614	0	0.35866	0
5267	SERPINA4	NM_006215	Liver	3.69445	10.4303	60.8772	20.5382	0	25.2897	0	9.12497	28.0228	3.08955	39.819	115.908	26.5668	18.6256	21.4434	60.3021	80.4708	9.50553	8.23741	0	5.14145	0	285.446	0	145.075	99.2015	197.681	5160.88	52.8381	70.4289	129.368	434.634	19.3608	34.2473	7.05607	29.3082	50.696	207.596	8.88262	0	4.39956	31.8924	0
866	SERPINA6	NM_001756	Liver	0	0	0	0	0	0	0	0.288305	0	0	0	0	0	0	0	0	0	0	13.8903	0	0	0	23.8624	0	0	0	234.992	4339.94	4.28694	0	0	94.3569	0	0	0	0	0	0	0	0	0	0	0
6906	SERPINA7	NM_000354	Liver	0	4.35036	6.66907	0	2.27792	0	0	0.782567	1.31078	0.988674	0	0	0	1.05585	0	0	1.22711	3.12821	2.07648	1.47969	0	0	0	0	0	0	14.0422	2127.16	4.53945	0	0	0	2.10238	0	0.741872	15.2811	0	0	4.23045	1.2881	0	1.12136	0
462	SERPINC1	NM_000488	Liver	0	0	0	0	0	0	0	0	0	0	0	0	0	0	0	0	0	0	0	0	0	0	0	0	0	0	0	11093.9	9.46967	0	0	0	0	0	0	0	0	0	0	0	0	0	0
3053	SERPIND1	NM_000185	Liver	0	3.768	0	0	0	0	0	0	0	0	0	0	0	0.964456	5.78414	0	0	0	0	0	0	0	0	0	0	0	0	9386.84	3.13452	0	0	0	0	0	0	0	0	0	0	0	0	0.962717	0
5345	SERPINF2	NM_000934	Liver	0	0	0	0	171.038	0	0	1.16326	0	0	0	0	0	0	4.66215	3.00933	0	0	0	0	0	0	420.696	0	0	42.6829	571.265	4524.54	38.0656	0	3.79169	0	0	35.0316	0	7.81007	0	0	97.5156	0	0	0	0
6470	SHMT1	NM_004169 /// NM_148918	Liver	99.6293	0	2.41206	0	6.44635	2.13033	5.0045	1.09637	0.616977	1.12031	3.59981	0	3.8104	1.24664	2.45143	0	0.730438	3.88131	1.21394	0.994691	17.5338	0	45.777	86.5763	0	1.30986	230.468	508.938	5.27584	0	1.19681	2.88076	0	0	30.7286	18.4085	0	0	3.19369	2.04857	3.29779	4.1468	36.6862
6554	SLC10A1	NM_003049	Liver	21.8469	0	0	28.2912	0	14.1514	0	7.59789	0	40.3956	0	0	0	1.64177	0	0	0	0	6.42814	9.27676	4.74731	13.9688	0	0	0	0	0	4134.35	0	0	4.53343	0	0	0	12.317	7.42094	0	0	5.96738	3.63528	7.90767	6.8367	17.234
10246	SLC17A2	NM_005835	Liver	0	0	0	0	0	0	0	0.0657492	0	0	0	0	0	0	0.700998	0	0	0	0	0	0	0	0	0	0	0	0	1166.53	0.686299	0	0	0	0	0	0	0	0	0	0	0.472497	1.34995	0	0
6580	SLC22A1	NM_003057 /// NM_153187	Liver	0	0	0	0	0	0	82.2226	0.434386	0	0	0	0	0	0	0	0	0.530135	0	0	354.846	0	0	0	0	0	0	4.14935	5553.37	0	0	0	0	0	0	0	0	0	0	0	0.724315	2.08016	0	0
10864	SLC22A7	NM_006672 /// NM_153320	Liver	0.504001	0	0	0	0.734751	3.5758	0	0.397399	0	0.845304	1.83776	3.5728	0.53176	0.782613	1.15358	0	1.2956	0	0	0	0	2.68369	0	0	0	0.862828	184.032	819.182	0.412341	1.47915	0	0	0.656527	0	0	0	0	0	0	0.38471	0	0	0.933208
1468	SLC25A10	NM_012140	Liver	68.948	11.3673	0	14.598	0	0	0	0.209488	0	0	2.72705	0	0	0.694986	0	0	0	0	0	2.88964	6.04839	51.4891	0	0	0	0	188.137	538.787	3.41701	0	0	15.2392	0	0	28.2197	92.4708	0	0	3.92355	1.24903	0	20.1857	14.8895
10166	SLC25A15	NM_014252	Liver	3.91529	24.7713	0	23.2089	185.459	0	40.141	79.9141	6.70421	4.80028	155.594	0	0	21.7012	45.7526	0	11.4262	15.1027	54.4702	121.327	0	44.755	16.7475	0	0	0	8.94551	957.54	11.8192	0	5.3255	0	17.6347	0	90.3515	213.55	61.4569	396.956	59.5747	43.9932	0	83.602	81.6744
11001	SLC27A2	NM_001159629 /// NM_003645	Liver	39.1811	32.1166	10.1449	0	0	0	3.04286	5.88759	2.06204	4.761	48.6566	0	0.941582	8.93798	67.75	3.41528	7.0911	0	20.3947	0	11.6802	447.392	1005.48	18.9674	0	0	1449.99	2535.2	787.152	0	0.590941	3.57762	487.79	15.9613	89.6731	7.12424	0	9.25512	8.85166	17.812	0.804487	5.23544	161.57
10998	SLC27A5	NM_012254	Liver	0	0	0	0	25.7988	0	0	1.7476	0	4.27076	0	0	0	20.6225	82.3152	0	14.3333	64.3551	4.49604	0	0	0	0	0	0	0	0	4765.55	0	0	0	0	0	0	4.42338	78.4148	0	0	0	0	0	0	5.16655
6514	SLC2A2	NM_000340	Liver	0	0	0	0	0	0	0	0	0	0	0	0	0	0	0	0	0	0	0	0	0	0	0	0	0	0	143.005	2685.23	0.532498	0	0	168.517	0	0	0	0	0	0	0	0	0	0	0
10991	SLC38A3	NM_006841	Liver	0	0	0	0	0	0	0	0	0	0	0	0	0	0	13.1796	6.56436	0	89.3367	0	4.26725	0	0	0	0	0	0	5.99817	1662.1	2.19008	0	5.19295	0	0	0	0	0	0	0	0	0	0	0	0
55089	SLC38A4	NM_001143824 /// NM_018018	Liver	0.685751	10.2594	19.4447	0	0	0	0	0.765415	1.63318	0.297846	1.33492	0.989937	0	0.91734	0	1.4317	0.320209	0	1.01459	4.00359	5.83672	55.5792	3.71423	7.59625	2.07508	1.80158	75.4734	2475.64	4.46251	2.86325	80.2826	10.56	3.96204	2.99912	26.3909	1.5654	5.54816	0	1.55836	0.996184	39.0594	6.34204	1.87776
10599	SLCO1B1	NM_006446	Liver	1.35936	0	0	0	0	0	1.17917	0.411074	1.85983	0	1.43538	0	0	2.39609	1.75345	0	0	0	3.22809	1.59567	2.32938	8.0207	0	0	18.308	4.55926	7.32715	1684.04	0	0	4.55102	0	0	0	2.32354	1.09183	0	0	3.10101	3.81518	5.93032	0.36393	0
28234	SLCO1B3	NM_019844	Liver	0.687587	2.09704	0	0	0	0	0	0.156827	0	0	0	0	0	0	0.859167	0	0.236201	0	0.983711	0	0	0	1.05929	0	0	0	0	1041.12	1.60036	0	0	0	0	0	0	1.90803	0	0	0	0	0	0.25539	0
11309	SLCO2B1	NM_001145211 /// NM_001145212 /// NM_007256	Liver	66.7168	117.856	53.1011	0	0	0	0.248244	0.180473	0	0	52.8929	38.3091	6.48726	35.1231	97.853	122.206	47.9534	202.448	47.1129	0	6.27843	49.3132	47.0764	25.7483	2.64514	40.4913	63.235	1406.49	55.5468	418.345	0	13.9288	225.926	23.4076	38.3204	16.542	31.9349	35.8533	83.6184	0	3.50594	28.178	40.0961
6694	SPP2	NM_006944	Liver	0	6.68222	0	0	0	0	0	1.13369	2.76442	0	0	0	0	0	0	0	0	0	2.24715	0	0	0	0	0	0	0	0	4120.33	8.56881	0	2.83931	0	0	0	0	0	0	0	0	0	0	0	0
6716	SRD5A2	NM_000348	Liver	2.46079	0	13.0677	0	0	0	0	0.169776	0	0	5.38534	0	0	0.87645	0	5.68745	1.21555	0	2.46811	0	2.1693	0	420.817	0	0	5.31608	5.89524	522.051	144.136	0	2.54218	10.8845	0	270.299	0	38.7028	0	0	2.77565	2.3598	20.2299	13.7351	0
6898	TAT	NM_000353	Liver	0	23.8123	179.291	12.5436	3.09133	13.1845	25.4281	25.6586	46.5351	48.1916	40.9727	0	0	6.64647	1.77177	1.83163	8.14822	0	352.179	10.9471	13.8155	18.1776	8.28177	6.06995	19.9123	9.00606	39.9119	3634.86	30.2657	7.00605	22.9692	26.7323	37.5847	38.9285	16.7264	106.13	0	29.0217	10.6247	43.3463	36.4356	17.2853	4.68024
6999	TDO2	NM_005651	Liver	15.8761	38.7851	139.792	15.2133	0	0	2.08179	1.29521	3.29843	10.6605	2.65072	18.2229	16.2332	72.4596	88.4965	47.4344	129.325	34.9543	4.09949	4.7032	40.5889	39.366	120.967	32.0139	0	14.6564	19.9861	6256.67	43.603	199.396	29.8263	110.773	24.2526	29.8503	17.4907	36.4216	17.1684	128.875	26.4899	3.77618	63.1933	79.2295	3.20938
7018	TF	NM_001063	Liver	739.119	17.1364	0	2.00711	0	0	0	0.0323135	0	0	7.22655	1624.07	453.869	1699.91	2610.11	2657.81	1337.52	6630.25	107.369	14.5378	41.6152	1.76067	4.07255	75.9061	1.46219	22.1034	0	9776.36	51.189	0	0.692181	0	1.11282	23.3735	70.4809	108.961	0	0	5.88719	8.83736	1.0835	0.143795	136.603
7036	TFR2	NM_003227	Liver	0.546098	0	0	0	8.26896	2.28972	4.82998	6.51606	3.27557	1.49495	46.4914	0	0	2.07699	8.46575	0	2.53277	1.496	0.900952	5.26718	0	0	3.08518	0	0	0	1.0708	1820.72	3.28893	0	0	0	0.762087	0	0.538483	2.07394	0	0	1.79766	379.916	1.20234	0.261967	1.78525
7104	TM4SF4	NM_004617	Liver	0	0	0	0	0	0	0	0	0	0	0	0	0	0	0	0	0	0	0	0	0	0	4.98061	0	0	0	0	5815.88	2.62075	0	0	2295.97	0	0	0	2.56953	0	0	0	0	0	0	0
9032	TM4SF5	NM_003963	Liver	0	10.1618	0	0	0	0	0	0	0	0	0	0	0	0	0	0	0	0	0	0	0	135.317	0	0	0	0	121.558	1052.4	2.90425	0	0	128.887	6.55085	0	0	0	0	0	0	0	0	0	0
55365	TMEM176A	NM_018487	Liver	337.276	181.244	66.7467	0	94.3759	824.187	4.90367	215.872	0	0	18.1523	35.9348	0	0	68.0849	419.005	10.5739	52.9687	221.179	0	0	1521.64	262.092	0	0	626.964	4357.4	10800.7	56.3194	1746.45	0	618.269	742.402	72.9242	37.5739	0	0	145.312	1072.56	549.432	1340.15	25.5732	541.796
164656	TMPRSS6	NM_153609	Liver	0	13.6333	56.3149	53.2842	34.2445	0	58.1646	15.2073	4.76629	22.2358	0	15.1696	0	0	8.37893	0	6.21389	0	13.4336	4.97158	9.19217	0	20.0236	0	143.17	0	0	1342.26	11.3363	0	9.7611	0	27.0289	22.0706	16.7856	53.7962	0	0	23.1731	25.6766	5.87729	4.06045	0
55020	TTC38	NM_017931	Liver	1.79884	14.2319	0	0	0	0	23.9857	14.898	0	28.7234	0	0	0	0	0	0	0	0	7.86539	0	0	83.3015	0	0	0	0	107.308	215.69	0	0	0	7.60586	0	19.2689	1.4089	0	7.29984	0	0	0	0	2.60495	0
7274	TTPA	NM_000370	Liver	2.03571	0	12.4361	0	0	9.8953	0	1.15802	0	1.72231	0	8.9186	7.10902	8.07931	8.18143	28.292	11.9566	0	0	0	0	50.684	0	0	0	7.97386	0	310.343	0	0	2.32578	0	18.0131	0	2.76246	0	0	0	0	0	3.92891	0	0
7276	TTR	NM_000371	Liver	0	10.3657	0	0	0	0	0	0	0	0	0	47.5287	132.918	58.0438	752.448	873.166	248.563	0	0	0	0	0	0	0	0	0	0	25497.9	29.7596	0	0	3344.78	2.32877	0	0	0	0	0	0	0	0	0	0
10907	TXNL4A	NM_006701	Liver	67.2618	126.845	43.8289	0	17.3861	0	6.49914	6.9566	2.73819	1.11652	7.63849	606.94	481.519	383.196	1153.13	773.439	435.989	1151.96	10.1778	55.4379	18.8106	21.6768	217.166	31.1648	11.5788	470.89	273.156	3312.42	56.7927	11.8637	184.428	140.607	7.32065	82.7119	71.4777	56.1219	17.374	78.9084	1.93245	19.6866	39.2414	20.3309	55.2946
7366	UGT2B15	NM_001076	Liver	0	1.60775	4.88229	27.5775	2.64639	0	1.22163	0.181753	2.02882	0	1.09174	0	0	0	0.726989	0	0.359986	0	61.9533	0	0	844.079	2.42497	0	0	0	0	3575	0	0	0	1373.53	0	0	1.76112	7.51548	0	0	1.1135	0.414676	0	0	3.58721
54490	UGT2B28	NM_053039	Liver	0	0	0	0	0	0	0	1.07292	0	0	0	0	0	0	0	0	0	0	783.339	0	0	99.4631	85.1495	0	0	0	2475.38	6518.28	0.983945	0	0	173.206	0	0	0	0	0	0	0	0	0	54.0286	0
7363	UGT2B4	NM_021139	Liver	1.61082	0	0	0	0	0	0.150721	0	0	0	0	0	0	0	0	0	0.089356	0	0	0	0	0	0	0	0	198.021	0	5458.07	0.614652	0	0	0	0	0	0.545035	0	0	0	0	0	0	0.0904741	0
51733	UPB1	NM_016327	Liver	0	1.94127	0	0	0	0	20.8873	0.330772	0	0	0	0	0	0	0	0	0	0	0	0	0	0	0	0	0	0	629.111	3029.93	0	0	0	0	0	0	12.5417	6.23682	0	0	2.55844	0.764148	0	0	48.3487
7448	VTN	NM_000638	Liver	5.56413	905.245	0	0	0	0	0	0.131608	0	0	0	3.49781	0	0	0	0	1.28585	0	0	0	0	0	3.07007	0	0	243.68	63.9587	20996.9	35.1076	0	0.86865	18.9358	146.77	0	0	3.84309	0	0	0	0	588.175	0.992737	0
177	AGER	NM_001136 /// NM_172197	Lung	0	0	0	0	18.7122	0	83.0581	15.909	15.6122	0.785387	0	0	0	0	0	0	0	0	0	0	0	0	0.708704	0	0	0	0	0	181.938	0	0	0	0.467114	0	0	0	0	0	7.32434	6.41576	1.12648	0.65248	0
246	ALOX15	NM_001140	Lung	15.1187	0	0	0	0	0	83.1101	2.21608	0	0	0	0	0	0	0	0	0	0	0	0	0	0	0	0	0	1.80068	0	0	400.923	0	0	0	0	0	2.00183	4.1753	0	0	2.35564	29.9313	0	0	2.21465
479	ATP12A	NM_001676	Lung	2.98847	0	0	0	0	0	5.87689	3.93803	2.59331	0	0	0	0	0	2.15747	0	2.89818	0	0	0	11.574	0	0	61.6409	56.5813	0	21.9731	0	506.039	11.3094	0	0	25.7236	0	72.8449	14.9668	0	0	128.86	3.5732	3.39867	6.73548	284.01
9914	ATP2C2	NM_014861	Lung	0	0	13.0981	0	5.62617	0	0.986638	0.224982	0	0	0	0	0	1.69724	8.85473	0	0	4.65594	50.8328	0	80.5004	381.251	12.1692	20.2496	5.91443	0	0	0	551.723	0	0	0	18.6258	164.758	233.785	0	0	0	3.12473	25.1486	0	45.2446	146.369
79949	C10orf81	NM_024889	Lung	0	0	0	0	0	0	0.439857	0.220781	1.70197	0.572419	0	0	0	0	0	0	0	0	199.648	0	0	8.59828	15.3781	2.62966	0	0	1.82204	0	327.783	0	0.427931	24.5522	0	0	0.523809	2.07722	0	0	0.85122	1.55031	2.77665	15.7258	2.50228
56673	C11orf16	NM_020643	Lung	0	0	0	0	0	0	0	0	0	0	0	0	0	0	0	0	0	0	0	0	0	0	0	0	0	0	0	0	354.29	0	0	0	0	0	0	1.84603	0	0	0	0	0	0	0
138162	C9orf116	NM_001048265 /// NM_144654	Lung	9.1956	27.1514	7.75455	0	0	0	0	0.620055	0	0.380273	8.85074	37.7233	3.45348	15.674	60.3602	34.56	20.0292	19.8601	10.7691	2.68172	1.57001	0	302.268	0	0	3.92739	11.4092	3.36361	749.018	4.14667	12.1238	0	0	12.2625	0.469529	441.275	12.0659	33.5717	3.34808	0.500092	0	55.0794	0
25790	CCDC19	NM_012337	Lung	0	0	0	0	20.5468	0	138.972	1.55344	0	0	0	0	0	0	1.13968	0	0	0	0	0	0	0	14.5935	0	0	0	0	0	445.548	0	0	0	0	0	0	198.811	0	0	0	60.134	0	0	6.1576
80125	CCDC33	NM_025055 /// NM_182791	Lung	8.14356	7.03637	53.0866	24.6644	4.00707	16.0951	6.06511	16.2884	10.5	8.40069	11.5432	4.72179	3.09893	5.52126	1.73318	0	1.97718	7.25263	2.27902	6.20553	10.3091	0	5.53504	0	22.416	4.09925	0	0	173.537	7.45391	8.3327	0	20.0199	0	7.26667	11.7247	0	22.5318	5.75038	24.4474	7.20778	18.4929	2.94299
10309	CCNO	NM_021147	Lung	0	0	17.5534	0	0	0	0	0	0	0	0	38.579	0	20.3019	25.3512	0	16.153	2.7761	34.0457	17.2642	0	0	217.89	0	0	0	0	0	310.36	0	0	0	0	0	2.90032	242.933	0	0	0	1.26666	0	24.9808	0
51208	CLDN18	NM_001002026 /// NM_016369	Lung	3.76206	3.14459	6.46941	0	0	1.39812	4.13274	3.06605	4.51736	2.74936	1.11848	0.589494	1.76039	1.56193	0.345438	1.42384	1.64072	0.929814	2.34124	0.583794	1.05399	6.98631	3.17875	7.72128	0	6.54984	7.41162	2.05926	106.186	2.26463	1.81412	16.4984	1.22689	0	3.16522	13.1272	2.59466	4.04691	2.21101	4.49253	15.9021	3.91521	0.720201
1556	CYP2B7P1	NR_001278	Lung	18.159	0	0	0	0	0	2.81944	8.34467	0	0	0	0	0	0	7.25441	0	4.10367	4.80179	29.8134	0	51.353	0	0	0	0	6.45683	0	402.341	924.958	0	5.97796	0	0	0	0	4.95465	0	0	0	0	0	0	0
1572	CYP2F1	NM_000774	Lung	0	0	0	0	0	0	0	0	0	0	0	0	0	0	0	0	0	0	0	0	0	0	0	0	0	0	0	0	558.506	0	0	0	0	0	0	0	0	0	1.92815	0	0	0	0
1580	CYP4B1	NM_000779 /// NM_001099772	Lung	475.235	46.9808	1661.52	0	0	0	0	0	0	0	0	0	0	0	2.8178	0	0	0	64.6284	0	783.334	8.60642	80.8468	1049.42	0	44.7697	2.61582	0	5384.52	0	59.5316	9.55858	54.5698	180.377	520.714	0	16.7893	0	124.077	0	0	63.9728	1219.41
9940	DLEC1	NM_007335 /// NM_007337	Lung	0	0	0	0	0	0	0	0.396205	0	0	0	3.62392	0	0	2.85203	0	0	1.56275	0	0	0	0	91.3722	0	0	0	0	0	515.532	0	0	0	0	0	0	185.81	0	0	0	0	0	5.53414	0
1768	DNAH6	NM_001370	Lung	0	0	0	0	0	0	0	1.71091	0	0	0	0	0	0	0	0	0	0	0	0	0	0	37.4093	0	0	0	0	0	208.383	0	0	0	0	0	0	6.3726	0	0	0	0	0	0	0
1770	DNAH9	NM_001372 /// NM_004662	Lung	1.63137	3.98976	5.17699	0	0	15.0253	0	3.13426	3.88232	2.19242	14.9481	8.00016	2.9637	4.50978	1.60451	27.3544	2.7241	2.03499	0.708899	0	12.7475	0	22.1776	0	13.837	7.0569	3.78868	2.41353	460.438	14.8774	1.71816	3.05711	0.590519	0	0.60055	56.4509	10.2455	29.83	8.6105	0.498967	0	3.73932	0
27019	DNAI1	NM_012144	Lung	0	0	0	0	0	0	0	0	0	0	0	3.59061	0	0	3.82094	0	0	0	0	0	0	0	30.2295	0	0	0	0	0	563.054	0	0	0	0	0	0	473.126	0	0	0	0	0	6.75828	0
64446	DNAI2	NM_023036	Lung	0	0	0	0	0	0	0	0.510992	7.15736	0	0	1.28953	0	0	0.745142	0	0	0	0	0	0	0	35.6087	0	0	0	0	0	544.491	0	0	0	0	0	0	397.749	0	0	0.827336	0	0	4.68063	0
79645	EFCAB1	NM_001142857 /// NM_024593 /// NR_024605	Lung	0	0	0	0	0	0	0	0	0	0	0	88.4298	0	2.59782	11.0752	60.3828	2.68417	0	0	4.42099	0	0	67.3135	0	0	0	0	0	576.755	0	0	0	0	0	0	19.3279	0	0	0	0	0	19.8434	0
2172	FABP6	NM_001040442 /// NM_001130958 /// NM_001445	Lung	0	34.4422	4.24889	0	0	0	0	0	0	0	0	0	0	21.0802	116.089	9.14469	12.0898	219.132	0	0	0	0	0	0	0	0	0	0	550.626	0	0	0	0	0	0	3.46131	0	0	0	0	0	1.62805	3.02662
2302	FOXJ1	NM_001454	Lung	0	0	0	0	0	0	0	0.14953	0	0	0	5.953	0	0	8.90188	0	0	5.47005	0	0	0	0	55.6794	0	0	0	0	0	539.931	0	0	0	0	0	0	50.8491	0	0	1.80279	0	0	20.9092	0
83450	LRRC48	NM_001130090 /// NM_001130091 /// NM_001130092 /// NM_031294	Lung	3.79012	24.1334	0	74.8525	114.289	0	0	8.86893	0	0	0	44.0342	4.65639	8.95022	39.7398	25.1723	5.22692	25.1411	62.1135	0	0	0	394.456	11.6833	9.3155	0	81.5254	0	962.852	0	0	29.5428	1.80321	0	29.6668	194.998	0	56.9336	18.3558	2.26587	0	61.5242	24.7837
123872	LRRC50	NM_178452	Lung	0	8.23847	0	0	0	5.66879	0.464126	1.30118	0	0	1.75295	2.644	0	0.29913	7.67844	0	0	0	0	0.676193	0	0	59.8398	0	0	0	0	0	433.313	0	0	0	2.41553	0	0.34518	202.733	0	0	0	2.95748	0	15.0706	0
10232	MSLN	NM_005823 /// NM_013404	Lung	68.2172	0	0	0	3.81134	0	0	0.291517	0	0	0.905929	0	0	0	0	0	0	0	0	13.2408	0	0	94.0401	22.5088	0	11.1093	0	0	405.971	0	0	3.57528	0	0	0	0	0	0	67.1165	0	0	22.4568	0
94025	MUC16	NM_024690	Lung	0	0	0	0	0	0	0	0	0	0	0	0	0	0	0	0	0	0	0	0	0	0	0	0	0	0	0	0	1043.42	0	0	0	0	0	0	1.79845	0	0	1.90008	0	0	203.298	0
4585	MUC4	NM_004532 /// NM_018406 /// NM_138297	Lung	0.278458	0	24.2315	1.25154	0	0	0.190017	0.259928	0	0.196004	0	0	0	0.172744	0.484067	0	0	0	4.81929	0	235.593	660.097	0.613482	121.549	0.654153	0	0	0	920.697	0.531096	0.367258	2.983	3.84284	45.8601	0	3.34609	0	0	117.726	0.204562	0	1.23213	3.1619
4586	MUC5AC	NM_017511 /// XM_001717880	Lung	0	8.02751	0	0	0	0	0	0.186289	0	0	0	0	0	0	0	0	0	0	0	0	0	0	0	34.4882	0	0	0	0	716.855	0	0	0	1.52656	0	0	0	0	0	0	0	0	0.646975	0
727897	MUC5B	NM_002458	Lung	0	0	0	0	0	0	0	0	0	0	0	0	0	0	0	0	0	0	0	0	0	48.6838	0	196.277	0	0	0	0	2154.12	0	0	34.4451	0	0	0	0	0	0	68.2713	0	0	8.43526	0
4922	NTS	NM_006183	Lung	1.56777	0	0	0	0	0	0.618738	0.268705	0	0	0	19.6371	2.60973	4.15255	72.3784	172.552	1.94385	67.0727	24.2118	0	0	23.4763	8.56676	0	0	0	0	0	732.354	319.063	0	7.46345	12.3158	0	19.2616	0	0	0	1.71468	0	0	0	22.7705
26628	OR7E47P	---	Lung	0	0	0	0	13.2857	0	0	1.08127	0	0	0	0	0	0	0	0	0	0	0	0	0	0	32.5508	0	0	0	0	0	751.526	0	309.89	0	0	37.6376	4.01448	48.8444	0	0	23.1532	0	0	0	0
51297	PLUNC	NM_016583 /// NM_130852	Lung	11.0475	12.2823	0	0	0	10.9073	5.5149	4.67989	2.88526	6.25987	65.0194	7.34707	7.67003	0	0	0	5.9648	0	5.36383	10.1015	40.5232	0	0	0	0	0	0	27.6526	8645.34	17.3345	3.21426	0	76.1851	24.33	0	0	84.7122	203.677	62.019	10.0187	8.34222	22.4824	6.47433
27156	RTDR1	NM_014433	Lung	0	0	0	0	0	0	0	0	0	0	0	0	0	0	0	0	0	0	0	0	0	0	19.287	0	0	0	0	0	146.628	0	0	0	0	0	0.526339	138.431	0	0	0	0	0	0	0
7356	SCGB1A1	NM_003357	Lung	0	0	0	0	0	0	0	0.175165	0	0	0	0	0	0	0	0	0	0	14.0915	0	0	0	6.87331	71.8105	0	0	0	0	26427.5	0	0	0	0	536.533	0	0	0	0	37.5943	0	0	0	0
729238	SFTPA2	NM_001098668	Lung	0	0	0	0	2.01551	0	0	0.0891017	0	0	0	0	0	0	0	0	0	0	1.50213	0	1.47495	38.6051	0	0	0	0	0	0	2472.92	0	0	0	0	69.6187	0	0	0	0	0	0	0	0	0
6439	SFTPB	NM_000542 /// NM_198843	Lung	25.9909	28.2948	49.1411	51.3398	23.2748	33.5692	21.2036	34.5552	39.5144	62.3242	34.5496	41.8552	34.9738	23.4411	22.6752	34.4932	35.117	31.7888	32.3375	17.7211	31.7433	78.5688	15.6145	26.3929	35.7066	27.7124	56.041	53.769	2144.36	26.9837	38.4226	42.299	19.2432	32.4918	25.3492	26.538	37.0079	192.508	27.7745	41.757	29.5832	28.5581	21.0509
6440	SFTPC	NM_003018	Lung	0	0	0	0	0	0	0	0.178479	0	0	0	20.8695	0.773671	16.16	10.8678	9.83115	9.69726	17.9967	0	0	0	0	0	0	0	0.456853	0	0	3440.17	4.0104	0	0	1.1079	0	1.32006	1.32605	0	0	0	0	0	0	0
6441	SFTPD	NM_003019	Lung	0	2.98572	0	0	76.0162	6.61452	0	0.669487	0	0	0	0	0	0	1.86763	0	0.337623	0	2.37837	0	24.7181	0	4.86816	0	0	0	0	0	551.187	0	0	0	0	0	27.5932	0.980454	0	0	8.36462	0	2.8598	0	5.34542
11254	SLC6A14	NM_007231	Lung	9.34697	0	86.8352	18.149	0	8.73539	0.547132	5.41834	7.02696	1.80495	13.7094	13.37	36.3176	7.77925	5.73122	19.0498	13.9345	0	745.298	1.37863	311.503	61.6526	0.823702	33.6023	381.548	10.1521	8.16965	9.78035	1099.06	5.66556	15.4583	108.282	15.246	66.679	176.221	10.5814	24.4529	19.086	24.1387	2.19212	0	19.612	153.462
79838	TMC5	NM_001105248 /// NM_001105249 /// NM_024780	Lung	12.5212	4.80776	33.268	0	1.88487	0	0.737588	5.56845	5.37715	2.65532	5.05281	0	0	1.58238	6.81016	0	1.81035	6.95956	362.402	0	15.4743	1180.76	773.532	14.2937	5.03051	2.31158	5.30867	0	2105.17	2.69105	1.06405	855.868	97.2374	278.135	44.0928	21.774	0	0	9.71426	148.223	6.28215	144.138	34.0206
51673	TPPP3	NM_015964 /// NM_016140	Lung	5.40431	0	0	0	239.579	46.3396	0	2.55164	0	0	0	527.33	6.05875	218.294	339.869	757.936	157.304	796.484	8.4198	96.1022	132.292	30.1972	156.378	165.925	0	18.3215	0	0	2990.93	0	18.0959	18.2437	807.161	0	499.312	8.41803	0	0	2.47658	2.67955	0	120.416	1015.21
80086	TUBA4B	NR_003063	Lung	14.9802	44.7115	15.0262	52.818	24.9303	63.2446	181.709	88.9356	101.601	170.284	43.7346	18.1438	5.25979	30.3697	37.0219	0	9.85219	28.4521	18.2001	6.30735	36.4223	48.3983	186.72	122.055	0	26.2949	68.8731	100.772	1081.16	25.2192	109.626	0	2.12223	6.26581	59.8196	60.1193	0	0	21.3861	50.7336	20.6915	96.07	55.2892
10406	WFDC2	NM_006103	Lung	96.4839	71.1228	875.284	53.028	4.94764	63.2378	21.9795	45.3911	61.353	47.683	159.183	238.725	144.129	136.107	103.182	132.807	170.427	125.877	1138.39	251.52	185.588	301.24	3383.06	412.712	244.236	142.753	1554.43	77.9166	8712.3	164.344	159.499	414.203	183.889	945.074	100.962	190.806	238.788	1282.81	224.987	62.816	257.809	2795.45	74.5305
6363	CCL19	NM_006274	Lymph Node	72.5528	5.14711	163.273	28.5781	9.85615	0	0	1.23624	0	0	0	0	6.07261	7.27203	7.59061	28.983	3.41775	20.3749	42.5591	67.69	35.9559	751.768	75.6304	139.904	0	22.4711	21.0342	114.532	48.6785	7327.74	0	171.537	0	251.201	906.322	7.0815	919.678	154.409	2259.64	0	0	11.5655	336.85
6366	CCL21	NM_002989	Lymph Node	91.7913	112.496	0	0	0	0	0	0	0	0	0	0	0	0	0	0	0	0	68.4117	0	13.0614	435.356	227.571	50.6146	0	21.7703	9.03473	18.5382	54.6007	12302.1	9.97898	23.6235	0	0	224.247	2.21177	29.8168	1285.92	645.697	0	0	75.7111	744.226
30835	CD209	NM_001144893 /// NM_001144894 /// NM_001144895 /// NM_001144896 /// NM_001144897 /// NM_001144899 /// NM_021155 /// NR_026692	Lymph Node	69.9022	14.8195	42.9012	0	8.02056	8.82704	8.78952	8.09827	0	0	12.2467	1.62692	0	3.2126	2.4124	0	1.48642	0	18.5949	5.21353	3.63238	31.9591	31.8753	5.30252	0	26.0163	0	38.9222	13.9821	593.649	1.65344	38.1092	83.8311	0	79.5106	2.87515	14.5028	0	1.74436	1.95318	9.10876	8.98834	30.5457
1071	CETP	NM_000078	Lymph Node	0	0	0	6.84274	0	0	0	0.101702	0	0	2.72837	0	0	0	0	0	0	0	0	0	0	0	0	0	0	0	0	52.8005	0	710.095	0	0	2.76397	0	0	0	0	0	0	0	0	0	0
10332	CLEC4M	NM_001144904 /// NM_001144905 /// NM_001144906 /// NM_001144907 /// NM_001144908 /// NM_001144909 /// NM_001144910 /// NM_001144911 /// NM_014257 /// NR_026707 /// NR_026708 /// NR_026709	Lymph Node	5.22018	130.268	25.8188	7.78159	0	5.43655	2.62609	5.51212	5.61419	3.54474	14.594	6.05726	21.6506	11.557	3.31203	12.2473	12.1022	3.0651	12.4503	0.95115	7.75903	0	0.648855	0	25.4437	7.36926	6.36187	613.443	13.024	1159.69	11.3748	26.9156	57.7851	14.7169	1.12245	29.2672	10.4781	0	8.55972	8.94943	3.36183	8.17087	0
1380	CR2	NM_001006658 /// NM_001877	Lymph Node	0	0	0	780.763	0	0	34.322	40.7657	55.7213	22.5874	0	0	0	0	0	0	0	0	0	0	0	273.541	0	0	0	0	28.4343	0	0	2091.58	0	6.00818	0	0	0	0	0	54.3285	1175.73	25.3878	0	0	0
10563	CXCL13	NM_006419	Lymph Node	0	0	72.2099	0	0	0	0	0.982261	317.711	121.587	0	0	0	0	0	0	0	0	391.392	1.56792	0.767717	749.339	169.014	8.55153	0	0	0	5.7345	5.40593	2733.32	0	5.43804	0	54.2646	2.19798	4.76888	10.5036	66.334	1821.98	0	0	75.9855	8.06604
8685	MARCO	NM_006770	Lymph Node	27.4538	48.6742	0	0	42.4415	314.053	0	5.28862	0	0	1.45028	0	0	0	0.619432	0	0	0	0	0	0	0	5.09197	0	0	36.0218	0	388.281	385.301	876.058	0	0	0.896221	0	89.9133	0	0	0	0	0	1.32275	0	5.89292
26279	PLA2G2D	NM_012400	Lymph Node	0	0	0	0	0	0	0	0	0	0	0	0	0	0	0	0	0	0	0	0	0	0	0	0	0	0	0	0	0	387.98	0	0	0	0	0	0	0	0	180.749	0	0	0	0
55576	STAB2	NM_017564	Lymph Node	0	0	0	0	0	0	0	0	0	0	0	0	0	0	0	0	0	0	0	0	0	0	16.4452	0	0	0	0	281.069	2.38823	830.163	0	0	8.28854	0	2.30739	59.6884	0	0	0	0	0	0	0
8600	TNFSF11	NM_003701 /// NM_033012	Lymph Node	0.533217	0	2.35143	14.1304	2.56788	0	0.690846	1.44918	6.21607	2.54445	0	0	0	0	0.383256	0	0.284494	0	28.918	24.9623	0	21.7897	0.428293	0	0	0	0	18.3035	0	148.131	0.292449	3.24663	0.222039	0	2.0931	10.4321	7.71382	0	12.239	4.30541	1.20584	1.45539	1.01283
58	ACTA1	NM_001100	Muscle	0	0	0	0	0	0	0	0	0	0	0	0	0	0	0	0	0	0	0	6.74459	0	0	241.838	50.9528	0	5556.88	0	0	0	0	42508.4	0	0	268.921	20.4525	36.939	0	6741.66	82.4326	0	1988.59	0	0
88	ACTN2	NM_001103	Muscle	3.12286	2.66275	0	3.35901	1.14285	0	2.62956	2.59795	2.31056	4.34825	13.4798	280.762	4.3301	237.226	190.917	42.8113	140.168	118.009	4.39848	24.8142	3.79731	5.03659	4.19541	6.41129	18.8731	3056.52	19.9752	19.2501	2.71649	0	8851.87	0	2.1311	12.1069	2.12572	36.34	12.2459	119.116	11.3486	6.03813	14.7884	7.05786	1.55291
89	ACTN3	NM_001104	Muscle	3.30067	0	0	0	2.69405	8.80771	4.61334	4.12901	0	3.8719	2.29679	0	3.30251	2.27624	0	0	2.84916	0	0	2.87859	0	0	0	0	8.2949	0	0	12.719	4.43666	0	6551.75	0	4.5467	26.2782	0	98.06	0	131.86	3.16097	1.60261	14.5088	2.14642	0
57538	ALPK3	NM_020778	Muscle	58.4153	84.6813	0	0	0	0	0	0	0	0	0	0	0	0	2.35818	0	0	0	0	0	0	0	90.1546	0	0	404.484	0	0	2.87304	0	792.8	0	1.50103	0	1.06859	0	0	0	0	0	0	0	0
270	AMPD1	NM_000036	Muscle	0	0	0	0	0	0	0	0.474788	0	0	574.208	0	0	0.86799	0	0	0	0	50.5303	0	3.99263	65.5206	0	0	0	0	0	0	13.5169	101.043	12610.5	14.6354	0	10.1783	1.65131	3.00143	0	0	23.1774	0	0	0	0
286	ANK1	NM_000037 /// NM_001142445 /// NM_001142446 /// NM_020475 /// NM_020476 /// NM_020477 /// NM_020478 /// NM_020480	Muscle	0.21817	7.80601	2.31413	2.87555	0.288205	1.82742	10.9323	11.4542	6.42932	3.03892	142.234	2.89771	715.138	34.8677	11.2436	6.60009	36.4842	242.897	0.546385	0.280476	1.27595	0.888318	0	0	0	196.83	0	21.4378	3.55983	9.76814	2954.87	0	1.26475	8.52902	0.520488	0.793651	1.47758	5.28093	6.09962	1748.75	11.9144	2.08746	0.332172
26287	ANKRD2	NM_001129981 /// NM_020349	Muscle	0	7.79569	0	0	0	0	0	0	0	0	0	0	0	0.861927	1.4272	0	0.813257	2.86832	0	0	0	0	0	0	0	170.787	35.3659	0	0	0	2378.72	0	0	8.89397	0.836375	0	0	155.223	0	0	0	0.289784	0
10930	APOBEC2	NM_006789	Muscle	0	0	0	0	0	0	9.93648	12.7065	0	0	31.013	0	0	1.38208	0	0	0	0	0	0	5.86514	0	5.27117	0	0	1001.3	0	0	0	0	6850.79	41.8156	5.52325	26.3016	5.14267	52.9081	0	108.963	10.9379	79.3725	12.0969	1.05943	5.69381
419	ART3	NM_001130016 /// NM_001130017 /// NM_001179	Muscle	3.61621	0	0	0	0	0	0	1.3477	1.70668	1.59055	0	74.8901	154.025	94.7242	93.7509	55.3111	45.1088	23.4952	0	49.3383	0	7.71363	8.14373	11.5023	215.247	1369.2	0	6.60361	1.43277	0	2811.33	12.0444	0	7.42706	27.1066	1433.52	17.9569	0	0	0.48141	0	4.92223	3.01805
23439	ATP1B4	NM_001142447 /// NM_012069	Muscle	0	3.85788	6.7137	0	0	2.05214	0	1.98402	4.53969	5.97545	4.93643	2.90957	4.23778	5.36963	1.71641	8.51287	2.61372	1.9773	3.63246	1.3822	2.16432	4.20706	0.858913	3.96351	1.87729	9.27023	12.5511	13.8951	6.95004	0	249.721	4.47207	4.10717	6.16024	6.69366	11.2852	0	8.60321	0.976697	0.440141	3.18018	2.12634	0
487	ATP2A1	NM_004320 /// NM_173201	Muscle	0	0	33.6699	0	0	0	0	2.39712	0	0	7.02577	3.50569	34.1245	0.9787	0	0	0	0	2.86027	0	15.6786	0	6.69865	15.1146	0	0	0	0	0	0	23238.2	23.4912	10.8662	22.2005	0	69.8429	19.7954	508.213	25.2178	2.92522	0	1.00227	0
761	CA3	NM_005181	Muscle	450.198	9.69105	14.5493	4.46658	1.59709	0	0	1.35614	0	0.447915	12.5442	4.25629	5.12793	6.85862	1.4493	2.76361	4.6014	3.67038	75.8149	8.38864	3.90554	0	22.7295	2.48331	11.0293	48.5633	6.12987	2.58456	20.6592	27.7077	8318.62	32.2546	1.19774	81.7941	45.7383	18.3141	24.3091	196.886	11.4386	8.47536	7.20219	15.9896	8.09766
779	CACNA1S	NM_000069	Muscle	0	0	0	0	0	0	0	0	0	0	0	0	0	0	0	0	0	0	0	0	0	0	0	0	0	0	0	0	0	0	2993.99	0	0	0	0	0	0	0	0	0	4.4811	0	0
782	CACNB1	NM_000723 /// NM_199247 /// NM_199248	Muscle	0	4.79834	0	0	1.00402	2.90387	0	2.73888	2.13391	9.09847	0	52.5728	31.5297	152.647	119.588	40.2511	87.7919	10.0704	2.84983	50.4438	4.18045	4.05647	5.49039	0	8.66274	1.16332	0	0	4.61342	0	1011.84	4.17627	7.25592	6.70966	7.71502	2.33721	0	0	1.3493	0	0	1.42579	1.19858
786	CACNG1	NM_000727	Muscle	0	0	0	0	0	0	0	0	0	0	0	0	0	0	0	0	0	0	0	4.54265	0	0	0	0	0	0	0	0	0	0	1862.32	0	0	0	0	0	0	0	0	0	0	0	0
23066	CAND2	NM_001162499 /// NM_012298	Muscle	48.7536	228.423	0	9.55402	0	0	0	14.4289	4.23597	3.06219	3.60294	306.559	248.248	526.648	459.181	379.699	343.209	388.194	58.6017	160.949	8.51958	58.5351	211.021	24.8892	239.595	898.613	50.171	16.3606	67.3137	0	3173.05	151.066	0	66.1892	83.2617	573.084	76.76	115.768	5.64667	9.99767	143.307	81.6736	72.7297
825	CAPN3	NM_000070 /// NM_024344 /// NM_173087 /// NM_173088 /// NM_173089 /// NM_173090 /// NM_212464 /// NM_212465 /// NM_212467 /// NR_027911 /// NR_027912	Muscle	25.7705	17.775	28.2588	145.869	219.237	85.1417	43.8154	62.7574	46.5856	25.3248	51.5324	493.993	60.6013	301.691	611.501	636.555	259.111	2111.36	64.4725	4.00227	54.032	29.5076	411.996	22.1197	71.2403	49.283	285.657	57.549	51.4507	45.4108	4987.22	29.2056	15.1076	37.7739	239.678	184.129	17.8503	41.3073	106.685	97.2148	22.2248	36.4111	210.561
844	CASQ1	NM_001231	Muscle	16.4578	19.5124	200.818	12.7327	3.56018	52.1477	0	7.23186	11.0464	13.006	27.4561	100.919	124.307	267.58	89.7105	113.271	232.28	49.9153	38.8419	0	8.35523	10.3481	20.7932	116.907	44.9366	315.648	38.5826	111.402	42.8582	60.4897	13536.8	96.9376	178.479	66.1713	10.4269	84.4781	72.6048	265.795	44.9335	1.8988	15.6787	16.3311	0
859	CAV3	NM_001234 /// NM_033337	Muscle	0	0	0	0	0	0	0	0	0	0	0	0	0	0	0	0	0	0	0	0	0	0	0	0	0	0	0	0	0	0	1285.08	0	0	0	0	0	0	0	0	0	0	0	0
1140	CHRNB1	NM_000747	Muscle	4.65916	59.3512	0	0	0	0	2.30859	4.00614	0	0	3.25333	0	0	1.48861	16.2375	0	5.53204	8.6154	3.77157	0	0	0	14.4361	0	0	0	0	48.2748	0	0	357.491	0	2.88401	0	0	0	0	0	0	0	0	1.34662	0
1158	CKM	NM_001824	Muscle	0	0	0	0	0	0	0	0	0	0	0	0	0	0	0	0	0	0	0	0	0	0	5.0924	19.6469	0	9159.59	0	0	0	0	39205.5	0	0	96.9579	0	150.933	0	3111.01	36.4306	0	1.8017	0	0
1160	CKMT2	NM_001099735 /// NM_001099736 /// NM_001825	Muscle	357.865	307.481	0	0	0	0	1.86729	3.91349	1.6957	0	7.1873	124.004	67.2586	98.534	179.703	191.288	110.244	317.419	70.9533	0	37.0472	13.7655	444.341	83.3221	30.8576	6103.36	231.796	13.719	4.70431	46.614	8531.47	0	5.10218	248.061	86.6106	97.222	0	255.057	8.03468	0	50.0137	179.794	35.7773
1180	CLCN1	NM_000083	Muscle	0	0	0	0	0	0	1.94375	0.843037	0	0	0	0	0	0	0	0	0	0	0	0	0	0	0	0	0	0	0	0	0	0	112.775	0	0	0	0	30.711	0	0	0	11.8333	0	0.404392	0
53405	CLIC5	NM_001114086 /// NM_016929	Muscle	325.263	5.15161	0	8.55161	1.40999	0	5.01091	18.3937	69.8165	32.9032	5.619	27.9534	1.99883	31.6791	36.2859	85.5387	23.1787	63.054	32.3292	4.06122	12.0215	1496.8	27.1738	8.67132	29.1387	1300.28	595.835	0	205.234	36.1191	2464.88	242.626	418.129	9.47883	63.0216	1.57777	0	39.1445	13.0602	6.50606	1.83255	61.697	83.1948
8218	CLTCL1	NM_001835 /// NM_007098	Muscle	5.30743	61.8001	0	0	0	0	18.8526	5.06036	0	0	0	0	0	0	3.11954	0	0	97.3826	0	47.3103	0	0	0	0	0	5.48299	0	0	0	0	600.507	0	0	0	1.97608	502.776	0	0	0	4.43673	0	0.922236	0
1339	COX6A2	NM_005205	Muscle	28.2915	10.4484	128.55	23.9586	0	54.2635	6.73959	26.6036	33.1311	36.3017	122.369	166.017	155.238	42.2492	38.7842	165.424	102.249	49.0934	23.1938	4.44062	111.945	38.8527	14.0058	143.881	60.4689	4128.94	63.8204	233.788	99.5075	148.262	11038.2	128.824	7.21463	91.0162	21.8163	59.6697	145.501	621.406	76.7383	16.0967	30.191	37.3314	0
1346	COX7A1	NM_001864	Muscle	3530.03	840.694	358.357	0	0	0	0	0	0	0	0	422.146	433.872	850.284	700.37	325.16	780.306	384.593	316.987	455.513	92.9739	420.224	670.89	914.326	0	8319.49	575.997	0	359.857	298.115	22082.1	147.353	232.941	918.994	554.298	96.3822	327.734	1010.09	37.8053	0	1119.94	731.717	750.187
8048	CSRP3	NM_001127656 /// NM_003476	Muscle	0	0	0	0	0	0	0	0	0	0	0	0	0	0	0	1.44659	0	0	0	0	0	0	0	0	0	7009.97	0	0	0	0	13047.6	0	0	41.1815	0	0	0	0	0	0	0	0	0
55466	DNAJA4	NM_001130182 /// NM_001130183 /// NM_018602	Muscle	0	27.0794	0	0	8.4191	0	0	17.8882	0	62.8799	63.1493	0	0	3.19001	17.0674	0	0	42.2812	12.2942	99.4658	0	0	25.5196	0	0	66.7697	0	0	9.24297	0	238.634	0	0	0	7.44539	24.3689	0	0	0	5.36738	0	3.52528	0
51207	DUSP13	NM_001007271 /// NM_001007272 /// NM_001007273 /// NM_016364	Muscle	0	32.3228	0	52.2616	5.93225	15.236	14.414	5.48515	13.3942	4.8071	5.10602	0	0	6.9804	7.7066	0	2.83747	8.3733	0	4.47561	24.2626	0	0	163.685	0	121.92	0	0	0	0	2471.72	0	3.67452	30.3446	10.9923	726.286	0	0	7.19862	86.4811	5.31021	1.54319	33.0079
78986	DUSP26	NM_024025	Muscle	0	461.443	0	0	0	0	0	0.154781	0	0	80.3254	408.733	712.678	743.334	434.693	561.082	492.252	533.781	0	0	0	17.0769	81.9866	0	0	457.355	0	0	0	0	2793.49	18.5926	0	7.25001	0	21.1462	0	0	3.44464	0	0	0	0
1917	EEF1A2	NM_001958	Muscle	2.09814	1390.51	9.0218	32.3571	1.71037	0	2.18711	2.44199	1.90275	6.92992	0	2485.83	4651.41	4317.56	3621.1	2007.51	3893.69	1724.58	62.4841	94.3054	4.55037	58.3862	13.4931	58.6493	6.08777	3776.47	16.5637	34.6736	0	0	14448.4	18.2088	0	227.071	65.7792	101.269	0	558.233	8.23385	3.81361	79.2952	0.830595	17.89
2027	ENO3	NM_001976 /// NM_053013	Muscle	19.0603	79.4108	0	18.9691	107.504	0	9.29703	19.117	68.512	53.791	2.1039	0	63.4279	0.671409	11.617	0	1.54803	10.3842	23.8537	8.02925	0	0	17.4786	26.1271	0	1719.79	5.48119	1030.05	2.82981	0	23322.5	0	3.3375	12.715	32.0888	75.3611	20.9346	581.389	107.737	5.44532	62.3144	31.9849	18.713
2070	EYA4	NM_004100 /// NM_172103 /// NM_172105	Muscle	0	50.3716	21.7239	0	0	0	0	0.162367	0	0	0	2.53026	0	0.640164	1.5114	0	1.76936	0	0	2.06882	2.21008	0	0	0	0	75.0263	35.7424	0	22.7374	0	226.95	0	0	10.221	0	18.928	0	0	0	0	0	0	0
8789	FBP2	NM_003837	Muscle	0	0	0	0	0	0	0	0	0	0	0	0	0	0	4.36041	0	0	0	0	0	0	0	0	0	0	0	0	0	0	0	2442.44	0	0	0	0	0	0	0	0	0	0	0	0
51725	FBXO40	NM_016298	Muscle	0	0	0	0	0	0	0	0.0941746	0	0	0	0	0	0	0	0	0	0	0	0	0	0	0	0	0	462.418	0	0	0	0	802.734	0	0	0	0	0	0	0	0	0	0	0	0
2275	FHL3	NM_004468	Muscle	0	0	0	0	0	95.3663	273.799	25.5447	0	0	0	0	0	0	0	0	0	0	0	17.6678	0	0	7.0522	0	0	0	0	0	0	0	4040.58	0	0	11.1159	23.7333	0	0	0	31.4845	19.0047	407.711	34.6979	0
29109	FHOD1	NM_013241	Muscle	253.034	159.605	0	53.9707	255.607	333.015	365.828	103.977	59.7093	49.436	48.2081	0	0	1.78452	20.94	0	0	12.9368	107.764	263.121	0	119.746	25.6619	0	0	182.216	75.9074	20.4522	97.7408	69.6597	1538.89	0	19.3023	0	51.0182	16.9268	0	0	143.888	39.4917	0	98.3188	25.138
2318	FLNC	NM_001127487 /// NM_001458	Muscle	229.284	122.452	620.204	29.0566	10.243	35.2076	28.6873	36.2444	25.4118	29.5935	27.7546	130.014	110.132	111.176	164.5	261.994	109.789	273.162	125.718	402.385	58.4704	742.746	512.14	852.859	371.761	1989.61	112.285	130.231	106.932	187.651	7989.57	135.349	90.6899	2118.03	204.05	171.044	239.708	1263.13	61.6523	34.5487	2330.39	628.509	198.545
2593	GAMT	NM_000156 /// NM_138924	Muscle	48.8749	63.3907	0	0	19.7121	0	0	2.82736	24.903	2.71242	21.3982	120.948	10.1612	156.215	199.09	254.055	106.59	244.972	26.3368	0	19.9566	6.26535	958.147	62.1744	0	247.487	182.329	2046.94	8.17137	0	3352.99	10.7668	1.01914	92.0963	75.3266	167.267	21.4901	100.993	3.93764	9.58381	15.7042	18.5079	59.2866
80852	GRIP2	NM_001080423	Muscle	5.94839	0	0	0	2.6215	0	3.0827	3.33358	0	0	38.2906	0	0	76.3734	6.94436	10.3147	70.6464	36.7376	5.14369	0	8.39869	20.6213	0	0	24.1158	99.1085	0	0	0	0	393.131	24.1151	30.6333	0	10.5769	7.86391	0	0	0	0	0	3.19934	0
3316	HSPB2	NM_001541	Muscle	449.268	9.06581	0	0	0	0	0	0	0	0	0	0	94.9418	6.23563	43.9206	15.9263	2.70412	25.6458	46.1572	4.96705	1.90102	22.1969	71.9922	14.3619	0	766.341	0	0	1.62558	0	1250.23	0	0	6.95933	148.138	0	0	0	1.02034	0	447.923	54.3583	176.068
3694	ITGB6	NM_000888	Muscle	0	0	34.3472	0	0	0	0	0.0889203	0.309209	0	0	0	0	0	0	0	0	0	33.8012	0	19.1412	1.804	2.96195	23.1025	1.58983	0	27.7912	0	7.25007	0	114.921	3.38187	5.02547	2.3079	0.93787	0	0	0	0.813078	0	0	5.04097	0
10324	KBTBD10	NM_006063	Muscle	1.924	2.40285	20.2177	0	0	0	0.956958	0.282831	1.87411	0.259905	0	11.7225	14.225	13.0135	28.2933	31.3711	7.81333	15.6852	24.0172	45.8101	1.55772	0	30.293	12.2761	8.45311	978.116	0	0	33.8593	0	15108.4	154.382	0.457814	139.754	24.6762	67.3306	13.6825	685.281	58.8925	0.3162	3.32265	9.3917	7.44116
11155	LDB3	NM_001080114 /// NM_001080115 /// NM_001080116 /// NM_007078	Muscle	5.66168	1.71124	2.92418	0	0	0	0	0.770418	0	0.500327	0	106.403	1.96895	63.6801	161.95	107.371	55.3419	444.045	9.86675	6.72034	0	35.1714	135.959	22.5114	0	3332.09	14.786	15.2556	0.482589	3.37953	7659.47	6.76924	1.32162	176.888	34.0021	17.2665	3.92762	41.604	3.37997	0	238.679	9.81059	11.7885
4004	LMO1	NM_002315	Muscle	0	39.6704	0	31.5186	7.98459	0	1.65425	2.18368	0	0	0	0	0	7.11334	16.0609	0	8.05982	45.08	2.94243	2.90192	2.58332	0	40.4996	0	0	0	0	0	0	0	273.973	0	0	0	60.0349	22.1206	0	0	2.33173	6.429	3.99589	0.822297	9.48249
79442	LRRC2	NM_024512 /// NM_024750	Muscle	36.1218	22.5691	14.2887	0	0	0	0.424436	2.33074	9.31771	8.98485	1.49009	1.67987	60.714	106.623	119.493	9.06823	78.9003	12.4894	5.75439	1.19395	1.18638	10.3238	28.0829	0	0	575.149	63.2326	61.2938	4.11393	1.68746	2330.82	18.002	0.512679	2.77257	140.837	1.86083	18.9059	139.01	4.75723	33.9947	0	17.6728	53.3164
55222	LRRC20	NM_018205 /// NM_018239 /// NM_207119	Muscle	11.1331	16.761	0	12.8475	8.38404	0	0	1.54702	5.05679	0	0	87.1923	131.227	300.69	166.481	21.216	202.903	89.8288	2.81621	2.05596	317.731	13.8503	14.7809	345.386	0	191.987	0	69.9454	2.15268	0	1249.53	0	0	0	23.9814	182.031	0	0	30.5036	0	0	33.5322	70.1484
28992	MACROD1	NM_014067	Muscle	58.5426	149.705	12.6656	0	45.7755	0	0	6.25598	11.832	0	26.5547	0	17.2091	64.0539	99.2787	34.3671	29.456	108.897	168.679	68.0229	88.5222	172.014	174.898	391.972	0	416.442	472.742	453.438	113.745	0	2381.56	27.2894	4.40764	153.22	152.356	58.2017	0	235.468	4.11112	1.22253	19.2298	173.361	298.559
6300	MAPK12	NM_002969	Muscle	10.2827	37.6937	0	15.7191	6.85261	8.09123	1.47012	2.898	0	0	36.0447	33.5781	122.764	107.512	41.703	50.2466	66.2683	129.549	10.4155	54.0814	0	5.65567	22.585	7.79973	0	19.2782	35.3437	0	1.91062	0	1407.39	0	2.87692	10.0357	0	8.14611	0	0	7.96171	5.63233	54.9248	90.9445	4.44985
4151	MB	NM_005368 /// NM_203377 /// NM_203378	Muscle	4.15518	44.6124	0	0	3.20399	0	1.5971	8.23179	11.9525	25.0752	5.49887	105.109	67.9079	21.2324	33.4763	263.441	59.0642	13.9916	468.82	4.18643	8.24951	170.097	40.2346	90.5866	18.5102	13954.1	50.4572	126.637	794.405	0	34291.9	47.4854	19.0544	1623.13	94.2583	164.317	0	3340.52	285.784	16.2594	50.8174	43.7299	18.7141
2660	MSTN	NM_005259	Muscle	0.674023	0.89571	2.43766	0	0	0	0	0.536981	0.304558	0.274661	0	1.36901	5.85351	4.09226	15.8221	4.47574	1.76865	1.62709	2.58476	0	0.910184	0	0	0	1.09197	1.724	1.23495	0	0.233325	0.755049	123.404	8.6579	1.03959	1.26833	1.94245	0.466061	0	0	0.357778	0.629267	0	2.0354	0
4604	MYBPC1	NM_002465 /// NM_206819 /// NM_206820 /// NM_206821	Muscle	8.69535	11.621	42.6939	16.8156	1.33409	17.3285	1.92602	11.7239	7.8098	9.44707	25.3084	452.128	112.678	347.938	838.918	1032.66	396.669	1886.02	1106.11	0	9.73503	26.0432	0	7.07602	163.224	259.419	8.40119	0	14.6389	11.0718	25770.4	21.2945	11.758	880.035	23.8612	158.948	60.1722	765.591	110.922	4.48025	2.58955	2.72609	46.0054
4606	MYBPC2	NM_004533	Muscle	0	0	0	0	0	0	0	0	0	0	0	0	0	0	0	0	0	0	0	0	0	0	0	0	0	0	0	0	0	0	14730.9	0	0	7.02099	0	0	0	84.1282	7.75392	0	0	0	0
4618	MYF6	NM_002469	Muscle	0	0	0	0	0	0	0	0	0	0	0	0	0	0	0	0	0	0	0	0	0	0	0	0	0	0	0	0	0	0	2623.04	0	0	11.2532	0	0	0	0	0	0	0	0	0
4619	MYH1	NM_005963	Muscle	56.0333	2.33606	0	0	0.993471	0	0	0	0	0.481617	0	0	0	0	0	0	0	0	0.934413	0	0.90982	0	0	0	0	0	0	0	0.474309	0	13462.2	0	0	2.19168	1.1917	36.3785	0	86.5832	0	2.39246	1.1881	0.423035	1.59784
4620	MYH2	NM_001100112 /// NM_017534	Muscle	1.97299	0	0	0	0	0	0.88809	0.595349	1.54463	0	0	27.948	2.12303	6.81671	6.08861	30.3895	10.0504	3.65899	4.27104	2.17296	2.07725	0	0	10.7769	0	76.5444	14.4808	0	1.16088	0	29783.2	0	0	20.51	1.40255	27.6403	0	1097.51	108.443	0	2.97293	1.87299	0
4622	MYH4	NM_017533	Muscle	0.739108	0	0	0	0	0	0	0	0	0	0	0	0	0	0	0	0	0	0	0	0	0	0	0	0	11.1132	0	0	0	0	641.458	0	0	0	0	0	0	0	0	1.17066	0	0	0
4626	MYH8	NM_002472	Muscle	0.569182	0	0	2.85038	0	0	0.416649	0.453889	0	0	0	0	0	0.732794	1.18515	1.907	0	1.0976	0	0	0	0	0	0	0	0.878066	41.698	2.47025	0.876157	0	214.359	0	0.323054	0	0.37179	0.891763	0	0	0.73295	0.292452	0	0.716218	0.569415
4632	MYL1	NM_079420 /// NM_079422	Muscle	0	0	0	0	0	0	0	0.200963	0	0	0	0	0	0	0	0	0	0	0	7.94347	0	0	0	15.6351	0	0	0	0	0	0	39588.5	0	0	117.335	0	0	0	1357.44	30.9072	0	0	0	0
4633	MYL2	NM_000432	Muscle	0	0	0	0	0	0	0	0	0	0	0	0	0	0	0	21.9104	0	0	0	0	0	0	0	27.9133	0	5501.41	0	0	0	0	37818.7	0	0	325.692	0	27.4188	0	1411.99	31.7285	0	0	0	0
4634	MYL3	NM_000258	Muscle	0	0	0	0	0	0	0	0.40203	0	0	0	0	0	0	0	6.86733	0.693579	0	0	0	0	0	0	0	0	5731.36	18.1434	0	0	0	12678.2	0	0	16.0569	0	0	0	160.75	3.62824	0	0	1.04553	0
29895	MYLPF	NM_013292	Muscle	0	0	0	0	23.9241	0	0	0	0	0	0	0	0	0	0	0	0	0	0	3.0889	0	0	0	0	0	0	0	0	0	0	37309.3	0	0	14.722	0	33.4965	0	1172.99	21.8577	3.26195	2.99873	0	0
8736	MYOM1	NM_003803 /// NM_019856	Muscle	185.05	125.223	24.0989	22.1833	37.1452	0	0.969904	3.84526	17.6053	2.11438	0	4.89244	15.3392	4.79295	31.7918	53.6097	4.56427	154.023	38.1776	3.82253	0	69.1666	21.914	25.189	28.5126	1673.18	0	0	1.30606	36.4122	3858.54	436.401	1.89616	8.49096	22.6411	36.1265	0	74.6317	34.9629	1.71513	337.124	11.8949	0
9172	MYOM2	NM_003970	Muscle	6.43981	0	0	15.6144	0	0	318.57	163.972	11.727	6.23613	22.9476	0	13.2066	187.465	114.221	0	50.2964	0	90.2462	0	0	0	281.953	10.3135	0	4844.93	0	0	17.1382	0	5532.45	64.0152	0	13.5983	61.1624	188.566	139.652	0	4.92722	113.395	0	0	0
9499	MYOT	NM_001135940 /// NM_006790	Muscle	12.6821	11.1668	50.2667	0	0	2.58873	0	2.5015	0	0.972335	0	131.445	26.0883	51.2794	198.595	205.398	38.3732	352.063	0	1.79203	2.57852	54.8141	96.6318	20.5516	1.82165	258.813	3.58898	0	1.31194	0	16628.4	0	0	102.012	39.282	2.07816	0	340.208	7.04206	0	0	5.4675	74.1509
58529	MYOZ1	NM_021245	Muscle	20.1524	0	0	47.9656	2.58575	0	0	4.73245	3.34479	0	5.35449	83.741	0	4.69094	15.869	66.2107	3.99398	68.1079	0	0	19.08	0	111.556	71.7783	110.287	312.217	0	0	17.3001	55.224	20218	40.2009	29.2163	48.3872	20.0321	81.8491	0	565.855	54.3618	2.2256	290.696	11.6149	3.29567
91977	MYOZ3	NM_001122853 /// NM_133371	Muscle	0	0	0	0	0	0	0	0.578032	0	0	0	0	0	6.54416	10.1719	0	0	13.9325	0	0	0	0	44.0444	0	0	0	0	0	0	0	2518.6	0	0	0	0	4.1728	0	0	0	0.508666	0	0	0
4703	NEB	NM_004543	Muscle	2.50876	5.80818	4.38874	10.8499	8.33583	0	8.41087	4.85108	0.864769	2.30727	5.57285	24.8933	4.8128	4.60035	16.7554	34.2804	6.92	19.1955	4.7837	7.60089	3.43889	3.61541	3.93475	7.41273	10.3315	118.855	10.3684	16.4853	3.8678	0	11688.5	17.194	25.8997	69.7586	40.9501	12.8147	0	302.041	29.2416	4.11995	2.18864	4.07089	43.8666
4892	NRAP	NM_006175 /// NM_198060	Muscle	3.25532	0	0	0	0	0	0.530463	0.114779	1.16509	3.05219	1.5274	0	0	0.625379	1.07231	4.59314	0.980925	0	0	0	0	0	0	0	0	1428.22	0	0	0	0	2625.99	6.93335	2.33234	22.7589	0	0	0	74.4135	7.1521	0.553262	9.25783	0.77165	0
29763	PACSIN3	NM_016223	Muscle	1.05935	125.109	0	0	0	0	0	0	0	0	0	0	0	0.759574	2.95189	0	0	10.851	37.6524	47.7087	4.94903	10.5043	14.9131	0	0	123.413	0	14.4487	0	0	618.786	0	9.23835	10.4773	4.33748	0	0	0	0	0	0	5.95601	0
9659	PDE4DIP	NM_001002810 /// NM_001002811 /// NM_001002812 /// NM_014644 /// NM_022359	Muscle	76.9866	3.981	8.0049	28.5795	31.8237	43.3681	9.01772	16.1109	50.2412	42.9977	7.64211	122.099	173.069	224.272	274.355	161.725	136.185	250.851	9.0656	194.002	3.37953	19.1438	96.3872	7.91256	16.2998	859.057	34.757	38.35	27.79	18.367	2502.35	11.8835	278.917	8.27066	57.8283	11.4206	11.731	24.2075	37.6624	6.23953	16.2756	17.8136	17.8797
27295	PDLIM3	NM_001114107 /// NM_014476	Muscle	115.322	18.6146	876.526	0	0	0	0	0.0963098	0	0	1.41087	85.1043	267.072	35.3031	109.206	162.072	32.4294	117.842	839.964	50.7557	5.45269	457.31	1908.71	1251.2	137.119	2457.27	11.6324	13.6568	83.447	164.341	20035.7	145.728	164.167	1468.65	158.739	86.4036	127.654	801.876	204.531	0.701297	3922.07	214.382	232.382
5224	PGAM2	NM_000290	Muscle	0	0	0	0	0	0	0	0.77105	0	0	0	0	22.4488	0	11.7414	7.77259	0.806215	74.8255	0	0	0	0	0	0	0	1650.96	1.61437	0	0	0	6326.92	0	0	0	0	741.285	0	23.1158	0	0	0	0	0
5255	PHKA1	NM_001122670 /// NM_002637	Muscle	2.53629	120.375	0	0	0	0	0	0	0	0	0	0	0	0	13.2532	0	1.60798	14.6179	9.34207	247.147	10.3637	0	124.441	28.828	0	19.5794	0	0	3.5052	0	671.007	0	0	7.34481	22.2942	0	17.6521	0	0	0	0	11.3353	12.8326
5260	PHKG1	NM_006213	Muscle	4.91122	0	0	0	0	0	0	0	0	0	0	0	0	0	4.5655	0	2.56231	13.7814	0	0	0	0	0	0	0	74.2609	0	0	0	0	484.344	0	0	0	0	0	0	0	0	0	0	0	0
5350	PLN	NM_002667	Muscle	104.781	11.1816	104.636	0	0	0.777896	0.737889	0.467454	0	0.372967	0.238092	1.83133	1.98406	5.06527	8.66134	31.042	1.79056	20.1677	11.6838	0	2.67311	735.338	2144.41	330.641	2.25265	6226.54	87.4845	0	10.1141	77.9826	6729.39	106.174	0.394413	223.495	233.326	75.5964	78.4341	18.3737	1.65925	0.113783	2626.29	168.156	183.227
64208	POPDC3	NM_022361 /// NR_024539	Muscle	0	0	0	0	0	0	0	0.37215	0	0	0	0	0	234.295	287.917	39.3198	136.412	205.69	0	24.3492	0	10.8396	84.5264	0	0	536.212	0	0	0	0	2940.68	0	0	7.99724	0	195.892	70.354	0	0	0	0	27.6519	0
5502	PPP1R1A	NM_006741	Muscle	5935.12	29.1515	0	0	0	0	0	0.0286363	0	0	0	2370.19	16.7976	409.767	594.713	218.781	203.836	556.392	208.23	0	0	65.201	32.7942	15.2547	0	1315.96	838.346	2091.07	0.818259	21.4559	8390.02	16.7631	0	6.08952	159.361	29.9602	0	0	0	0	0	0	6.786
5506	PPP1R3A	NM_002711	Muscle	0	0	0	0	0.679759	0	0	0	0	0	0.459951	0	0	0	0.404833	0	0	0	0	0	0	0	0	0	0	60.9906	0	0	0	0	473.554	0	0	0	0	0	0	0	0	0	0	0.124412	0
28227	PPP2R3B	NM_013239 /// NM_199326	Muscle	0	5.26405	0	0	0	0	5.93255	0.282759	0	0	0	0	0	1.45034	5.11962	0	1.48799	0	5.66524	25.77	0	0	10.2387	0	0	204.26	0	0	2.12284	0	250.83	0	2.19441	0	13.4172	64.3651	0	0	0	2.08525	10.0227	6.87846	15.655
5961	PRPH2	NM_000322	Muscle	7.11914	15.0492	0	0	0	0	0	8.52301	0	0	0	0	0	57.6642	48.1655	0	37.2987	0	6.78191	7.48753	0	0	34.9966	0	0	0	0	0	0	0	171.206	0	0	0	0	16.4645	0	0	0	0	9.73687	8.46812	5.17931
5837	PYGM	NM_005609	Muscle	104.046	0	0	0	0	0	88.4291	5.97748	0	4.66795	0	141.62	32.9538	28.2416	130.437	52.7559	41.771	144.243	0	0	0	10.237	103.666	64.9491	0	459.274	0	0	0	0	21810.1	0	0	21.7832	12.3711	92.3616	0	305.754	7.7413	0	12.572	14.5854	0
5913	RAPSN	NM_005055 /// NM_032645	Muscle	0	0	0	0	0	0	0	0	0	0	0	0	0	0	0	0	0	0	0	0	0	0	0	0	0	0	0	0	0	0	178.087	0	0	0	0	0	0	0	0	1.54753	0	0	0
6123	RPL3L	NM_005061	Muscle	0	0	0	0	0	0	0	0.158229	0	0	0	0	0	0	0	0	0	0	0	0	0	0	0	0	0	583.727	0	0	0	0	4813.24	0	0	0	0	0	0	0	0	0	0	0	0
6253	RTN2	NM_005619 /// NM_206900 /// NM_206901	Muscle	62.7636	192.479	81.1302	33.5925	31.2095	55.2608	97.3902	53.0142	16.2262	22.9458	59.0496	374.324	271.952	508.239	373.763	166.903	438.384	158.427	193.389	23.6832	60.5057	44.1759	51.6467	85.1405	77.4874	153.778	49.8907	51.9473	85.1839	75.5018	4449.13	59.2472	326.05	169.72	65.9951	29.101	44.6562	106.484	46.666	66.3614	200.879	101.338	72.4369
6258	RXRG	NM_001009598 /// NM_006917	Muscle	55.6453	0	0	0	0	5.89076	1.6733	3.03943	0	1.6482	3.09521	254.614	12.8567	54.0795	32.4228	124.093	41.8056	41.8446	0	0	3.24058	12.578	3.89455	7.19557	0	43.1549	0	0	10.1681	0	343.966	0	3.4546	10.9946	6.16278	3.48181	0	0	0	0	0	6.82638	10.9217
6261	RYR1	NM_000540 /// NM_001042723	Muscle	1.83279	11.5529	0	0	175.203	5.86458	0.723817	1.869	8.39427	5.81734	0	139.764	247.005	84.9213	173.056	299.593	66.4289	192.919	4.80127	0	19.324	6.3803	31.3557	117.384	0	3.41194	3.58491	0	17.9705	0	7001.81	0	0	7.14451	99.1727	123.446	0	60.3029	30.8545	2.95988	0	0	133.925
6329	SCN4A	NM_000334	Muscle	10.671	0	0	0	0	0	0	0	0	0	0	0	0	0	0	0	0	0	0	0	0	0	0	0	0	0	0	0	0	0	636.034	0	0	0	0	0	0	0	0	0	0	0	0
10500	SEMA6C	NM_030913	Muscle	0	0	0	0	0	0	0	0	0	0	0	0	0	5.32748	0	0	2.99491	0	0	0	0	0	5.2827	0	0	0	0	0	0	0	273.233	0	0	0	0	26.0939	0	0	0	0	2.43062	0	0
6442	SGCA	NM_000023 /// NM_001135697	Muscle	0	0	0	0	0	0	0	0	0	0	0	0	0	0	0	0	0	0	0	0	0	0	0	0	0	25.9428	0	0	0	0	985.066	0	0	0	7.73317	1.495	0	0	0	0	16.5974	0	0
6445	SGCG	NM_000231	Muscle	385.971	0	0	0	0	0	0	0	0	0	0	0	0	0	2.0346	0	0	0	1.26107	0	0	0	18.6013	0	0	1660.96	0	0	5.90725	0	2734.08	0	0	0	103.764	2.8358	9.23854	0	0	0	0	1.12076	0
6450	SH3BGR	NM_001001713 /// NM_007341	Muscle	65.9322	208.193	0	0	24.5867	0	0	2.70355	0	0	0	238.095	0	122.637	327.639	236.108	63.0154	312.811	106.635	10.344	0	64.6851	420.571	19.7023	0	659.322	5.53144	0	3.24878	0	5296.51	11.5609	0.435404	80.6927	21.4483	138.991	62.1532	0	11.0867	2.31802	497.977	27.4575	6.56532
6495	SIX1	NM_005982	Muscle	104.071	0	0	0	0	0	0	0	0	0	0	0	0	0	0	0	0	0	3.94231	92.7329	0	0	0	0	0	0	0	0	30.633	0	441.883	0	0	16.5177	0	0	0	0	0.995085	0	0	0	0
3177	SLC29A2	NM_001532	Muscle	8.29439	2.73824	0	16.9809	2.75475	0	2.55195	8.02294	6.80605	1.5699	0	4.08794	85.4183	16.3335	20.8414	10.1219	3.03649	42.7634	28.644	0	0	27.0086	13.6616	0	0	132.022	40.9249	0	2.75472	0	801.996	0	7.18207	0	0	0	0	0	0	1.78161	2.36016	9.03565	8.4979
6588	SLN	NM_003063	Muscle	0	0	0	25.1338	0	0	3.96815	2.29376	0	0	0	0	97.1582	211.953	11.0522	0	92.965	0	0	11.8561	0	0	0	70.6186	0	2880.01	0	0	15.5769	0	31211.3	0	0	78.8773	0	19.3077	0	902.25	81.3196	0	4.63165	7.20683	0
23676	SMPX	NM_014332	Muscle	0	0	0	0	0.866308	0	0	0	0	0	0	0	0	5.99263	5.61177	2.13042	10.9277	74.2142	0	35.7646	0	74.7393	1.29491	51.5875	0	4990.1	0	0	0	0	11084.2	0	0	10.6855	0	0	0	49.1911	6.87176	0	0	0	0
6692	SPINT1	NM_001032367 /// NM_003710 /// NM_181642	Muscle	298.227	408.258	143.6	94.2627	149.94	0	12.2917	5.2918	18.35	15.0361	28.4941	598.785	1125.9	1311.79	834.055	727.002	938.233	749.62	215.415	12.8595	140.937	378.134	585.021	343.396	184.761	6059.79	665.133	265.511	255.485	0	11023.7	153.567	252.938	758.536	273.517	413.611	226.524	490.015	84.1207	14.3415	528.01	198.139	163.101
26576	SRPK3	NM_014370	Muscle	0	12.152	0	0	0	0	0	1.54412	0	0	0	0	0	0	0	0	0	31.4168	0	0	12.1873	0	0	0	0	315.874	0	0	0	0	1821.44	0	0	0	0	0	0	0	14.8769	0	0	5.34334	0
79933	SYNPO2L	NM_001114133 /// NM_024875	Muscle	0	0	0	0	0	0	0	0.334147	0	0.764963	0	0	0.891269	0.895057	0.712826	0.718051	0	1.59248	2.99236	0	9.10787	0	0	56.4298	0	1318.05	0	0	0	0	2277.29	0	19.7507	8.37426	0	0.946652	0	38.4182	2.69307	0.373843	0	0	0
8557	TCAP	NM_003673	Muscle	0	0	0	0	0	0	0	0	0	0	0	0	0	0	0	6.71037	0	0	0	0	0	0	0	0	0	4704.79	0	0	0	0	15256.4	0	0	50.199	0	0	0	295.417	15.1974	0	0	0	0
7004	TEAD4	NM_003213 /// NM_201441 /// NM_201443	Muscle	27.1816	4.56661	5.68867	4.46239	0	0	0	0.196052	0	0	0	0	0	0.260089	0	0	0	5.13439	25.2062	396.167	28.6366	10.2424	14.979	58.3695	4.30917	17.162	6.78488	0	12.089	0	488.68	24.49	44.5811	5.0067	58.3347	19.3631	22.8875	39.8237	1.61022	0	37.3228	46.4714	48.3275
7134	TNNC1	NM_003280	Muscle	0	0	0	0	0	0	0	0	0	0	0	0	0	0	0	0	0	0	0	1.15194	0	0	71.9955	0	0	11983.9	0	0	26.8941	0	34632.3	0	0	122.139	0.927861	0	0	82.2432	3.68508	0	0	2.10154	0
7125	TNNC2	NM_003279	Muscle	10.1159	10.1626	0	0	0	0	3.24607	2.83554	0	0	3.06079	3.96312	0	1.04693	0	0	2.7017	0	8.3418	9.84464	2.78263	9.72901	0	12.7173	0	0	0	0	3.62119	0	35721.6	0	0	57.623	23.3911	72.269	0	1633.91	54.3278	2.96575	15.0034	2.02354	7.44514
7135	TNNI1	NM_003281	Muscle	0	0	0	0	0	0	0	0	0	0	0	0	0	0	0	0	0	0	0	0	0	0	0	0	0	142.557	0	0	0	0	16127.2	0	0	10.1248	0	0	0	29.8708	0	0	0	0	0
7136	TNNI2	NM_001145829 /// NM_001145841 /// NM_003282	Muscle	0	0	43.724	0	277.023	25.0988	127.675	2.34969	0	0	0	0	0	0	0	0	0	0	7.05571	0	0	0	0	3.00424	0	0	0	0	1.14022	0	20921.8	16.49	8.56181	4.60366	16.6834	0	0	447.758	92.5937	0.851824	0	0	0
7138	TNNT1	NM_001126132 /// NM_001126133 /// NM_003283	Muscle	0	0	0	0	0	49.1235	0	1.23067	0	0	0	0	0	0.898783	11.4998	0	3.14217	0	0	0	0	0	0	6.14269	0	37.5271	0	0	0	0	24837.1	0	0	117.777	30.4561	2.30314	0	242.08	11.6105	0	0	0	0
7140	TNNT3	NM_001042780 /// NM_001042781 /// NM_001042782 /// NM_006757	Muscle	4.66128	0	0	0	0	0	0	3.06344	0	0	0	0	0	0	0	0	0	0	15.0324	58.2844	0	0	6.7971	0	0	7.09818	0	0	3.07892	0	10832.9	0	29.2535	0	0	0	0	95.7186	6.65018	0	21.8625	0	7.37044
7169	TPM2	NM_001145822 /// NM_003289 /// NM_213674	Muscle	230.977	512.042	308.093	0	335.317	0	0	6.03257	39.6739	1.74248	0.793922	0	38.0593	9.73957	36.749	22.8034	2.64953	44.6929	369.522	686.169	31.7744	1891.1	1018.11	821.511	5.0792	944.035	68.8509	0	40.6639	144.94	23367.6	117.976	112.611	1531.78	176.37	87.1916	343.69	421.861	178.58	6.87733	17543.9	1160.24	287.938
7170	TPM3	NM_001043351 /// NM_001043352 /// NM_001043353 /// NM_152263 /// NM_153649	Muscle	0	0	0	0	32.821	0	60.0918	2.10469	0	0	0	0	9.32194	41.0423	12.1342	0	23.5672	88.3308	0	0	0	0	0	0	0	321.851	0	0	0	0	17293.3	0	0	53.1475	0	0	0	0	16.9095	1.27449	0	0	0
10345	TRDN	NM_006073	Muscle	0.43169	0	0	0	0	0	0	0.0342437	0	0	0	0	0	0	0	0	0	0	0	0	0	0	0	0	0	203.817	0	0	0	0	4579.93	0	0	2.04136	0	0	0	0	0	0	0	0	0
7273	TTN	NM_003319 /// NM_133378 /// NM_133379 /// NM_133432 /// NM_133437	Muscle	73.8423	7.24953	0	344.881	2.0003	0	44.7635	84.7678	288.387	216.805	67.3311	61.7927	17.9594	24.4955	14.7603	56.8986	10.777	14.1815	26.5945	5.1369	92.1328	0	7.09661	121.118	87.3876	11188.3	6.22054	21.6775	38.0215	288.57	35237.8	71.4301	5.69791	264.21	31.4751	186.444	100.166	2290.28	241.541	64.1099	5.86196	32.7951	14.4625
7352	UCP3	NM_003356 /// NM_022803	Muscle	1.55655	1.9169	0	0	3.43364	0	16.0494	3.8232	0	0.720584	0.62503	0	1.79945	1.00685	0	0	0.582136	0	0	1.00358	2.33006	0	6.36818	0	0	0.97595	0	0	1.43777	0	710.625	0	2.19341	0	1.04455	7.8389	0	0	0	2.62961	1.47509	1.31501	0
312	ANXA13	NM_001003954 /// NM_004306	Pancreas	0	0	0	0	0	0	0	0	0	0	0	0	0	0	0	0	0	25.2495	1.7474	0	0	36.1915	232.977	0	0	0	50.4668	46.7379	0	0	0	569.584	0	0	0	8.17481	0	0	0	0	0	1.47989	0
79820	CATSPERB	NM_024764	Pancreas	0	0	0	10.2937	1.68913	6.34439	0	5.95047	22.4595	5.46308	1.93071	0	0	0	0	0	0	3.29193	27.6193	0	0	17.3952	0	0	0	0	3.62041	0	9.21032	0	1.80396	170.746	32.7374	6.27289	0	112.347	0	0	2.1915	2.16968	1.33889	26.5227	0
1056	CEL	NM_001807 /// XM_002346209 /// XM_002346210	Pancreas	0	27.1972	0	0	0	0	0	0	0	0	0	0	0	0	2.08587	0	0	0	0	0	0	0	350.921	0	0	0	0	0	4.27967	0	0	24013.7	0	0	0	0	0	0	0	0	0	3.14314	0
63036	CELA2A	NM_033440	Pancreas	0	6.55693	0	0	0	0	0	0.0617416	0	0	0.740045	0	0	0	0	0	0	0	0	0	0	0	0	0	0	0	0	0	0	0	0	25910.6	0	0	0	0	0	0	0	0	0	0	0
51032	CELA2B	NM_015849	Pancreas	0	7.89653	0	16.0763	0	0	0	0.205649	0	0	0	0	0	0	0	0	0	0	0	0	1.87221	0	0	0	2.35691	0	0	0	0	0	0	13118.9	0	0	0	0	0	0	0	0	0	0	0
10136	CELA3A	NM_005747	Pancreas	3.31317	7.86703	15.2073	6.72777	0	0	0	5.87005	0	0	11.3267	0	0	1.19897	0.777651	0	1.86211	4.52456	5.19654	1.63247	3.87417	0	1.28909	6.36953	3.74921	4.83612	34.0717	33.7777	0	0	2.20951	37204	0	0	1.06205	19.4785	0	0	0	0	0	1.14647	0
[truncated: 711 more rows]
