# Supplementary material for: Identification of Human Housekeeping Genes and Tissue-Selective Genes by Microarray Meta-Analysis
Source: PLoS One. 2011 Jul 27;6(7):e22859. doi: 10.1371/journal.pone.0022859 (PMC3144958; doi:10.1371/journal.pone.0022859)
Supplement: Table S4 — Functional enrichment analysis results of TS genes. (XLS) [file pone.0022859.s011.xls]

## Sheet: Table S4
Table S4 - Functional enrichment analysis results of TS genes.
Tissue type/subtype	TS Gene No.	Gene Ontology biological process	KEGG pathway	Genetic association database
Adipose	35	GO:0006629~lipid metabolic process	hsa03320:PPAR signaling pathway	obesity
Adrenal gland	37	GO:0006694~steroid biosynthetic process	hsa00140:Steroid hormone biosynthesis	polycystic ovary syndrome prostate cancer
Bladder	13	GO:0030855~epithelial cell differentiation		vesicoureteral reflux
Blood - B lymphocyte	23	GO:0002376~immune system process	hsa04662:B cell receptor signaling pathway
Blood - dendritic cell	37	GO:0006955~immune response		hepatitis C, chronic
Blood - monocyte	22	GO:0006955~immune response	hsa04640:Hematopoietic cell lineage	multiple sclerosis
Blood - neutrophil	214	GO:0002376~immune system process	hsa04060:Cytokine-cytokine receptor interaction hsa04144:Endocytosis	malaria multiple sclerosis
Blood - pooled	0	-
Blood - T lymphocyte CD4+	13	GO:0002682~regulation of immune system process GO:0050863~regulation of T cell activation	hsa04660:T cell receptor signaling pathway	diabetes, type 1; celiac disease; myasthenia gravis
Blood - T lymphocyte CD8+	40	GO:0002376~immune system process GO:0031343~positive regulation of cell killing	hsa04650:Natural killer cell mediated cytotoxicity	Wegener's granulomatosis
Bone marrow	21	GO:0050896~response to stimulus		tropical pulmonary eosinophilia
Brain - caudate nucleus	26	GO:0050877~neurological system process GO:0050890~cognition	hsa04020:Calcium signaling pathway	alcohol abuse
Brain - cerebellum	83	GO:0007154~cell communication	hsa04742:Taste transduction	epilepsy
Brain - cerebral cortex	34	GO:0007399~nervous system development GO:0007409~axonogenesis
Brain - hippocampus	22	-
Brain - hypothalamus	11	GO:0007267~cell-cell signaling GO:0007610~behavior
Brain - pooled	0	-
Brain - substantia nigra	34	GO:0007399~nervous system development		bipolar disorder
Breast	13	GO:0007267~cell-cell signaling
Cartilage	127	GO:0001501~skeletal system development	hsa04060:Cytokine-cytokine receptor interaction hsa04512:ECM-receptor interaction	osteoarthritis rheumatoid arthritis
Cervix uteri	29	GO:0007398~ectoderm development GO:0008544~epidermis development
Colon	105	GO:0007586~digestion GO:0006811~ion transport
Epididymis	50	GO:0009952~anterior/posterior pattern formation GO:0019953~sexual reproduction
Esophagus	54	GO:0031424~keratinization GO:0008544~epidermis development
Hair root	23	GO:0008544~epidermis development
Heart	42	GO:0006936~muscle contraction GO:0008016~regulation of heart contraction GO:0008015~blood circulation	hsa05410:Hypertrophic cardiomyopathy (HCM) hsa05414:Dilated cardiomyopathy	cardiomyopathy
Kidney	55	GO:0055085~transmembrane transport GO:0006811~ion transport GO:0046903~secretion		hypertension
Liver	246	GO:0002526~acute inflammatory response GO:0009605~response to external stimulus GO:0007596~blood coagulation GO:0010876~lipid localization	hsa04610:Complement and coagulation cascades hsa00982:Drug metabolism hsa00980:Metabolism of xenobiotics by cytochrome P450 hsa00071:Fatty acid metabolism	warfarin sensitivity liver cancer
Lung	43	GO:0007585~respiratory gaseous exchange		bronchopulmonary dysplasia
Lymph node	11	GO:0006955~immune response	hsa04060:Cytokine-cytokine receptor interaction
Muscle	113	GO:0003012~muscle system process GO:0006941~striated muscle contraction	hsa05414:Dilated cardiomyopathy hsa04020:Calcium signaling pathway	thyrotoxic periodic paralysis
Pancreas	48	GO:0007586~digestion	hsa00561:Glycerolipid metabolism	pancreatitis, chronic diabetes, type 2
Placenta	98	GO:0007565~female pregnancy GO:0000003~reproduction	hsa00150:Androgen and estrogen metabolism	metabolic syndrome
Prostate	21	GO:0030850~prostate gland development GO:0000003~reproduction		prostate cancer
Skin	34	GO:0008544~epidermis development
Testis	304	GO:0019953~sexual reproduction GO:0007283~spermatogenesis	hsa04110:Cell cycle	infertility, male
Thymus gland	10	GO:0006955~immune response GO:0019882~antigen processing and presentation	hsa04640:Hematopoietic cell lineage	pulmonary disease, Mycobacterium malmoense
Thyroid gland	16	GO:0065008~regulation of biological quality GO:0030878~thyroid gland development	hsa05320:Autoimmune thyroid disease	hypothyroidism
Tonsil	4	-
Umbilical cord blood	91	GO:0030218~erythrocyte differentiation	hsa00860:Porphyrin and chlorophyll metabolism	myocardial infarct; Crohn's disease; asthma; malaria; Malaria infection; kawasaki disease; psoriasis vulgaris;
Umbilical cord tissue	44	GO:0042310~vasoconstriction	hsa04270:Vascular smooth muscle contraction
Uterus	21	GO:0035113~embryonic appendage morphogenesis		vertigo, migraine-associated
Vulva	26	GO:0008544~epidermis development	hsa00350:Tyrosine metabolism
