# Supplementary material for: Identification of Human Housekeeping Genes and Tissue-Selective Genes by Microarray Meta-Analysis
Source: PLoS One. 2011 Jul 27;6(7):e22859. doi: 10.1371/journal.pone.0022859 (PMC3144958; doi:10.1371/journal.pone.0022859)
Supplement: Table S5 — The list of all 1431 samples. (XLS) [file pone.0022859.s012.xls]

## Sheet: Table S5
Table S5 - The list of all 1431 samples.
Affymatrix version	Sample tissue type/subtype	ArrayExpress file name
HG-U133A	Adipose	E-AFMX-5-raw-cel-366330618.cel
HG-U133A	Adipose	E-AFMX-5-raw-cel-366329804.cel
HG-U133A	Adipose	E-GEOD-5090-raw-cel-1519013044.cel
HG-U133A	Adipose	E-GEOD-5090-raw-cel-1519013250.cel
HG-U133A	Adipose	E-GEOD-5090-raw-cel-1519013158.cel
HG-U133A	Adipose	E-GEOD-5090-raw-cel-1519013100.cel
HG-U133A	Adipose	E-GEOD-5090-raw-cel-1519013129.cel
HG-U133A	Adipose	E-GEOD-5090-raw-cel-1519013089.cel
HG-U133A	Adipose	E-GEOD-5090-raw-cel-1519013171.cel
HG-U133A	Adipose	E-GEOD-5090-raw-cel-1519013077.cel
HG-U133P2	Adipose	E-GEOD-6573-raw-cel-1629151411.cel
HG-U133P2	Adipose	E-MEXP-1425-raw-cel-1579123671.cel
HG-U133P2	Adipose	E-MEXP-1425-raw-cel-1579123981.cel
HG-U133P2	Adipose	E-MEXP-1425-raw-cel-1579123258.cel
HG-U133P2	Adipose	E-MEXP-1425-raw-cel-1579123189.cel
HG-U133P2	Adipose	E-MEXP-1425-raw-cel-1579124050.cel
HG-U133P2	Adipose	E-MEXP-1425-raw-cel-1579123568.cel
HG-U133P2	Adipose	E-MEXP-1425-raw-cel-1579123465.cel
HG-U133P2	Adipose	E-MEXP-1425-raw-cel-1579123740.cel
HG-U133P2	Adipose	E-MEXP-1425-raw-cel-1579123431.cel
HG-U133P2	Adipose	E-MEXP-1425-raw-cel-1579123774.cel
HG-U133P2	Adipose	E-MEXP-1425-raw-cel-1579123843.cel
HG-U133P2	Adipose	E-MEXP-1425-raw-cel-1579123361.cel
HG-U133P2	Adipose	E-MEXP-1425-raw-cel-1579124084.cel
HG-U133A	Adrenal Gland	E-AFMX-5-raw-cel-366328176.cel
HG-U133A	Adrenal Gland	E-AFMX-5-raw-cel-366328435.cel
HG-U133A	Adrenal Gland	E-GEOD-2361-raw-cel-1556169559.cel
HG-U133A	Adrenal Gland	E-MEXP-669-raw-cel-1308056725.cel
HG-U133A	Adrenal Gland	E-MEXP-669-raw-cel-1308056783.cel
HG-U133A	Adrenal Gland	E-MEXP-669-raw-cel-1308056812.cel
HG-U133A	Adrenal Gland	E-MEXP-669-raw-cel-1308056667.cel
HG-U133A	Adrenal Gland	E-MEXP-669-raw-cel-1308056696.cel
HG-U133P2	Adrenal Gland	E-GEOD-8514-raw-cel-1631449863.cel
HG-U133P2	Adrenal Gland	E-GEOD-8514-raw-cel-1631450247.cel
HG-U133P2	Adrenal Gland	E-GEOD-8514-raw-cel-1631450142.cel
HG-U133P2	Adrenal Gland	E-GEOD-8514-raw-cel-1631449528.cel
HG-U133P2	Adrenal Gland	E-GEOD-8514-raw-cel-1631449030.cel
HG-U133A	Bladder	E-GEOD-3167-raw-cel-1557645873.cel
HG-U133A	Bladder	E-GEOD-3167-raw-cel-1557646073.cel
HG-U133A	Bladder	E-GEOD-3167-raw-cel-1557645774.cel
HG-U133A	Bladder	E-GEOD-3167-raw-cel-1557645561.cel
HG-U133A	Bladder	E-GEOD-3167-raw-cel-1557645814.cel
HG-U133A	Bladder	E-GEOD-3167-raw-cel-1557645805.cel
HG-U133A	Bladder	E-GEOD-3167-raw-cel-1557645831.cel
HG-U133A	Bladder	E-GEOD-3167-raw-cel-1557645948.cel
HG-U133A	Bladder	E-GEOD-3167-raw-cel-1557645643.cel
HG-U133A	Bladder	E-GEOD-3167-raw-cel-1557645617.cel
HG-U133A	Bladder	E-GEOD-3167-raw-cel-1557646065.cel
HG-U133A	Bladder	E-GEOD-3167-raw-cel-1557645899.cel
HG-U133A	Blood - B Lymphocyte	E-GEOD-6322-raw-cel-1628951263.cel
HG-U133A	Blood - B Lymphocyte	E-GEOD-6322-raw-cel-1628951120.cel
HG-U133A	Blood - B Lymphocyte	E-GEOD-6691-raw-cel-1531637907.cel
HG-U133A	Blood - B Lymphocyte	E-GEOD-6691-raw-cel-1531637824.cel
HG-U133A	Blood - B Lymphocyte	E-GEOD-6691-raw-cel-1531637933.cel
HG-U133A	Blood - B Lymphocyte	E-GEOD-6691-raw-cel-1531637862.cel
HG-U133A	Blood - B Lymphocyte	E-GEOD-6691-raw-cel-1531637844.cel
HG-U133A	Blood - B Lymphocyte	E-GEOD-6691-raw-cel-1531637605.cel
HG-U133A	Blood - B Lymphocyte	E-GEOD-6691-raw-cel-1531637765.cel
HG-U133P2	Blood - Dendritic Cell	E-TABM-34-raw-cel-1202010855.cel
HG-U133P2	Blood - Dendritic Cell	E-TABM-34-raw-cel-1202011177.cel
HG-U133P2	Blood - Dendritic Cell	E-TABM-34-raw-cel-1202011476.cel
HG-U133P2	Blood - Dendritic Cell	E-TABM-34-raw-cel-1202010941.cel
HG-U133P2	Blood - Dendritic Cell	E-TABM-34-raw-cel-1202011513.cel
HG-U133P2	Blood - Dendritic Cell	E-TABM-34-raw-cel-1202011096.cel
HG-U133P2	Blood - Dendritic Cell	E-TABM-34-raw-cel-1202010765.cel
HG-U133P2	Blood - Dendritic Cell	E-TABM-34-raw-cel-1202011334.cel
HG-U133P2	Blood - Dendritic Cell	E-TABM-34-raw-cel-1202011251.cel
HG-U133P2	Blood - Dendritic Cell	E-TABM-34-raw-cel-1202011015.cel
HG-U133P2	Blood - Dendritic Cell	E-TABM-34-raw-cel-1202010692.cel
HG-U133P2	Blood - Dendritic Cell	E-TABM-34-raw-cel-1202011405.cel
HG-U133A	Blood - Monocyte	E-GEOD-10612-raw-cel-1636358195.cel
HG-U133A	Blood - Monocyte	E-GEOD-10612-raw-cel-1636357286.cel
HG-U133A	Blood - Monocyte	E-GEOD-10612-raw-cel-1636358278.cel
HG-U133A	Blood - Monocyte	E-GEOD-5580-raw-cel-1628448464.cel
HG-U133A	Blood - Monocyte	E-GEOD-5580-raw-cel-1628450853.cel
HG-U133A	Blood - Monocyte	E-GEOD-5580-raw-cel-1628450102.cel
HG-U133A	Blood - Monocyte	E-GEOD-5580-raw-cel-1628449319.cel
HG-U133A	Blood - Monocyte	E-GEOD-5580-raw-cel-1628448871.cel
HG-U133A	Blood - Monocyte	E-GEOD-5580-raw-cel-1628450509.cel
HG-U133A	Blood - Monocyte	E-GEOD-5580-raw-cel-1628449073.cel
HG-U133A	Blood - Monocyte	E-GEOD-7138-raw-cel-1629800124.cel
HG-U133A	Blood - Monocyte	E-GEOD-7138-raw-cel-1629799972.cel
HG-U133P2	Blood - Neutrophil	E-GEOD-8668-raw-cel-1631542881.cel
HG-U133P2	Blood - Neutrophil	E-GEOD-8668-raw-cel-1631543356.cel
HG-U133P2	Blood - Neutrophil	E-GEOD-8668-raw-cel-1631542807.cel
HG-U133P2	Blood - Neutrophil	E-GEOD-8668-raw-cel-1631543760.cel
HG-U133P2	Blood - Neutrophil	E-GEOD-8668-raw-cel-1631542553.cel
HG-U133P2	Blood - Neutrophil	E-GEOD-8668-raw-cel-1631543478.cel
HG-U133P2	Blood - Neutrophil	E-GEOD-8668-raw-cel-1631543945.cel
HG-U133P2	Blood - Neutrophil	E-GEOD-8668-raw-cel-1631543229.cel
HG-U133P2	Blood - Neutrophil	E-GEOD-8668-raw-cel-1631544328.cel
HG-U133P2	Blood - Neutrophil	E-GEOD-8668-raw-cel-1631543851.cel
HG-U133P2	Blood - Neutrophil	E-GEOD-8668-raw-cel-1631544070.cel
HG-U133P2	Blood - Neutrophil	E-GEOD-8668-raw-cel-1631542657.cel
HG-U133P2	Blood - Neutrophil	E-GEOD-8668-raw-cel-1631543557.cel
HG-U133P2	Blood - Neutrophil	E-GEOD-8668-raw-cel-1631544493.cel
HG-U133P2	Blood - Neutrophil	E-GEOD-8668-raw-cel-1631543658.cel
HG-U133P2	Blood - Neutrophil	E-GEOD-8668-raw-cel-1631544640.cel
HG-U133P2	Blood - Neutrophil	E-GEOD-8668-raw-cel-1631544538.cel
HG-U133P2	Blood - Neutrophil	E-GEOD-8668-raw-cel-1631544003.cel
HG-U133P2	Blood - Neutrophil	E-GEOD-8668-raw-cel-1631544149.cel
HG-U133P2	Blood - Neutrophil	E-GEOD-8668-raw-cel-1631543014.cel
HG-U133P2	Blood - Neutrophil	E-GEOD-8668-raw-cel-1631544758.cel
HG-U133P2	Blood - Neutrophil	E-GEOD-8668-raw-cel-1631543108.cel
HG-U133P2	Blood - Neutrophil	E-GEOD-8668-raw-cel-1631544250.cel
HG-U133P2	Blood - Neutrophil	E-GEOD-8668-raw-cel-1631544412.cel
HG-U133A	Blood - Pooled	E-AFMX-5-raw-cel-366332468.cel
HG-U133A	Blood - Pooled	E-AFMX-5-raw-cel-366332024.cel
HG-U133A	Blood - Pooled	E-AFMX-5-raw-cel-366332061.cel
HG-U133A	Blood - Pooled	E-AFMX-5-raw-cel-366332579.cel
HG-U133A	Blood - Pooled	E-AFMX-5-raw-cel-366332246.cel
HG-U133A	Blood - Pooled	E-AFMX-5-raw-cel-366329841.cel
HG-U133A	Blood - Pooled	E-AFMX-5-raw-cel-366329878.cel
HG-U133A	Blood - Pooled	E-AFMX-5-raw-cel-366332542.cel
HG-U133A	Blood - Pooled	E-AFMX-5-raw-cel-366332320.cel
HG-U133A	Blood - Pooled	E-AFMX-5-raw-cel-366332505.cel
HG-U133A	Blood - Pooled	E-AFMX-5-raw-cel-366331876.cel
HG-U133A	Blood - Pooled	E-AFMX-5-raw-cel-366332209.cel
HG-U133A	Blood - Pooled	E-AFMX-5-raw-cel-366332172.cel
HG-U133A	Blood - Pooled	E-AFMX-5-raw-cel-366331913.cel
HG-U133A	Blood - Pooled	E-AFMX-5-raw-cel-366332616.cel
HG-U133A	Blood - Pooled	E-AFMX-5-raw-cel-366332098.cel
HG-U133A	Blood - Pooled	E-AFMX-5-raw-cel-366332431.cel
HG-U133A	Blood - Pooled	E-AFMX-5-raw-cel-366331839.cel
HG-U133A	Blood - Pooled	E-AFMX-5-raw-cel-366332283.cel
HG-U133A	Blood - Pooled	E-AFMX-5-raw-cel-366332135.cel
HG-U133A	Blood - Pooled	E-GEOD-1140-raw-cel-1450692546.cel
HG-U133A	Blood - Pooled	E-GEOD-1140-raw-cel-1450692475.cel
HG-U133A	Blood - Pooled	E-GEOD-1140-raw-cel-1450692464.cel
HG-U133A	Blood - Pooled	E-GEOD-1140-raw-cel-1450692499.cel
HG-U133A	Blood - Pooled	E-GEOD-1140-raw-cel-1450692522.cel
HG-U133A	Blood - Pooled	E-GEOD-1140-raw-cel-1450692438.cel
HG-U133A	Blood - Pooled	E-GEOD-1140-raw-cel-1450692414.cel
HG-U133A	Blood - Pooled	E-GEOD-1140-raw-cel-1450692451.cel
HG-U133A	Blood - Pooled	E-GEOD-1140-raw-cel-1450692576.cel
HG-U133A	Blood - Pooled	E-GEOD-1140-raw-cel-1450692425.cel
HG-U133A	Blood - Pooled	E-GEOD-1140-raw-cel-1450692488.cel
HG-U133A	Blood - Pooled	E-GEOD-1140-raw-cel-1450692535.cel
HG-U133A	Blood - Pooled	E-GEOD-1140-raw-cel-1450692511.cel
HG-U133A	Blood - Pooled	E-GEOD-1140-raw-cel-1450692560.cel
HG-U133A	Blood - Pooled	E-GEOD-3284-raw-cel-1506063348.cel
HG-U133A	Blood - Pooled	E-GEOD-3284-raw-cel-1506063322.cel
HG-U133A	Blood - Pooled	E-GEOD-3284-raw-cel-1506063560.cel
HG-U133P2	Blood - Pooled	E-GEOD-3284-raw-cel-1506063251.cel
HG-U133P2	Blood - Pooled	E-GEOD-3284-raw-cel-1506063138.cel
HG-U133A	Blood - Pooled	E-GEOD-3284-raw-cel-1506063594.cel
HG-U133A	Blood - Pooled	E-GEOD-3284-raw-cel-1506062794.cel
HG-U133A	Blood - Pooled	E-GEOD-3284-raw-cel-1506063229.cel
HG-U133A	Blood - Pooled	E-GEOD-3284-raw-cel-1506062523.cel
HG-U133A	Blood - Pooled	E-GEOD-3284-raw-cel-1506063485.cel
HG-U133A	Blood - Pooled	E-GEOD-3284-raw-cel-1506063036.cel
HG-U133A	Blood - Pooled	E-GEOD-3284-raw-cel-1506062504.cel
HG-U133A	Blood - Pooled	E-GEOD-3284-raw-cel-1506063159.cel
HG-U133A	Blood - Pooled	E-GEOD-3284-raw-cel-1506063751.cel
HG-U133A	Blood - Pooled	E-GEOD-3284-raw-cel-1506062573.cel
HG-U133A	Blood - Pooled	E-GEOD-3284-raw-cel-1506062623.cel
HG-U133A	Blood - Pooled	E-GEOD-3284-raw-cel-1506062461.cel
HG-U133P2	Blood - Pooled	E-GEOD-3284-raw-cel-1506063177.cel
HG-U133P2	Blood - Pooled	E-GEOD-3284-raw-cel-1506063096.cel
HG-U133A	Blood - Pooled	E-GEOD-3284-raw-cel-1506062543.cel
HG-U133A	Blood - Pooled	E-GEOD-3284-raw-cel-1506063665.cel
HG-U133A	Blood - Pooled	E-GEOD-3284-raw-cel-1506062730.cel
HG-U133A	Blood - Pooled	E-GEOD-3284-raw-cel-1506063568.cel
HG-U133A	Blood - Pooled	E-GEOD-3284-raw-cel-1506063631.cel
HG-U133A	Blood - Pooled	E-GEOD-3284-raw-cel-1506063771.cel
HG-U133A	Blood - Pooled	E-GEOD-3284-raw-cel-1506063414.cel
HG-U133P2	Blood - Pooled	E-GEOD-3284-raw-cel-1506062660.cel
HG-U133A	Blood - Pooled	E-GEOD-3284-raw-cel-1506063585.cel
HG-U133A	Blood - Pooled	E-GEOD-3284-raw-cel-1506062592.cel
HG-U133A	Blood - Pooled	E-GEOD-3284-raw-cel-1506063242.cel
HG-U133A	Blood - Pooled	E-GEOD-3284-raw-cel-1506063080.cel
HG-U133A	Blood - Pooled	E-GEOD-3846-raw-cel-1530572767.cel
HG-U133A	Blood - Pooled	E-GEOD-3846-raw-cel-1530572320.cel
HG-U133A	Blood - Pooled	E-GEOD-3846-raw-cel-1530574737.cel
HG-U133A	Blood - Pooled	E-GEOD-3846-raw-cel-1530573420.cel
HG-U133A	Blood - Pooled	E-GEOD-3846-raw-cel-1530572092.cel
HG-U133A	Blood - Pooled	E-GEOD-3846-raw-cel-1530574044.cel
HG-U133A	Blood - Pooled	E-GEOD-3846-raw-cel-1530572947.cel
HG-U133A	Blood - Pooled	E-GEOD-3846-raw-cel-1530574309.cel
HG-U133A	Blood - Pooled	E-GEOD-3846-raw-cel-1530572260.cel
HG-U133A	Blood - Pooled	E-GEOD-3846-raw-cel-1530573556.cel
HG-U133A	Blood - Pooled	E-GEOD-3846-raw-cel-1530573210.cel
HG-U133A	Blood - Pooled	E-GEOD-3846-raw-cel-1530572240.cel
HG-U133A	Blood - Pooled	E-GEOD-3846-raw-cel-1530573375.cel
HG-U133A	Blood - Pooled	E-GEOD-3846-raw-cel-1530574714.cel
HG-U133A	Blood - Pooled	E-GEOD-3846-raw-cel-1530573576.cel
HG-U133A	Blood - Pooled	E-GEOD-3846-raw-cel-1530572666.cel
HG-U133A	Blood - Pooled	E-GEOD-3846-raw-cel-1530573741.cel
HG-U133A	Blood - Pooled	E-GEOD-3846-raw-cel-1530573179.cel
HG-U133A	Blood - Pooled	E-GEOD-3846-raw-cel-1530574446.cel
HG-U133A	Blood - Pooled	E-GEOD-3846-raw-cel-1530574162.cel
HG-U133A	Blood - Pooled	E-GEOD-3846-raw-cel-1530572884.cel
HG-U133A	Blood - Pooled	E-GEOD-3846-raw-cel-1530574762.cel
HG-U133A	Blood - Pooled	E-GEOD-3846-raw-cel-1530571923.cel
HG-U133A	Blood - Pooled	E-GEOD-3846-raw-cel-1530574296.cel
HG-U133A	Blood - Pooled	E-GEOD-3846-raw-cel-1530571997.cel
HG-U133A	Blood - Pooled	E-GEOD-3846-raw-cel-1530571947.cel
HG-U133A	Blood - Pooled	E-GEOD-3846-raw-cel-1530573692.cel
HG-U133A	Blood - Pooled	E-GEOD-3846-raw-cel-1530572588.cel
HG-U133A	Blood - Pooled	E-GEOD-3846-raw-cel-1530574810.cel
HG-U133A	Blood - Pooled	E-GEOD-3846-raw-cel-1530572307.cel
HG-U133A	Blood - Pooled	E-GEOD-3846-raw-cel-1530572848.cel
HG-U133A	Blood - Pooled	E-GEOD-3846-raw-cel-1530574428.cel
HG-U133A	Blood - Pooled	E-GEOD-3846-raw-cel-1530573302.cel
HG-U133A	Blood - Pooled	E-GEOD-3846-raw-cel-1530574142.cel
HG-U133A	Blood - Pooled	E-GEOD-3846-raw-cel-1530572410.cel
HG-U133A	Blood - Pooled	E-GEOD-3846-raw-cel-1530573819.cel
HG-U133A	Blood - Pooled	E-GEOD-3846-raw-cel-1530573329.cel
HG-U133A	Blood - Pooled	E-GEOD-3846-raw-cel-1530572216.cel
HG-U133A	Blood - Pooled	E-GEOD-3846-raw-cel-1530573653.cel
HG-U133A	Blood - Pooled	E-GEOD-3846-raw-cel-1530572982.cel
HG-U133A	Blood - Pooled	E-GEOD-3846-raw-cel-1530573863.cel
HG-U133A	Blood - Pooled	E-GEOD-3846-raw-cel-1530571787.cel
HG-U133A	Blood - Pooled	E-GEOD-3846-raw-cel-1530572796.cel
HG-U133A	Blood - Pooled	E-GEOD-5418-raw-cel-1530576156.cel
HG-U133A	Blood - Pooled	E-GEOD-5418-raw-cel-1530576592.cel
HG-U133A	Blood - Pooled	E-GEOD-5418-raw-cel-1530575203.cel
HG-U133A	Blood - Pooled	E-GEOD-5418-raw-cel-1530575189.cel
HG-U133A	Blood - Pooled	E-GEOD-5418-raw-cel-1530576110.cel
HG-U133A	Blood - Pooled	E-GEOD-5418-raw-cel-1530575963.cel
HG-U133A	Blood - Pooled	E-GEOD-5418-raw-cel-1530575695.cel
HG-U133A	Blood - Pooled	E-GEOD-5418-raw-cel-1530574836.cel
HG-U133A	Blood - Pooled	E-GEOD-5418-raw-cel-1530574785.cel
HG-U133A	Blood - Pooled	E-GEOD-5418-raw-cel-1530575320.cel
HG-U133A	Blood - Pooled	E-GEOD-5418-raw-cel-1530575239.cel
HG-U133A	Blood - Pooled	E-GEOD-5418-raw-cel-1530576434.cel
HG-U133A	Blood - Pooled	E-GEOD-5418-raw-cel-1530574705.cel
HG-U133A	Blood - Pooled	E-GEOD-5418-raw-cel-1530575593.cel
HG-U133A	Blood - Pooled	E-GEOD-5418-raw-cel-1530575858.cel
HG-U133A	Blood - Pooled	E-GEOD-5418-raw-cel-1530575476.cel
HG-U133A	Blood - Pooled	E-GEOD-5418-raw-cel-1530574906.cel
HG-U133A	Blood - Pooled	E-GEOD-5418-raw-cel-1530576389.cel
HG-U133A	Blood - Pooled	E-GEOD-5418-raw-cel-1530576179.cel
HG-U133A	Blood - Pooled	E-GEOD-5580-raw-cel-1628448565.cel
HG-U133A	Blood - Pooled	E-GEOD-5580-raw-cel-1628450726.cel
HG-U133A	Blood - Pooled	E-GEOD-5580-raw-cel-1628450297.cel
HG-U133A	Blood - Pooled	E-GEOD-5580-raw-cel-1628448723.cel
HG-U133A	Blood - Pooled	E-GEOD-5580-raw-cel-1628449774.cel
HG-U133A	Blood - Pooled	E-GEOD-5580-raw-cel-1628449665.cel
HG-U133A	Blood - Pooled	E-GEOD-5580-raw-cel-1628451344.cel
HG-U133A	Blood - Pooled	E-GEOD-5580-raw-cel-1628448526.cel
HG-U133A	Blood - Pooled	E-GEOD-5580-raw-cel-1628449534.cel
HG-U133A	Blood - Pooled	E-GEOD-5580-raw-cel-1628451227.cel
HG-U133A	Blood - Pooled	E-GEOD-5580-raw-cel-1628450159.cel
HG-U133A	Blood - Pooled	E-GEOD-5580-raw-cel-1628449239.cel
HG-U133A	Blood - Pooled	E-GEOD-5580-raw-cel-1628448623.cel
HG-U133A	Blood - Pooled	E-GEOD-5580-raw-cel-1628450896.cel
HG-U133A	Blood - Pooled	E-GEOD-5808-raw-cel-1628613503.cel
HG-U133A	Blood - Pooled	E-GEOD-5808-raw-cel-1628613750.cel
HG-U133A	Blood - Pooled	E-GEOD-6613-raw-cel-1629326331.cel
HG-U133A	Blood - Pooled	E-GEOD-6613-raw-cel-1629326827.cel
HG-U133A	Blood - Pooled	E-GEOD-6613-raw-cel-1629328707.cel
HG-U133A	Blood - Pooled	E-GEOD-6613-raw-cel-1629328386.cel
HG-U133A	Blood - Pooled	E-GEOD-6613-raw-cel-1629327636.cel
HG-U133A	Blood - Pooled	E-GEOD-6613-raw-cel-1629326137.cel
HG-U133A	Blood - Pooled	E-GEOD-6613-raw-cel-1629329267.cel
HG-U133A	Blood - Pooled	E-GEOD-6613-raw-cel-1629327663.cel
HG-U133A	Blood - Pooled	E-GEOD-6613-raw-cel-1629329436.cel
HG-U133A	Blood - Pooled	E-GEOD-6613-raw-cel-1629327047.cel
HG-U133A	Blood - Pooled	E-GEOD-6613-raw-cel-1629329380.cel
HG-U133A	Blood - Pooled	E-GEOD-6613-raw-cel-1629327719.cel
HG-U133A	Blood - Pooled	E-GEOD-6613-raw-cel-1629327283.cel
HG-U133A	Blood - Pooled	E-GEOD-6613-raw-cel-1629328309.cel
HG-U133A	Blood - Pooled	E-GEOD-6613-raw-cel-1629328269.cel
HG-U133A	Blood - Pooled	E-GEOD-7138-raw-cel-1629800019.cel
HG-U133A	Blood - Pooled	E-GEOD-7138-raw-cel-1629799849.cel
HG-U133A	Blood - Pooled	E-GEOD-7148-raw-cel-1629806033.cel
HG-U133A	Blood - Pooled	E-GEOD-7148-raw-cel-1629806206.cel
HG-U133A	Blood - Pooled	E-GEOD-7148-raw-cel-1629806121.cel
HG-U133A	Blood - Pooled	E-GEOD-7148-raw-cel-1629806095.cel
HG-U133A	Blood - Pooled	E-GEOD-7148-raw-cel-1629806185.cel
HG-U133A	Blood - Pooled	E-GEOD-7148-raw-cel-1629806058.cel
HG-U133A	Blood - Pooled	E-GEOD-7148-raw-cel-1629806230.cel
HG-U133A	Blood - Pooled	E-GEOD-9006-raw-cel-1632250811.cel
HG-U133A	Blood - Pooled	E-GEOD-9006-raw-cel-1632265351.cel
HG-U133A	Blood - Pooled	E-GEOD-9006-raw-cel-1632277356.cel
HG-U133A	Blood - Pooled	E-GEOD-9006-raw-cel-1632260158.cel
HG-U133A	Blood - Pooled	E-GEOD-9006-raw-cel-1632221830.cel
HG-U133A	Blood - Pooled	E-GEOD-9006-raw-cel-1632239881.cel
HG-U133A	Blood - Pooled	E-GEOD-9006-raw-cel-1632243256.cel
HG-U133A	Blood - Pooled	E-GEOD-9006-raw-cel-1632292784.cel
HG-U133A	Blood - Pooled	E-GEOD-9006-raw-cel-1632241857.cel
HG-U133A	Blood - Pooled	E-GEOD-9006-raw-cel-1632273184.cel
HG-U133A	Blood - Pooled	E-GEOD-9006-raw-cel-1632240238.cel
HG-U133A	Blood - Pooled	E-GEOD-9006-raw-cel-1632242403.cel
HG-U133A	Blood - Pooled	E-GEOD-9006-raw-cel-1632283511.cel
HG-U133A	Blood - Pooled	E-GEOD-9006-raw-cel-1632264959.cel
HG-U133A	Blood - Pooled	E-GEOD-9006-raw-cel-1632242290.cel
HG-U133A	Blood - Pooled	E-GEOD-9006-raw-cel-1632235363.cel
HG-U133A	Blood - Pooled	E-GEOD-9006-raw-cel-1632274092.cel
HG-U133A	Blood - Pooled	E-GEOD-9006-raw-cel-1632276068.cel
HG-U133A	Blood - Pooled	E-GEOD-9006-raw-cel-1632248037.cel
HG-U133A	Blood - Pooled	E-GEOD-9006-raw-cel-1632261372.cel
HG-U133A	Blood - Pooled	E-GEOD-9006-raw-cel-1632233281.cel
HG-U133A	Blood - Pooled	E-GEOD-9006-raw-cel-1632260275.cel
HG-U133A	Blood - Pooled	E-GEOD-9006-raw-cel-1632259644.cel
HG-U133A	Blood - Pooled	E-GEOD-9006-raw-cel-1632259337.cel
HG-U133A	Blood - Pooled	E-GEOD-9476-raw-cel-1632522943.cel
HG-U133A	Blood - Pooled	E-GEOD-9476-raw-cel-1632523186.cel
HG-U133A	Blood - Pooled	E-GEOD-9476-raw-cel-1632523231.cel
HG-U133A	Blood - Pooled	E-GEOD-9476-raw-cel-1632523711.cel
HG-U133A	Blood - Pooled	E-GEOD-9476-raw-cel-1632523249.cel
HG-U133A	Blood - Pooled	E-GEOD-9476-raw-cel-1632522467.cel
HG-U133A	Blood - Pooled	E-GEOD-9476-raw-cel-1632522986.cel
HG-U133A	Blood - Pooled	E-GEOD-9476-raw-cel-1632523587.cel
HG-U133A	Blood - Pooled	E-GEOD-9476-raw-cel-1632522965.cel
HG-U133A	Blood - Pooled	E-GEOD-9476-raw-cel-1632522709.cel
HG-U133A	Blood - Pooled	E-GEOD-9476-raw-cel-1632523314.cel
HG-U133A	Blood - Pooled	E-GEOD-9476-raw-cel-1632523334.cel
HG-U133A	Blood - Pooled	E-GEOD-9476-raw-cel-1632522432.cel
HG-U133A	Blood - Pooled	E-GEOD-9476-raw-cel-1632523612.cel
HG-U133A	Blood - Pooled	E-GEOD-9476-raw-cel-1632523497.cel
HG-U133A	Blood - Pooled	E-GEOD-9476-raw-cel-1632522903.cel
HG-U133A	Blood - Pooled	E-GEOD-9476-raw-cel-1632523351.cel
HG-U133A	Blood - Pooled	E-GEOD-9476-raw-cel-1632522252.cel
HG-U133A	Blood - Pooled	E-GEOD-9476-raw-cel-1632523211.cel
HG-U133A	Blood - Pooled	E-GEOD-9476-raw-cel-1632522335.cel
HG-U133A	Blood - Pooled	E-MEXP-72-raw-cel-305933701.cel
HG-U133P2	Blood - Pooled	E-GEOD-2634-raw-cel-1312486668.cel
HG-U133P2	Blood - Pooled	E-GEOD-2842-raw-cel-1626367871.cel
HG-U133P2	Blood - Pooled	E-GEOD-2842-raw-cel-1626368315.cel
HG-U133P2	Blood - Pooled	E-GEOD-4488-raw-cel-1530549965.cel
HG-U133P2	Blood - Pooled	E-GEOD-4488-raw-cel-1530549705.cel
HG-U133P2	Blood - Pooled	E-GEOD-4488-raw-cel-1530550096.cel
HG-U133P2	Blood - Pooled	E-GEOD-4488-raw-cel-1530550000.cel
HG-U133P2	Blood - Pooled	E-GEOD-4488-raw-cel-1530549680.cel
HG-U133P2	Blood - Pooled	E-GEOD-4488-raw-cel-1530549734.cel
HG-U133P2	Blood - Pooled	E-GEOD-4488-raw-cel-1530549795.cel
HG-U133P2	Blood - Pooled	E-GEOD-6338-raw-cel-1628955324.cel
HG-U133P2	Blood - Pooled	E-GEOD-6338-raw-cel-1628955168.cel
HG-U133P2	Blood - Pooled	E-GEOD-6338-raw-cel-1628954024.cel
HG-U133P2	Blood - Pooled	E-GEOD-6338-raw-cel-1628951124.cel
HG-U133P2	Blood - Pooled	E-GEOD-6338-raw-cel-1628955448.cel
HG-U133P2	Blood - Pooled	E-GEOD-6338-raw-cel-1628956037.cel
HG-U133P2	Blood - Pooled	E-GEOD-6338-raw-cel-1628954287.cel
HG-U133P2	Blood - Pooled	E-GEOD-6338-raw-cel-1628950360.cel
HG-U133P2	Blood - Pooled	E-GEOD-6338-raw-cel-1628956793.cel
HG-U133P2	Blood - Pooled	E-GEOD-6338-raw-cel-1628957505.cel
HG-U133P2	Blood - Pooled	E-GEOD-7400-raw-cel-1630094478.cel
HG-U133P2	Blood - Pooled	E-GEOD-7400-raw-cel-1630094973.cel
HG-U133P2	Blood - Pooled	E-GEOD-7400-raw-cel-1630094523.cel
HG-U133P2	Blood - Pooled	E-GEOD-7400-raw-cel-1630094850.cel
HG-U133P2	Blood - Pooled	E-GEOD-7400-raw-cel-1630094646.cel
HG-U133P2	Blood - Pooled	E-GEOD-7462-raw-cel-1630153676.cel
HG-U133P2	Blood - Pooled	E-GEOD-7462-raw-cel-1630153247.cel
HG-U133P2	Blood - Pooled	E-GEOD-7462-raw-cel-1630153214.cel
HG-U133P2	Blood - Pooled	E-GEOD-7462-raw-cel-1630152878.cel
HG-U133P2	Blood - Pooled	E-GEOD-7462-raw-cel-1630153358.cel
HG-U133P2	Blood - Pooled	E-GEOD-7462-raw-cel-1630153741.cel
HG-U133P2	Blood - Pooled	E-GEOD-7462-raw-cel-1630153510.cel
HG-U133P2	Blood - Pooled	E-GEOD-7462-raw-cel-1630152520.cel
HG-U133P2	Blood - Pooled	E-GEOD-7462-raw-cel-1630152639.cel
HG-U133P2	Blood - Pooled	E-GEOD-7753-raw-cel-1630504336.cel
HG-U133P2	Blood - Pooled	E-GEOD-7753-raw-cel-1630502885.cel
HG-U133P2	Blood - Pooled	E-GEOD-7753-raw-cel-1630503912.cel
HG-U133P2	Blood - Pooled	E-GEOD-7753-raw-cel-1630505422.cel
HG-U133P2	Blood - Pooled	E-GEOD-7753-raw-cel-1630503556.cel
HG-U133P2	Blood - Pooled	E-GEOD-7753-raw-cel-1630504831.cel
HG-U133P2	Blood - Pooled	E-GEOD-7753-raw-cel-1630502786.cel
HG-U133P2	Blood - Pooled	E-GEOD-7753-raw-cel-1630503649.cel
HG-U133P2	Blood - Pooled	E-GEOD-7753-raw-cel-1630504173.cel
HG-U133P2	Blood - Pooled	E-GEOD-7753-raw-cel-1630503277.cel
HG-U133P2	Blood - Pooled	E-GEOD-7753-raw-cel-1630503061.cel
HG-U133P2	Blood - Pooled	E-GEOD-7753-raw-cel-1630504559.cel
HG-U133P2	Blood - Pooled	E-GEOD-7753-raw-cel-1630504511.cel
HG-U133P2	Blood - Pooled	E-GEOD-7753-raw-cel-1630505800.cel
HG-U133P2	Blood - Pooled	E-GEOD-7753-raw-cel-1630502744.cel
HG-U133P2	Blood - Pooled	E-GEOD-7753-raw-cel-1630503138.cel
HG-U133P2	Blood - Pooled	E-GEOD-7753-raw-cel-1630505476.cel
HG-U133P2	Blood - Pooled	E-GEOD-7753-raw-cel-1630503460.cel
HG-U133P2	Blood - Pooled	E-GEOD-7753-raw-cel-1630504056.cel
HG-U133P2	Blood - Pooled	E-GEOD-7753-raw-cel-1630502702.cel
HG-U133P2	Blood - Pooled	E-GEOD-7753-raw-cel-1630505521.cel
HG-U133P2	Blood - Pooled	E-GEOD-7753-raw-cel-1630505609.cel
HG-U133P2	Blood - Pooled	E-GEOD-7753-raw-cel-1630502842.cel
HG-U133P2	Blood - Pooled	E-GEOD-7753-raw-cel-1630504122.cel
HG-U133P2	Blood - Pooled	E-GEOD-7753-raw-cel-1630503867.cel
HG-U133P2	Blood - Pooled	E-GEOD-7753-raw-cel-1630502595.cel
HG-U133P2	Blood - Pooled	E-GEOD-7753-raw-cel-1630505748.cel
HG-U133P2	Blood - Pooled	E-GEOD-7753-raw-cel-1630502923.cel
HG-U133P2	Blood - Pooled	E-GEOD-7753-raw-cel-1630504874.cel
HG-U133P2	Blood - Pooled	E-GEOD-7753-raw-cel-1630505075.cel
HG-U133P2	Blood - Pooled	E-GEOD-8121-raw-cel-1631286176.cel
HG-U133P2	Blood - Pooled	E-GEOD-8121-raw-cel-1631288907.cel
HG-U133P2	Blood - Pooled	E-GEOD-8121-raw-cel-1631288996.cel
HG-U133P2	Blood - Pooled	E-GEOD-8121-raw-cel-1631288516.cel
HG-U133P2	Blood - Pooled	E-GEOD-8121-raw-cel-1631286562.cel
HG-U133P2	Blood - Pooled	E-GEOD-8121-raw-cel-1631287028.cel
HG-U133P2	Blood - Pooled	E-GEOD-8121-raw-cel-1631286264.cel
HG-U133P2	Blood - Pooled	E-GEOD-8121-raw-cel-1631288127.cel
HG-U133P2	Blood - Pooled	E-GEOD-8121-raw-cel-1631286862.cel
HG-U133P2	Blood - Pooled	E-GEOD-8121-raw-cel-1631287078.cel
HG-U133P2	Blood - Pooled	E-GEOD-8121-raw-cel-1631286616.cel
HG-U133P2	Blood - Pooled	E-GEOD-8121-raw-cel-1631286376.cel
HG-U133P2	Blood - Pooled	E-GEOD-8121-raw-cel-1631289178.cel
HG-U133P2	Blood - Pooled	E-GEOD-8121-raw-cel-1631287783.cel
HG-U133P2	Blood - Pooled	E-GEOD-8121-raw-cel-1631288201.cel
HG-U133P2	Blood - Pooled	E-GEOD-8762-raw-cel-1631597432.cel
HG-U133P2	Blood - Pooled	E-GEOD-8762-raw-cel-1631594458.cel
HG-U133P2	Blood - Pooled	E-GEOD-8762-raw-cel-1631595026.cel
HG-U133P2	Blood - Pooled	E-GEOD-8762-raw-cel-1631596613.cel
HG-U133P2	Blood - Pooled	E-GEOD-8762-raw-cel-1631597221.cel
HG-U133P2	Blood - Pooled	E-GEOD-8762-raw-cel-1631595919.cel
HG-U133P2	Blood - Pooled	E-GEOD-8762-raw-cel-1631595170.cel
HG-U133P2	Blood - Pooled	E-GEOD-8762-raw-cel-1631596925.cel
HG-U133P2	Blood - Pooled	E-MEXP-884-raw-cel-1230497969.cel
HG-U133P2	Blood - Pooled	E-MEXP-884-raw-cel-1230497667.cel
HG-U133P2	Blood - Pooled	E-MEXP-884-raw-cel-1230497496.cel
HG-U133P2	Blood - Pooled	E-MEXP-884-raw-cel-1230497442.cel
HG-U133P2	Blood - Pooled	E-MEXP-884-raw-cel-1230497717.cel
HG-U133P2	Blood - Pooled	E-MEXP-884-raw-cel-1230497880.cel
HG-U133P2	Blood - Pooled	E-MEXP-884-raw-cel-1230498043.cel
HG-U133P2	Blood - Pooled	E-MEXP-884-raw-cel-1230497795.cel
HG-U133P2	Blood - Pooled	E-MEXP-884-raw-cel-1230497582.cel
HG-U133A	Blood - T Lymphocyte CD4+	E-GEOD-6740-raw-cel-1530569184.cel
HG-U133A	Blood - T Lymphocyte CD4+	E-GEOD-6740-raw-cel-1530568585.cel
HG-U133A	Blood - T Lymphocyte CD4+	E-GEOD-6740-raw-cel-1530568496.cel
HG-U133A	Blood - T Lymphocyte CD4+	E-GEOD-6740-raw-cel-1530568376.cel
HG-U133A	Blood - T Lymphocyte CD4+	E-GEOD-6740-raw-cel-1530568847.cel
HG-U133A	Blood - T Lymphocyte CD4+	E-GEOD-8835-raw-cel-1631639144.cel
HG-U133A	Blood - T Lymphocyte CD4+	E-GEOD-8835-raw-cel-1631639068.cel
HG-U133A	Blood - T Lymphocyte CD4+	E-GEOD-8835-raw-cel-1631638497.cel
HG-U133A	Blood - T Lymphocyte CD4+	E-GEOD-8835-raw-cel-1631639425.cel
HG-U133A	Blood - T Lymphocyte CD4+	E-GEOD-8835-raw-cel-1631639450.cel
HG-U133A	Blood - T Lymphocyte CD4+	E-GEOD-8835-raw-cel-1631639275.cel
HG-U133A	Blood - T Lymphocyte CD4+	E-GEOD-8835-raw-cel-1631638563.cel
HG-U133A	Blood - T Lymphocyte CD4+	E-GEOD-8835-raw-cel-1631638805.cel
HG-U133A	Blood - T Lymphocyte CD4+	E-GEOD-8835-raw-cel-1631639364.cel
HG-U133A	Blood - T Lymphocyte CD4+	E-GEOD-8835-raw-cel-1631638525.cel
HG-U133A	Blood - T Lymphocyte CD4+	E-GEOD-8835-raw-cel-1631639127.cel
HG-U133A	Blood - T Lymphocyte CD4+	E-GEOD-8835-raw-cel-1631638462.cel
HG-U133P2	Blood - T Lymphocyte CD4+	E-GEOD-6338-raw-cel-1628951450.cel
HG-U133P2	Blood - T Lymphocyte CD4+	E-GEOD-6338-raw-cel-1628957302.cel
HG-U133P2	Blood - T Lymphocyte CD4+	E-GEOD-6338-raw-cel-1628956968.cel
HG-U133P2	Blood - T Lymphocyte CD4+	E-GEOD-6338-raw-cel-1628953268.cel
HG-U133P2	Blood - T Lymphocyte CD4+	E-GEOD-6338-raw-cel-1628953564.cel
HG-U133P2	Blood - T Lymphocyte CD4+	E-GEOD-9927-raw-cel-1604878920.cel
HG-U133P2	Blood - T Lymphocyte CD4+	E-GEOD-9927-raw-cel-1604878067.cel
HG-U133P2	Blood - T Lymphocyte CD4+	E-GEOD-9927-raw-cel-1604877504.cel
HG-U133P2	Blood - T Lymphocyte CD4+	E-GEOD-9927-raw-cel-1604879004.cel
HG-U133P2	Blood - T Lymphocyte CD4+	E-GEOD-9927-raw-cel-1604877663.cel
HG-U133P2	Blood - T Lymphocyte CD4+	E-GEOD-9927-raw-cel-1604878763.cel
HG-U133P2	Blood - T Lymphocyte CD4+	E-GEOD-9927-raw-cel-1604878156.cel
HG-U133P2	Blood - T Lymphocyte CD4+	E-GEOD-9927-raw-cel-1604878461.cel
HG-U133P2	Blood - T Lymphocyte CD4+	E-GEOD-9927-raw-cel-1604877805.cel
HG-U133A	Blood - T Lymphocyte CD8+	E-GEOD-6740-raw-cel-1530568968.cel
HG-U133A	Blood - T Lymphocyte CD8+	E-GEOD-6740-raw-cel-1530569164.cel
HG-U133A	Blood - T Lymphocyte CD8+	E-GEOD-6740-raw-cel-1530569235.cel
HG-U133A	Blood - T Lymphocyte CD8+	E-GEOD-6740-raw-cel-1530569256.cel
HG-U133A	Blood - T Lymphocyte CD8+	E-GEOD-6740-raw-cel-1530568663.cel
HG-U133A	Blood - T Lymphocyte CD8+	E-GEOD-8835-raw-cel-1631639049.cel
HG-U133A	Blood - T Lymphocyte CD8+	E-GEOD-8835-raw-cel-1631638769.cel
HG-U133A	Blood - T Lymphocyte CD8+	E-GEOD-8835-raw-cel-1631638636.cel
HG-U133A	Blood - T Lymphocyte CD8+	E-GEOD-8835-raw-cel-1631638697.cel
HG-U133A	Blood - T Lymphocyte CD8+	E-GEOD-8835-raw-cel-1631638510.cel
HG-U133A	Blood - T Lymphocyte CD8+	E-GEOD-8835-raw-cel-1631639404.cel
HG-U133A	Blood - T Lymphocyte CD8+	E-GEOD-8835-raw-cel-1631638884.cel
HG-U133A	Blood - T Lymphocyte CD8+	E-GEOD-8835-raw-cel-1631639079.cel
HG-U133A	Blood - T Lymphocyte CD8+	E-GEOD-8835-raw-cel-1631638824.cel
HG-U133A	Blood - T Lymphocyte CD8+	E-GEOD-8835-raw-cel-1631638917.cel
HG-U133A	Blood - T Lymphocyte CD8+	E-GEOD-8835-raw-cel-1631638789.cel
HG-U133A	Blood - T Lymphocyte CD8+	E-GEOD-8835-raw-cel-1631639227.cel
HG-U133P2	Blood - T Lymphocyte CD8+	E-GEOD-6338-raw-cel-1628954963.cel
HG-U133P2	Blood - T Lymphocyte CD8+	E-GEOD-6338-raw-cel-1628952994.cel
HG-U133P2	Blood - T Lymphocyte CD8+	E-GEOD-6338-raw-cel-1628952596.cel
HG-U133P2	Blood - T Lymphocyte CD8+	E-GEOD-6338-raw-cel-1628957700.cel
HG-U133P2	Blood - T Lymphocyte CD8+	E-GEOD-6338-raw-cel-1628958076.cel
HG-U133P2	Blood - T Lymphocyte CD8+	E-TABM-40-raw-cel-668190654.cel
HG-U133P2	Blood - T Lymphocyte CD8+	E-TABM-40-raw-cel-668191812.cel
HG-U133P2	Blood - T Lymphocyte CD8+	E-TABM-40-raw-cel-668190713.cel
HG-U133P2	Blood - T Lymphocyte CD8+	E-TABM-40-raw-cel-668191188.cel
HG-U133P2	Blood - T Lymphocyte CD8+	E-TABM-40-raw-cel-668190535.cel
HG-U133P2	Blood - T Lymphocyte CD8+	E-TABM-40-raw-cel-668191087.cel
HG-U133P2	Blood - T Lymphocyte CD8+	E-TABM-40-raw-cel-668190921.cel
HG-U133P2	Blood - T Lymphocyte CD8+	E-TABM-40-raw-cel-668190981.cel
HG-U133P2	Blood - T Lymphocyte CD8+	E-TABM-40-raw-cel-668191573.cel
HG-U133P2	Blood - T Lymphocyte CD8+	E-TABM-40-raw-cel-668191439.cel
HG-U133P2	Blood - T Lymphocyte CD8+	E-TABM-40-raw-cel-668190850.cel
HG-U133P2	Blood - T Lymphocyte CD8+	E-TABM-40-raw-cel-668191038.cel
HG-U133P2	Blood - T Lymphocyte CD8+	E-TABM-40-raw-cel-668191531.cel
HG-U133P2	Blood - T Lymphocyte CD8+	E-TABM-40-raw-cel-668191345.cel
HG-U133P2	Blood - T Lymphocyte CD8+	E-TABM-40-raw-cel-668191712.cel
HG-U133A	Bone Marrow	E-AFMX-5-raw-cel-366328509.cel
HG-U133A	Bone Marrow	E-AFMX-5-raw-cel-366328694.cel
HG-U133A	Bone Marrow	E-GEOD-2361-raw-cel-1556169519.cel
HG-U133A	Bone Marrow	E-GEOD-2666-raw-cel-1519574026.cel
HG-U133A	Bone Marrow	E-GEOD-2666-raw-cel-1519574178.cel
HG-U133A	Bone Marrow	E-GEOD-6477-raw-cel-1629111631.cel
HG-U133A	Bone Marrow	E-GEOD-6477-raw-cel-1629114865.cel
HG-U133A	Bone Marrow	E-GEOD-6477-raw-cel-1629108256.cel
HG-U133A	Bone Marrow	E-GEOD-6477-raw-cel-1629113566.cel
HG-U133A	Bone Marrow	E-GEOD-6477-raw-cel-1629110559.cel
HG-U133A	Bone Marrow	E-GEOD-6477-raw-cel-1629110206.cel
HG-U133A	Bone Marrow	E-GEOD-6477-raw-cel-1629109063.cel
HG-U133A	Bone Marrow	E-GEOD-6477-raw-cel-1629106508.cel
HG-U133A	Bone Marrow	E-GEOD-6477-raw-cel-1629109018.cel
HG-U133A	Bone Marrow	E-GEOD-6477-raw-cel-1629106424.cel
HG-U133A	Bone Marrow	E-GEOD-6477-raw-cel-1629106842.cel
HG-U133A	Bone Marrow	E-GEOD-6477-raw-cel-1629108158.cel
HG-U133A	Bone Marrow	E-GEOD-6477-raw-cel-1629112820.cel
HG-U133A	Bone Marrow	E-GEOD-6477-raw-cel-1629107544.cel
HG-U133A	Bone Marrow	E-GEOD-6691-raw-cel-1531638128.cel
HG-U133A	Bone Marrow	E-GEOD-6691-raw-cel-1531637653.cel
HG-U133A	Bone Marrow	E-GEOD-9476-raw-cel-1632522741.cel
HG-U133A	Bone Marrow	E-GEOD-9476-raw-cel-1632523686.cel
HG-U133A	Bone Marrow	E-GEOD-9476-raw-cel-1632523057.cel
HG-U133A	Bone Marrow	E-GEOD-9476-raw-cel-1632523567.cel
HG-U133A	Bone Marrow	E-GEOD-9476-raw-cel-1632523628.cel
HG-U133A	Bone Marrow	E-GEOD-9476-raw-cel-1632522503.cel
HG-U133A	Bone Marrow	E-GEOD-9476-raw-cel-1632523082.cel
HG-U133A	Bone Marrow	E-GEOD-9476-raw-cel-1632523434.cel
HG-U133A	Bone Marrow	E-GEOD-9476-raw-cel-1632522229.cel
HG-U133A	Bone Marrow	E-GEOD-9476-raw-cel-1632522487.cel
HG-U133A	Bone Marrow	E-GEOD-9476-raw-cel-1632522156.cel
HG-U133A	Bone Marrow	E-GEOD-9476-raw-cel-1632523664.cel
HG-U133A	Bone Marrow	E-GEOD-9476-raw-cel-1632523462.cel
HG-U133A	Bone Marrow	E-GEOD-9476-raw-cel-1632522082.cel
HG-U133A	Bone Marrow	E-GEOD-9476-raw-cel-1632523370.cel
HG-U133A	Bone Marrow	E-GEOD-9476-raw-cel-1632523521.cel
HG-U133A	Bone Marrow	E-GEOD-9476-raw-cel-1632522800.cel
HG-U133A	Bone Marrow	E-GEOD-9476-raw-cel-1632522920.cel
HG-U133A	Bone Marrow	E-MEXP-72-raw-cel-305933598.cel
HG-U133A	Brain - Caudate Nucleus	E-AFMX-5-raw-cel-366328620.cel
HG-U133A	Brain - Caudate Nucleus	E-AFMX-5-raw-cel-366327917.cel
HG-U133A	Brain - Caudate Nucleus	E-GEOD-2361-raw-cel-1556169632.cel
HG-U133A	Brain - Caudate Nucleus	E-GEOD-3790-raw-cel-1627747686.cel
HG-U133A	Brain - Caudate Nucleus	E-GEOD-3790-raw-cel-1627753859.cel
HG-U133A	Brain - Caudate Nucleus	E-GEOD-3790-raw-cel-1627747405.cel
HG-U133A	Brain - Caudate Nucleus	E-GEOD-3790-raw-cel-1627755983.cel
HG-U133A	Brain - Caudate Nucleus	E-GEOD-3790-raw-cel-1627748539.cel
HG-U133A	Brain - Caudate Nucleus	E-GEOD-3790-raw-cel-1627747714.cel
HG-U133A	Brain - Caudate Nucleus	E-GEOD-3790-raw-cel-1627750319.cel
HG-U133A	Brain - Caudate Nucleus	E-GEOD-3790-raw-cel-1627750258.cel
HG-U133A	Brain - Caudate Nucleus	E-GEOD-3790-raw-cel-1627756205.cel
HG-U133A	Brain - Caudate Nucleus	E-GEOD-3790-raw-cel-1627745938.cel
HG-U133A	Brain - Caudate Nucleus	E-GEOD-3790-raw-cel-1627750950.cel
HG-U133A	Brain - Caudate Nucleus	E-GEOD-3790-raw-cel-1627755895.cel
HG-U133A	Brain - Caudate Nucleus	E-GEOD-3790-raw-cel-1627754010.cel
HG-U133A	Brain - Caudate Nucleus	E-GEOD-3790-raw-cel-1627754276.cel
HG-U133A	Brain - Caudate Nucleus	E-GEOD-3790-raw-cel-1627755562.cel
HG-U133A	Brain - Caudate Nucleus	E-GEOD-3790-raw-cel-1627756079.cel
HG-U133A	Brain - Caudate Nucleus	E-GEOD-3790-raw-cel-1627747433.cel
HG-U133A	Brain - Caudate Nucleus	E-GEOD-3790-raw-cel-1627751384.cel
HG-U133A	Brain - Caudate Nucleus	E-GEOD-3790-raw-cel-1627745502.cel
HG-U133A	Brain - Caudate Nucleus	E-GEOD-3790-raw-cel-1627754850.cel
HG-U133A	Brain - Caudate Nucleus	E-GEOD-3790-raw-cel-1627746704.cel
HG-U133A	Brain - Caudate Nucleus	E-GEOD-3790-raw-cel-1627752494.cel
HG-U133A	Brain - Caudate Nucleus	E-GEOD-3790-raw-cel-1627754462.cel
HG-U133A	Brain - Caudate Nucleus	E-GEOD-3790-raw-cel-1627745198.cel
HG-U133A	Brain - Caudate Nucleus	E-GEOD-3790-raw-cel-1627752968.cel
HG-U133A	Brain - Caudate Nucleus	E-GEOD-3790-raw-cel-1627755923.cel
HG-U133A	Brain - Caudate Nucleus	E-GEOD-3790-raw-cel-1627752071.cel
HG-U133A	Brain - Caudate Nucleus	E-GEOD-3790-raw-cel-1627752790.cel
HG-U133A	Brain - Caudate Nucleus	E-GEOD-3790-raw-cel-1627746763.cel
HG-U133A	Brain - Caudate Nucleus	E-GEOD-3790-raw-cel-1627753222.cel
HG-U133A	Brain - Caudate Nucleus	E-GEOD-3790-raw-cel-1627748053.cel
HG-U133A	Brain - Caudate Nucleus	E-GEOD-3790-raw-cel-1627747220.cel
HG-U133A	Brain - Cerebellum	E-AFMX-5-raw-cel-366328472.cel
HG-U133A	Brain - Cerebellum	E-AFMX-5-raw-cel-366333245.cel
HG-U133A	Brain - Cerebellum	E-AFMX-5-raw-cel-366333282.cel
HG-U133A	Brain - Cerebellum	E-AFMX-5-raw-cel-366328213.cel
HG-U133A	Brain - Cerebellum	E-GEOD-2361-raw-cel-1556169656.cel
HG-U133A	Brain - Cerebellum	E-GEOD-3790-raw-cel-1627746253.cel
HG-U133A	Brain - Cerebellum	E-GEOD-3790-raw-cel-1627748933.cel
HG-U133A	Brain - Cerebellum	E-GEOD-3790-raw-cel-1627744707.cel
HG-U133A	Brain - Cerebellum	E-GEOD-3790-raw-cel-1627749284.cel
HG-U133A	Brain - Cerebellum	E-GEOD-3790-raw-cel-1627745836.cel
HG-U133A	Brain - Cerebellum	E-GEOD-3790-raw-cel-1627752001.cel
HG-U133A	Brain - Cerebellum	E-GEOD-3790-raw-cel-1627749215.cel
HG-U133A	Brain - Cerebellum	E-GEOD-3790-raw-cel-1627751351.cel
HG-U133A	Brain - Cerebellum	E-GEOD-3790-raw-cel-1627747276.cel
HG-U133A	Brain - Cerebellum	E-GEOD-3790-raw-cel-1627754880.cel
HG-U133A	Brain - Cerebellum	E-GEOD-3790-raw-cel-1627746202.cel
HG-U133A	Brain - Cerebellum	E-GEOD-3790-raw-cel-1627751646.cel
HG-U133A	Brain - Cerebellum	E-GEOD-3790-raw-cel-1627746228.cel
HG-U133A	Brain - Cerebellum	E-GEOD-3790-raw-cel-1627749390.cel
HG-U133A	Brain - Cerebellum	E-GEOD-3790-raw-cel-1627747594.cel
HG-U133A	Brain - Cerebellum	E-GEOD-3790-raw-cel-1627752256.cel
HG-U133A	Brain - Cerebellum	E-GEOD-3790-raw-cel-1627753365.cel
HG-U133A	Brain - Cerebellum	E-GEOD-3790-raw-cel-1627754039.cel
HG-U133A	Brain - Cerebellum	E-GEOD-3790-raw-cel-1627745741.cel
HG-U133A	Brain - Cerebellum	E-GEOD-3790-raw-cel-1627749684.cel
HG-U133A	Brain - Cerebellum	E-GEOD-3790-raw-cel-1627745174.cel
HG-U133A	Brain - Cerebellum	E-GEOD-3790-raw-cel-1627754680.cel
HG-U133A	Brain - Cerebellum	E-GEOD-3790-raw-cel-1627746539.cel
HG-U133A	Brain - Cerebellum	E-GEOD-3790-raw-cel-1627750883.cel
HG-U133A	Brain - Cerebellum	E-GEOD-3790-raw-cel-1627748886.cel
HG-U133A	Brain - Cerebellum	E-GEOD-3790-raw-cel-1627744425.cel
HG-U133A	Brain - Cerebral Cortex	E-AFMX-5-raw-cel-366330100.cel
HG-U133A	Brain - Cerebral Cortex	E-AFMX-5-raw-cel-366330137.cel
HG-U133A	Brain - Cerebral Cortex	E-GEOD-9335-raw-cel-1634726868.cel
HG-U133A	Brain - Cerebral Cortex	E-GEOD-5388-raw-cel-1435031671.cel
HG-U133A	Brain - Cerebral Cortex	E-GEOD-9335-raw-cel-1634726933.cel
HG-U133A	Brain - Cerebral Cortex	E-GEOD-5388-raw-cel-1435031847.cel
HG-U133A	Brain - Cerebral Cortex	E-GEOD-5388-raw-cel-1435031703.cel
HG-U133A	Brain - Cerebral Cortex	E-GEOD-5388-raw-cel-1435032087.cel
HG-U133A	Brain - Cerebral Cortex	E-GEOD-5388-raw-cel-1435031751.cel
HG-U133A	Brain - Cerebral Cortex	E-GEOD-5388-raw-cel-1435031791.cel
HG-U133A	Brain - Cerebral Cortex	E-GEOD-5388-raw-cel-1435032071.cel
HG-U133A	Brain - Cerebral Cortex	E-GEOD-5388-raw-cel-1435032079.cel
HG-U133A	Brain - Cerebral Cortex	E-GEOD-5388-raw-cel-1435032015.cel
HG-U133A	Brain - Cerebral Cortex	E-GEOD-5388-raw-cel-1435031887.cel
HG-U133A	Brain - Cerebral Cortex	E-GEOD-5388-raw-cel-1435032039.cel
HG-U133A	Brain - Cerebral Cortex	E-GEOD-5388-raw-cel-1435031863.cel
HG-U133A	Brain - Cerebral Cortex	E-GEOD-5388-raw-cel-1435031775.cel
HG-U133A	Brain - Cerebral Cortex	E-GEOD-5388-raw-cel-1435031631.cel
HG-U133A	Brain - Cerebral Cortex	E-GEOD-5388-raw-cel-1435031679.cel
HG-U133A	Brain - Cerebral Cortex	E-GEOD-5388-raw-cel-1435032111.cel
HG-U133A	Brain - Cerebral Cortex	E-GEOD-5388-raw-cel-1435031759.cel
HG-U133A	Brain - Cerebral Cortex	E-GEOD-5388-raw-cel-1435031719.cel
HG-U133A	Brain - Cerebral Cortex	E-GEOD-5388-raw-cel-1435031855.cel
HG-U133A	Brain - Cerebral Cortex	E-GEOD-5388-raw-cel-1435031743.cel
HG-U133A	Brain - Cerebral Cortex	E-GEOD-5388-raw-cel-1435031735.cel
HG-U133A	Brain - Cerebral Cortex	E-GEOD-5388-raw-cel-1435031839.cel
HG-U133A	Brain - Cerebral Cortex	E-GEOD-5388-raw-cel-1435032031.cel
HG-U133A	Brain - Cerebral Cortex	E-GEOD-5388-raw-cel-1435032023.cel
HG-U133A	Brain - Cerebral Cortex	E-GEOD-5388-raw-cel-1435031975.cel
HG-U133A	Brain - Cerebral Cortex	E-GEOD-5388-raw-cel-1435031903.cel
HG-U133A	Brain - Cerebral Cortex	E-GEOD-5388-raw-cel-1435031711.cel
HG-U133A	Brain - Cerebral Cortex	E-GEOD-5388-raw-cel-1435031727.cel
HG-U133A	Brain - Cerebral Cortex	E-GEOD-5388-raw-cel-1435031799.cel
HG-U133A	Brain - Cerebral Cortex	E-GEOD-5388-raw-cel-1435032095.cel
HG-U133A	Brain - Cerebral Cortex	E-GEOD-5388-raw-cel-1435031967.cel
HG-U133A	Brain - Cerebral Cortex	E-GEOD-5389-raw-cel-1437951483.cel
HG-U133A	Brain - Cerebral Cortex	E-GEOD-5389-raw-cel-1437951359.cel
HG-U133A	Brain - Cerebral Cortex	E-GEOD-5389-raw-cel-1437951473.cel
HG-U133A	Brain - Cerebral Cortex	E-GEOD-5389-raw-cel-1437951424.cel
HG-U133A	Brain - Cerebral Cortex	E-GEOD-5389-raw-cel-1437951326.cel
HG-U133A	Brain - Cerebral Cortex	E-GEOD-5389-raw-cel-1437951464.cel
HG-U133A	Brain - Cerebral Cortex	E-GEOD-5389-raw-cel-1437951454.cel
HG-U133A	Brain - Cerebral Cortex	E-GEOD-5389-raw-cel-1437951405.cel
HG-U133A	Brain - Cerebral Cortex	E-GEOD-5389-raw-cel-1437951349.cel
HG-U133A	Brain - Cerebral Cortex	E-GEOD-5389-raw-cel-1437951415.cel
HG-U133A	Brain - Cerebral Cortex	E-GEOD-5389-raw-cel-1437951396.cel
HG-U133A	Brain - Cerebral Cortex	E-GEOD-5390-raw-cel-1628363247.cel
HG-U133A	Brain - Cerebral Cortex	E-GEOD-5390-raw-cel-1628363067.cel
HG-U133A	Brain - Cerebral Cortex	E-GEOD-9335-raw-cel-1634726961.cel
HG-U133A	Brain - Cerebral Cortex	E-GEOD-9335-raw-cel-1634726417.cel
HG-U133A	Brain - Cerebral Cortex	E-GEOD-9335-raw-cel-1634726592.cel
HG-U133A	Brain - Cerebral Cortex	E-GEOD-9335-raw-cel-1634726544.cel
HG-U133A	Brain - Cerebral Cortex	E-GEOD-9335-raw-cel-1634726789.cel
HG-U133A	Brain - Cerebral Cortex	E-GEOD-9335-raw-cel-1634726562.cel
HG-U133A	Brain - Cerebral Cortex	E-GEOD-9335-raw-cel-1634726839.cel
HG-U133A	Brain - Cerebral Cortex	E-GEOD-9335-raw-cel-1634726490.cel
HG-U133P2	Brain - Cerebral Cortex	E-AFMX-11-raw-cel-448273387.cel
HG-U133P2	Brain - Cerebral Cortex	E-AFMX-11-raw-cel-448273465.cel
HG-U133P2	Brain - Cerebral Cortex	E-AFMX-11-raw-cel-448273543.cel
HG-U133P2	Brain - Cerebral Cortex	E-AFMX-11-raw-cel-448273308.cel
HG-U133P2	Brain - Cerebral Cortex	E-AFMX-11-raw-cel-448273621.cel
HG-U133P2	Brain - Cerebral Cortex	E-AFMX-11-raw-cel-448273700.cel
HG-U133P2	Brain - Cerebral Cortex	E-TABM-84-raw-cel-910337400.cel
HG-U133P2	Brain - Cerebral Cortex	E-TABM-84-raw-cel-910337320.cel
HG-U133P2	Brain - Cerebral Cortex	E-TABM-84-raw-cel-910337660.cel
HG-U133P2	Brain - Cerebral Cortex	E-TABM-84-raw-cel-910337200.cel
HG-U133P2	Brain - Cerebral Cortex	E-TABM-84-raw-cel-910337560.cel
HG-U133P2	Brain - Cerebral Cortex	E-TABM-84-raw-cel-910337380.cel
HG-U133P2	Brain - Cerebral Cortex	E-TABM-84-raw-cel-910337420.cel
HG-U133P2	Brain - Cerebral Cortex	E-TABM-84-raw-cel-910337140.cel
HG-U133P2	Brain - Cerebral Cortex	E-TABM-84-raw-cel-910337680.cel
HG-U133P2	Brain - Cerebral Cortex	E-TABM-84-raw-cel-910337700.cel
HG-U133A	Brain - Hippocampus	E-GEOD-1297-raw-cel-1466123568.cel
HG-U133A	Brain - Hippocampus	E-GEOD-1297-raw-cel-1466123722.cel
HG-U133A	Brain - Hippocampus	E-GEOD-1297-raw-cel-1466123428.cel
HG-U133A	Brain - Hippocampus	E-GEOD-1297-raw-cel-1466123521.cel
HG-U133A	Brain - Hippocampus	E-GEOD-1297-raw-cel-1466123436.cel
HG-U133A	Brain - Hippocampus	E-GEOD-1297-raw-cel-1466123551.cel
HG-U133A	Brain - Hippocampus	E-GEOD-1297-raw-cel-1466123532.cel
HG-U133A	Brain - Hippocampus	E-GEOD-1297-raw-cel-1466123581.cel
HG-U133A	Brain - Hippocampus	E-GEOD-1297-raw-cel-1466123447.cel
HG-U133A	Brain - Hippocampus	E-GEOD-2361-raw-cel-1556169640.cel
HG-U133P2	Brain - Hippocampus	E-GEOD-5281-raw-cel-1628376331.cel
HG-U133P2	Brain - Hippocampus	E-TABM-20-raw-cel-540852169.cel
HG-U133P2	Brain - Hippocampus	E-TABM-20-raw-cel-540851889.cel
HG-U133P2	Brain - Hippocampus	E-TABM-20-raw-cel-540852029.cel
HG-U133P2	Brain - Hippocampus	E-TABM-20-raw-cel-540852049.cel
HG-U133P2	Brain - Hippocampus	E-TABM-20-raw-cel-540851989.cel
HG-U133P2	Brain - Hippocampus	E-TABM-20-raw-cel-540851969.cel
HG-U133P2	Brain - Hippocampus	E-TABM-20-raw-cel-540852009.cel
HG-U133P2	Brain - Hippocampus	E-TABM-20-raw-cel-540851949.cel
HG-U133P2	Brain - Hippocampus	E-TABM-20-raw-cel-540851909.cel
HG-U133P2	Brain - Hippocampus	E-TABM-20-raw-cel-540852089.cel
HG-U133P2	Brain - Hippocampus	E-TABM-20-raw-cel-540852069.cel
HG-U133P2	Brain - Hippocampus	E-TABM-20-raw-cel-540851929.cel
HG-U133P2	Brain - Hippocampus	E-TABM-20-raw-cel-540851829.cel
HG-U133A	Brain - Hypothalamus	E-AFMX-5-raw-cel-366330322.cel
HG-U133A	Brain - Hypothalamus	E-AFMX-5-raw-cel-366330507.cel
HG-U133A	Brain - Hypothalamus	E-MEXP-114-raw-cel-1347769464.cel
HG-U133A	Brain - Hypothalamus	E-MEXP-114-raw-cel-1347769936.cel
HG-U133A	Brain - Hypothalamus	E-MEXP-114-raw-cel-1347769877.cel
HG-U133A	Brain - Hypothalamus	E-MEXP-114-raw-cel-1347769287.cel
HG-U133A	Brain - Hypothalamus	E-MEXP-114-raw-cel-1347769169.cel
HG-U133A	Brain - Hypothalamus	E-MEXP-114-raw-cel-1347769405.cel
HG-U133A	Brain - Hypothalamus	E-MEXP-114-raw-cel-1347770054.cel
HG-U133A	Brain - Hypothalamus	E-MEXP-114-raw-cel-1347770113.cel
HG-U133A	Brain - Hypothalamus	E-MEXP-114-raw-cel-1347768992.cel
HG-U133A	Brain - Hypothalamus	E-MEXP-114-raw-cel-1347769641.cel
HG-U133A	Brain - Hypothalamus	E-MEXP-114-raw-cel-1347769700.cel
HG-U133A	Brain - Hypothalamus	E-MEXP-114-raw-cel-1347769759.cel
HG-U133A	Brain - Hypothalamus	E-MEXP-114-raw-cel-1347769995.cel
HG-U133A	Brain - Hypothalamus	E-MEXP-114-raw-cel-1347769582.cel
HG-U133A	Brain - Hypothalamus	E-MEXP-114-raw-cel-1347770290.cel
HG-U133A	Brain - Hypothalamus	E-MEXP-114-raw-cel-1347770231.cel
HG-U133A	Brain - Hypothalamus	E-MEXP-114-raw-cel-1347770172.cel
HG-U133A	Brain - Hypothalamus	E-MEXP-114-raw-cel-1347769818.cel
HG-U133A	Brain - Hypothalamus	E-MEXP-114-raw-cel-1347769110.cel
HG-U133A	Brain - Hypothalamus	E-MEXP-114-raw-cel-1347769346.cel
HG-U133A	Brain - Hypothalamus	E-MEXP-114-raw-cel-1347769228.cel
HG-U133A	Brain - Hypothalamus	E-MEXP-114-raw-cel-1347769051.cel
HG-U133A	Brain - Hypothalamus	E-MEXP-114-raw-cel-1347769523.cel
HG-U133A	Brain - Pooled	E-AFMX-5-raw-cel-366328990.cel
HG-U133A	Brain - Pooled	E-AFMX-5-raw-cel-366331062.cel
HG-U133A	Brain - Pooled	E-AFMX-5-raw-cel-366330396.cel
HG-U133A	Brain - Pooled	E-AFMX-5-raw-cel-366330211.cel
HG-U133A	Brain - Pooled	E-AFMX-5-raw-cel-366330581.cel
HG-U133A	Brain - Pooled	E-AFMX-5-raw-cel-366329249.cel
HG-U133A	Brain - Pooled	E-AFMX-5-raw-cel-366331506.cel
HG-U133A	Brain - Pooled	E-AFMX-5-raw-cel-366331025.cel
HG-U133A	Brain - Pooled	E-AFMX-5-raw-cel-366328916.cel
HG-U133A	Brain - Pooled	E-AFMX-5-raw-cel-366329212.cel
HG-U133A	Brain - Pooled	E-AFMX-5-raw-cel-366333134.cel
HG-U133A	Brain - Pooled	E-AFMX-5-raw-cel-366328879.cel
HG-U133A	Brain - Pooled	E-AFMX-5-raw-cel-366331617.cel
HG-U133A	Brain - Pooled	E-AFMX-5-raw-cel-366331395.cel
HG-U133A	Brain - Pooled	E-AFMX-5-raw-cel-366330544.cel
HG-U133A	Brain - Pooled	E-AFMX-5-raw-cel-366330803.cel
HG-U133A	Brain - Pooled	E-AFMX-5-raw-cel-366327695.cel
HG-U133A	Brain - Pooled	E-AFMX-5-raw-cel-366330840.cel
HG-U133A	Brain - Pooled	E-AFMX-5-raw-cel-366332949.cel
HG-U133A	Brain - Pooled	E-AFMX-5-raw-cel-366333097.cel
HG-U133A	Brain - Pooled	E-AFMX-5-raw-cel-366327954.cel
HG-U133A	Brain - Pooled	E-AFMX-5-raw-cel-366330359.cel
HG-U133A	Brain - Pooled	E-AFMX-5-raw-cel-366329730.cel
HG-U133A	Brain - Pooled	E-AFMX-5-raw-cel-366332986.cel
HG-U133A	Brain - Pooled	E-AFMX-5-raw-cel-366330729.cel
HG-U133A	Brain - Pooled	E-GEOD-9335-raw-cel-1634726897.cel
HG-U133A	Brain - Pooled	E-GEOD-9335-raw-cel-1634726745.cel
HG-U133A	Brain - Pooled	E-GEOD-2361-raw-cel-1556169752.cel
HG-U133A	Brain - Pooled	E-GEOD-2361-raw-cel-1556169583.cel
HG-U133A	Brain - Pooled	E-GEOD-2361-raw-cel-1556169535.cel
HG-U133A	Brain - Pooled	E-GEOD-2361-raw-cel-1556169760.cel
HG-U133A	Brain - Pooled	E-GEOD-2361-raw-cel-1556169720.cel
HG-U133A	Brain - Pooled	E-GEOD-3790-raw-cel-1627750444.cel
HG-U133A	Brain - Pooled	E-GEOD-3790-raw-cel-1627748431.cel
HG-U133A	Brain - Pooled	E-GEOD-3790-raw-cel-1627748646.cel
HG-U133A	Brain - Pooled	E-GEOD-3790-raw-cel-1627751487.cel
HG-U133A	Brain - Pooled	E-GEOD-3790-raw-cel-1627749709.cel
HG-U133A	Brain - Pooled	E-GEOD-3790-raw-cel-1627755738.cel
HG-U133A	Brain - Pooled	E-GEOD-3790-raw-cel-1627744389.cel
HG-U133A	Brain - Pooled	E-GEOD-3790-raw-cel-1627752143.cel
HG-U133A	Brain - Pooled	E-GEOD-3790-raw-cel-1627748415.cel
HG-U133A	Brain - Pooled	E-GEOD-3790-raw-cel-1627756021.cel
HG-U133A	Brain - Pooled	E-GEOD-3790-raw-cel-1627755379.cel
HG-U133A	Brain - Pooled	E-GEOD-3790-raw-cel-1627753506.cel
HG-U133A	Brain - Pooled	E-GEOD-3790-raw-cel-1627745654.cel
HG-U133A	Brain - Pooled	E-GEOD-3790-raw-cel-1627751259.cel
HG-U133A	Brain - Pooled	E-GEOD-3790-raw-cel-1627746633.cel
HG-U133A	Brain - Pooled	E-GEOD-3790-raw-cel-1627744824.cel
HG-U133A	Brain - Pooled	E-GEOD-3790-raw-cel-1627751100.cel
HG-U133A	Brain - Pooled	E-GEOD-3790-raw-cel-1627750418.cel
HG-U133A	Brain - Pooled	E-GEOD-3790-raw-cel-1627752406.cel
HG-U133A	Brain - Pooled	E-GEOD-3790-raw-cel-1627752678.cel
HG-U133A	Brain - Pooled	E-GEOD-3790-raw-cel-1627749770.cel
HG-U133A	Brain - Pooled	E-GEOD-3790-raw-cel-1627752848.cel
HG-U133A	Brain - Pooled	E-GEOD-3790-raw-cel-1627750496.cel
HG-U133A	Brain - Pooled	E-GEOD-3790-raw-cel-1627750735.cel
HG-U133A	Brain - Pooled	E-GEOD-3790-raw-cel-1627756237.cel
HG-U133A	Brain - Pooled	E-GEOD-3790-raw-cel-1627746323.cel
HG-U133A	Brain - Pooled	E-GEOD-3790-raw-cel-1627752378.cel
HG-U133A	Brain - Pooled	E-GEOD-3790-raw-cel-1627753740.cel
HG-U133A	Brain - Pooled	E-GEOD-8397-raw-cel-1631436776.cel
HG-U133A	Brain - Pooled	E-GEOD-8397-raw-cel-1631436865.cel
HG-U133A	Brain - Pooled	E-GEOD-8397-raw-cel-1631434530.cel
HG-U133A	Brain - Pooled	E-GEOD-8397-raw-cel-1631434293.cel
HG-U133A	Brain - Pooled	E-GEOD-9335-raw-cel-1634726465.cel
HG-U133A	Brain - Pooled	E-GEOD-9335-raw-cel-1634726516.cel
HG-U133A	Brain - Pooled	E-GEOD-9335-raw-cel-1634726696.cel
HG-U133A	Brain - Pooled	E-GEOD-9335-raw-cel-1634726635.cel
HG-U133A	Brain - Pooled	E-GEOD-9335-raw-cel-1634727009.cel
HG-U133P2	Brain - Pooled	E-GEOD-5281-raw-cel-1628373025.cel
HG-U133P2	Brain - Pooled	E-GEOD-5281-raw-cel-1628381783.cel
HG-U133P2	Brain - Pooled	E-TABM-20-raw-cel-540852189.cel
HG-U133P2	Brain - Pooled	E-TABM-20-raw-cel-540852129.cel
HG-U133P2	Brain - Pooled	E-TABM-20-raw-cel-540852109.cel
HG-U133P2	Brain - Pooled	E-TABM-20-raw-cel-540852249.cel
HG-U133P2	Brain - Pooled	E-TABM-20-raw-cel-540852289.cel
HG-U133P2	Brain - Pooled	E-TABM-20-raw-cel-540852269.cel
HG-U133P2	Brain - Pooled	E-TABM-20-raw-cel-540852229.cel
HG-U133P2	Brain - Pooled	E-TABM-20-raw-cel-540852149.cel
HG-U133P2	Brain - Pooled	E-TABM-20-raw-cel-540852209.cel
HG-U133A	Brain - Substantia Nigra	E-GEOD-8397-raw-cel-1631437340.cel
HG-U133A	Brain - Substantia Nigra	E-GEOD-8397-raw-cel-1631436817.cel
HG-U133P2	Brain - Substantia Nigra	E-GEOD-7621-raw-cel-1630342771.cel
HG-U133P2	Brain - Substantia Nigra	E-GEOD-7621-raw-cel-1630342215.cel
HG-U133P2	Brain - Substantia Nigra	E-GEOD-7621-raw-cel-1630341221.cel
HG-U133P2	Brain - Substantia Nigra	E-GEOD-7621-raw-cel-1630342610.cel
HG-U133P2	Brain - Substantia Nigra	E-GEOD-7621-raw-cel-1630340894.cel
HG-U133P2	Brain - Substantia Nigra	E-GEOD-7621-raw-cel-1630341566.cel
HG-U133P2	Brain - Substantia Nigra	E-GEOD-7621-raw-cel-1630342296.cel
HG-U133P2	Brain - Substantia Nigra	E-GEOD-7621-raw-cel-1630341964.cel
HG-U133P2	Brain - Substantia Nigra	E-GEOD-7621-raw-cel-1630342134.cel
HG-U133A	Breast	E-GEOD-2361-raw-cel-1556169599.cel
HG-U133A	Breast	E-GEOD-6596-raw-cel-1629204856.cel
HG-U133A	Breast	E-GEOD-6596-raw-cel-1629204459.cel
HG-U133A	Breast	E-GEOD-6883-raw-cel-1532506683.cel
HG-U133A	Breast	E-GEOD-6883-raw-cel-1532506698.cel
HG-U133A	Breast	E-GEOD-6883-raw-cel-1532506661.cel
HG-U133A	Breast	E-GEOD-9574-raw-cel-1632558215.cel
HG-U133A	Breast	E-GEOD-9574-raw-cel-1632558443.cel
HG-U133A	Breast	E-GEOD-9574-raw-cel-1632558594.cel
HG-U133A	Breast	E-GEOD-9574-raw-cel-1632558089.cel
HG-U133A	Breast	E-GEOD-9574-raw-cel-1632558573.cel
HG-U133P2	Breast	E-GEOD-3744-raw-cel-1435025776.cel
HG-U133P2	Breast	E-GEOD-3744-raw-cel-1435025868.cel
HG-U133P2	Breast	E-GEOD-3744-raw-cel-1435025846.cel
HG-U133P2	Breast	E-GEOD-3744-raw-cel-1435025710.cel
HG-U133P2	Breast	E-GEOD-3744-raw-cel-1435026004.cel
HG-U133P2	Breast	E-GEOD-3744-raw-cel-1435025594.cel
HG-U133P2	Breast	E-GEOD-3744-raw-cel-1435025823.cel
HG-U133P2	Breast	E-TABM-276-raw-cel-1607376679.cel
HG-U133P2	Breast	E-TABM-276-raw-cel-1607376299.cel
HG-U133P2	Breast	E-TABM-276-raw-cel-1607375899.cel
HG-U133P2	Breast	E-TABM-276-raw-cel-1607375879.cel
HG-U133P2	Breast	E-TABM-276-raw-cel-1607376979.cel
HG-U133P2	Cartilage	E-GEOD-6565-raw-cel-1629139278.cel
HG-U133P2	Cartilage	E-GEOD-6565-raw-cel-1629139426.cel
HG-U133P2	Cartilage	E-GEOD-6565-raw-cel-1629139216.cel
HG-U133A	Cartilage	E-GEOD-6565-raw-cel-1629139965.cel
HG-U133P2	Cartilage	E-GEOD-6565-raw-cel-1629139676.cel
HG-U133P2	Cartilage	E-GEOD-6565-raw-cel-1629139547.cel
HG-U133P2	Cartilage	E-GEOD-6565-raw-cel-1629139905.cel
HG-U133P2	Cartilage	E-GEOD-6565-raw-cel-1629139350.cel
HG-U133P2	Cartilage	E-GEOD-6565-raw-cel-1629139818.cel
HG-U133A	Cartilage	E-GEOD-6565-raw-cel-1629139492.cel
HG-U133P2	Cartilage	E-GEOD-6565-raw-cel-1629139721.cel
HG-U133P2	Cartilage	E-TABM-130-raw-cel-1216239647.cel
HG-U133P2	Cartilage	E-TABM-130-raw-cel-1216241294.cel
HG-U133A	Cervix Uteri	E-GEOD-7803-raw-cel-1630555373.cel
HG-U133A	Cervix Uteri	E-GEOD-7803-raw-cel-1630554957.cel
HG-U133A	Cervix Uteri	E-GEOD-9750-raw-cel-1634725578.cel
HG-U133A	Cervix Uteri	E-GEOD-9750-raw-cel-1634723475.cel
HG-U133A	Cervix Uteri	E-GEOD-9750-raw-cel-1634723678.cel
HG-U133A	Cervix Uteri	E-GEOD-9750-raw-cel-1634725608.cel
HG-U133A	Cervix Uteri	E-GEOD-9750-raw-cel-1634722773.cel
HG-U133A	Cervix Uteri	E-GEOD-9750-raw-cel-1634724959.cel
HG-U133A	Cervix Uteri	E-GEOD-9750-raw-cel-1634723967.cel
HG-U133A	Cervix Uteri	E-GEOD-9750-raw-cel-1634723174.cel
HG-U133A	Cervix Uteri	E-GEOD-9750-raw-cel-1634725241.cel
HG-U133A	Cervix Uteri	E-GEOD-9750-raw-cel-1634723080.cel
HG-U133A	Cervix Uteri	E-GEOD-9750-raw-cel-1634723532.cel
HG-U133A	Cervix Uteri	E-GEOD-9750-raw-cel-1634724739.cel
HG-U133A	Cervix Uteri	E-GEOD-9750-raw-cel-1634723732.cel
HG-U133A	Cervix Uteri	E-GEOD-9750-raw-cel-1634725368.cel
HG-U133A	Cervix Uteri	E-GEOD-9750-raw-cel-1634724664.cel
HG-U133A	Cervix Uteri	E-GEOD-9750-raw-cel-1634723916.cel
HG-U133A	Cervix Uteri	E-GEOD-9750-raw-cel-1634722841.cel
HG-U133A	Cervix Uteri	E-GEOD-9750-raw-cel-1634724419.cel
HG-U133A	Cervix Uteri	E-GEOD-9750-raw-cel-1634722970.cel
HG-U133A	Cervix Uteri	E-GEOD-9750-raw-cel-1634725214.cel
HG-U133P2	Cervix Uteri	E-GEOD-6791-raw-cel-1629597418.cel
HG-U133P2	Cervix Uteri	E-GEOD-6791-raw-cel-1629597721.cel
HG-U133P2	Colon	E-GEOD-9254-raw-cel-1632419019.cel
HG-U133P2	Colon	E-GEOD-9254-raw-cel-1632418488.cel
HG-U133P2	Colon	E-GEOD-9254-raw-cel-1632418919.cel
HG-U133P2	Colon	E-GEOD-9254-raw-cel-1632419089.cel
HG-U133P2	Colon	E-GEOD-9254-raw-cel-1632417805.cel
HG-U133P2	Colon	E-GEOD-9254-raw-cel-1632418849.cel
HG-U133P2	Colon	E-GEOD-9254-raw-cel-1632417977.cel
HG-U133P2	Colon	E-TABM-118-raw-cel-1123176298.cel
HG-U133P2	Epididymis	E-GEOD-7808-raw-cel-1630544200.cel
HG-U133P2	Epididymis	E-GEOD-7808-raw-cel-1630543908.cel
HG-U133P2	Epididymis	E-GEOD-7808-raw-cel-1630543694.cel
HG-U133P2	Epididymis	E-GEOD-7808-raw-cel-1630543967.cel
HG-U133P2	Epididymis	E-GEOD-7808-raw-cel-1630544126.cel
HG-U133P2	Epididymis	E-GEOD-7808-raw-cel-1630544037.cel
HG-U133P2	Epididymis	E-GEOD-7808-raw-cel-1630543597.cel
HG-U133P2	Epididymis	E-GEOD-7808-raw-cel-1630543755.cel
HG-U133P2	Epididymis	E-GEOD-7808-raw-cel-1630543859.cel
HG-U133A	Esophagus	E-GEOD-1420-raw-cel-1463617564.cel
HG-U133A	Esophagus	E-GEOD-1420-raw-cel-1463617275.cel
HG-U133A	Esophagus	E-GEOD-1420-raw-cel-1463617616.cel
HG-U133A	Esophagus	E-GEOD-1420-raw-cel-1463617188.cel
HG-U133A	Esophagus	E-GEOD-1420-raw-cel-1463617306.cel
HG-U133A	Esophagus	E-GEOD-1420-raw-cel-1463617422.cel
HG-U133A	Esophagus	E-GEOD-1420-raw-cel-1463617169.cel
HG-U133A	Esophagus	E-GEOD-1420-raw-cel-1463617242.cel
HG-U133A	Hair root	E-GEOD-3419-raw-cel-1506056293.cel
HG-U133A	Hair root	E-GEOD-3419-raw-cel-1506056125.cel
HG-U133A	Hair root	E-GEOD-3419-raw-cel-1506055462.cel
HG-U133A	Hair root	E-GEOD-3419-raw-cel-1506055759.cel
HG-U133A	Hair root	E-GEOD-3419-raw-cel-1506055396.cel
HG-U133A	Hair root	E-GEOD-3419-raw-cel-1506055645.cel
HG-U133A	Hair root	E-GEOD-3419-raw-cel-1506056179.cel
HG-U133A	Hair root	E-GEOD-3419-raw-cel-1506056350.cel
HG-U133A	Hair root	E-GEOD-3419-raw-cel-1506055525.cel
HG-U133A	Hair root	E-GEOD-3419-raw-cel-1506055963.cel
HG-U133A	Hair root	E-GEOD-3419-raw-cel-1506055838.cel
HG-U133A	Hair root	E-GEOD-3419-raw-cel-1506055702.cel
HG-U133A	Hair root	E-GEOD-3419-raw-cel-1506055584.cel
HG-U133A	Hair root	E-GEOD-3419-raw-cel-1506056024.cel
HG-U133A	Hair root	E-GEOD-3419-raw-cel-1506055318.cel
HG-U133A	Heart	E-AFMX-5-raw-cel-366327436.cel
HG-U133A	Heart	E-AFMX-5-raw-cel-366330470.cel
HG-U133A	Heart	E-AFMX-5-raw-cel-366332838.cel
HG-U133A	Heart	E-AFMX-5-raw-cel-366331654.cel
HG-U133A	Heart	E-AFMX-5-raw-cel-366330063.cel
HG-U133A	Heart	E-AFMX-5-raw-cel-366332801.cel
HG-U133A	Heart	E-GEOD-2240-raw-cel-1519301326.cel
HG-U133A	Heart	E-GEOD-2240-raw-cel-1519301590.cel
HG-U133A	Heart	E-GEOD-2240-raw-cel-1519301799.cel
HG-U133A	Heart	E-GEOD-2240-raw-cel-1519301912.cel
HG-U133A	Heart	E-GEOD-2240-raw-cel-1519301377.cel
HG-U133A	Heart	E-GEOD-2240-raw-cel-1519301829.cel
HG-U133A	Heart	E-GEOD-2240-raw-cel-1519301394.cel
HG-U133A	Heart	E-GEOD-2240-raw-cel-1519301462.cel
HG-U133A	Heart	E-GEOD-2240-raw-cel-1519301751.cel
HG-U133A	Heart	E-GEOD-2240-raw-cel-1519301487.cel
HG-U133A	Heart	E-GEOD-2240-raw-cel-1519301881.cel
HG-U133A	Heart	E-GEOD-2240-raw-cel-1519301360.cel
HG-U133A	Heart	E-GEOD-2240-raw-cel-1519301530.cel
HG-U133A	Heart	E-GEOD-2240-raw-cel-1519301652.cel
HG-U133A	Heart	E-GEOD-2240-raw-cel-1519301479.cel
HG-U133A	Heart	E-GEOD-2240-raw-cel-1519301521.cel
HG-U133A	Heart	E-GEOD-2240-raw-cel-1519301599.cel
HG-U133A	Heart	E-GEOD-2240-raw-cel-1519301703.cel
HG-U133A	Heart	E-GEOD-2240-raw-cel-1519301922.cel
HG-U133A	Heart	E-GEOD-2240-raw-cel-1519301902.cel
HG-U133A	Heart	E-GEOD-2240-raw-cel-1519301334.cel
HG-U133A	Heart	E-GEOD-2240-raw-cel-1519301547.cel
HG-U133A	Heart	E-GEOD-2240-raw-cel-1519301445.cel
HG-U133A	Heart	E-GEOD-2240-raw-cel-1519301616.cel
HG-U133P2	Heart	E-AFMX-11-raw-cel-448274144.cel
HG-U133P2	Heart	E-AFMX-11-raw-cel-448274065.cel
HG-U133P2	Heart	E-AFMX-11-raw-cel-448273779.cel
HG-U133P2	Heart	E-AFMX-11-raw-cel-448273913.cel
HG-U133P2	Heart	E-AFMX-11-raw-cel-448273984.cel
HG-U133P2	Heart	E-AFMX-11-raw-cel-448273857.cel
HG-U133A	Kidney	E-AFMX-5-raw-cel-366328139.cel
HG-U133A	Kidney	E-AFMX-5-raw-cel-366329101.cel
HG-U133A	Kidney	E-AFMX-5-raw-cel-366328398.cel
HG-U133A	Kidney	E-AFMX-5-raw-cel-366329175.cel
HG-U133A	Kidney	E-GEOD-2361-raw-cel-1556169567.cel
HG-U133A	Kidney	E-GEOD-781-raw-cel-1506039479.cel
HG-U133A	Kidney	E-GEOD-781-raw-cel-1506039591.cel
HG-U133A	Kidney	E-GEOD-781-raw-cel-1506039423.cel
HG-U133A	Kidney	E-GEOD-781-raw-cel-1506039543.cel
HG-U133P2	Kidney	E-AFMX-11-raw-cel-448274224.cel
HG-U133P2	Kidney	E-AFMX-11-raw-cel-448274531.cel
HG-U133P2	Kidney	E-AFMX-11-raw-cel-448274304.cel
HG-U133P2	Kidney	E-AFMX-11-raw-cel-448274463.cel
HG-U133P2	Kidney	E-AFMX-11-raw-cel-448274385.cel
HG-U133P2	Kidney	E-AFMX-11-raw-cel-448274587.cel
HG-U133P2	Kidney	E-GEOD-8050-raw-cel-1631197612.cel
HG-U133P2	Kidney	E-GEOD-8050-raw-cel-1631197523.cel
HG-U133A	Liver	E-AFMX-5-raw-cel-366327547.cel
HG-U133A	Liver	E-AFMX-5-raw-cel-366331802.cel
HG-U133A	Liver	E-AFMX-5-raw-cel-366328028.cel
HG-U133A	Liver	E-AFMX-5-raw-cel-366328250.cel
HG-U133A	Liver	E-GEOD-2361-raw-cel-1556169591.cel
HG-U133P2	Liver	E-AFMX-11-raw-cel-448274825.cel
HG-U133P2	Liver	E-AFMX-11-raw-cel-448274985.cel
HG-U133P2	Liver	E-AFMX-11-raw-cel-448274747.cel
HG-U133P2	Liver	E-AFMX-11-raw-cel-448275065.cel
HG-U133P2	Liver	E-AFMX-11-raw-cel-448274905.cel
HG-U133P2	Liver	E-AFMX-11-raw-cel-448274667.cel
HG-U133A	Lung	E-AFMX-5-raw-cel-366327399.cel
HG-U133A	Lung	E-AFMX-5-raw-cel-366329989.cel
HG-U133A	Lung	E-AFMX-5-raw-cel-366328842.cel
HG-U133A	Lung	E-AFMX-5-raw-cel-366329952.cel
HG-U133A	Lung	E-AFMX-5-raw-cel-366328657.cel
HG-U133A	Lung	E-AFMX-5-raw-cel-366331765.cel
HG-U133A	Lung	E-GEOD-7895-raw-cel-1631011581.cel
HG-U133A	Lung	E-GEOD-2361-raw-cel-1556169648.cel
HG-U133A	Lung	E-GEOD-2361-raw-cel-1556169607.cel
HG-U133A	Lung	E-GEOD-2361-raw-cel-1556169793.cel
HG-U133A	Lung	E-GEOD-7895-raw-cel-1631026304.cel
HG-U133A	Lung	E-GEOD-7895-raw-cel-1630994372.cel
HG-U133A	Lung	E-GEOD-7895-raw-cel-1631026714.cel
HG-U133A	Lung	E-GEOD-7895-raw-cel-1631032847.cel
HG-U133A	Lung	E-GEOD-7895-raw-cel-1630999814.cel
HG-U133A	Lung	E-GEOD-7895-raw-cel-1631025325.cel
HG-U133A	Lung	E-GEOD-7895-raw-cel-1631014546.cel
HG-U133A	Lung	E-GEOD-7895-raw-cel-1630998868.cel
HG-U133A	Lung	E-GEOD-7895-raw-cel-1631023092.cel
HG-U133A	Lung	E-GEOD-7895-raw-cel-1630996574.cel
HG-U133A	Lung	E-GEOD-7895-raw-cel-1631000509.cel
HG-U133A	Lung	E-GEOD-7895-raw-cel-1631018153.cel
HG-U133A	Lung	E-GEOD-7895-raw-cel-1630997043.cel
HG-U133A	Lung	E-GEOD-7895-raw-cel-1631014638.cel
HG-U133A	Lung	E-GEOD-7895-raw-cel-1631027003.cel
HG-U133A	Lung	E-GEOD-7895-raw-cel-1631009486.cel
HG-U133A	Lung	E-GEOD-7895-raw-cel-1631019178.cel
HG-U133A	Lung	E-GEOD-7895-raw-cel-1631027276.cel
HG-U133A	Lung	E-GEOD-7895-raw-cel-1631019921.cel
HG-U133A	Lung	E-GEOD-7895-raw-cel-1631015519.cel
HG-U133A	Lung	E-GEOD-994-raw-cel-1509032623.cel
HG-U133A	Lung	E-GEOD-994-raw-cel-1509032972.cel
HG-U133A	Lung	E-GEOD-994-raw-cel-1509033061.cel
HG-U133A	Lung	E-GEOD-994-raw-cel-1509032461.cel
HG-U133A	Lung	E-MEXP-231-raw-cel-391746044.cel
HG-U133A	Lung	E-MEXP-231-raw-cel-391749014.cel
HG-U133A	Lung	E-MEXP-231-raw-cel-391745879.cel
HG-U133A	Lung	E-MEXP-231-raw-cel-391745934.cel
HG-U133A	Lung	E-MEXP-231-raw-cel-391746154.cel
HG-U133A	Lung	E-MEXP-231-raw-cel-391746264.cel
HG-U133A	Lung	E-MEXP-231-raw-cel-391745989.cel
HG-U133A	Lung	E-MEXP-231-raw-cel-391746099.cel
HG-U133A	Lung	E-MEXP-231-raw-cel-391746209.cel
HG-U133P2	Lung	E-GEOD-2125-raw-cel-1626287206.cel
HG-U133P2	Lung	E-GEOD-2125-raw-cel-1626287528.cel
HG-U133P2	Lung	E-GEOD-5372-raw-cel-1628358045.cel
HG-U133P2	Lung	E-GEOD-5372-raw-cel-1628357507.cel
HG-U133P2	Lung	E-GEOD-5372-raw-cel-1628357360.cel
HG-U133P2	Lung	E-GEOD-5372-raw-cel-1628357684.cel
HG-U133A	Lymph Node	E-AFMX-5-raw-cel-366327732.cel
HG-U133A	Lymph Node	E-AFMX-5-raw-cel-366327991.cel
HG-U133A	Lymph Node	E-GEOD-2665-raw-cel-1488783218.cel
HG-U133A	Lymph Node	E-GEOD-2665-raw-cel-1488783170.cel
HG-U133A	Lymph Node	E-GEOD-2665-raw-cel-1488783250.cel
HG-U133A	Lymph Node	E-GEOD-2665-raw-cel-1488783154.cel
HG-U133A	Lymph Node	E-GEOD-2665-raw-cel-1488783290.cel
HG-U133A	Lymph Node	E-GEOD-2665-raw-cel-1488783186.cel
HG-U133A	Lymph Node	E-GEOD-2665-raw-cel-1488783178.cel
HG-U133A	Lymph Node	E-GEOD-2665-raw-cel-1488783242.cel
HG-U133A	Lymph Node	E-GEOD-2665-raw-cel-1488783226.cel
HG-U133A	Lymph Node	E-GEOD-2665-raw-cel-1488783234.cel
HG-U133A	Muscle	E-AFMX-5-raw-cel-366330026.cel
HG-U133A	Muscle	E-AFMX-5-raw-cel-366330433.cel
HG-U133A	Muscle	E-CBIL-30-raw-cel-1442141675.cel
HG-U133A	Muscle	E-CBIL-30-raw-cel-1442141591.cel
HG-U133A	Muscle	E-CBIL-30-raw-cel-1442141787.cel
HG-U133A	Muscle	E-CBIL-30-raw-cel-1442142197.cel
HG-U133A	Muscle	E-CBIL-30-raw-cel-1442141874.cel
HG-U133A	Muscle	E-CBIL-30-raw-cel-1442141424.cel
HG-U133A	Muscle	E-CBIL-30-raw-cel-1442141940.cel
HG-U133A	Muscle	E-CBIL-30-raw-cel-1442141897.cel
HG-U133A	Muscle	E-CBIL-30-raw-cel-1442141452.cel
HG-U133A	Muscle	E-CBIL-30-raw-cel-1442142046.cel
HG-U133A	Muscle	E-CBIL-30-raw-cel-1442141509.cel
HG-U133A	Muscle	E-CBIL-30-raw-cel-1442142307.cel
HG-U133A	Muscle	E-CBIL-30-raw-cel-1442141962.cel
HG-U133A	Muscle	E-CBIL-30-raw-cel-1442141570.cel
HG-U133A	Muscle	E-CBIL-30-raw-cel-1442142283.cel
HG-U133A	Muscle	E-CBIL-30-raw-cel-1442141918.cel
HG-U133A	Muscle	E-GEOD-6011-raw-cel-1628714435.cel
HG-U133A	Muscle	E-GEOD-1786-raw-cel-1472555573.cel
HG-U133A	Muscle	E-GEOD-1786-raw-cel-1472555501.cel
HG-U133A	Muscle	E-GEOD-1786-raw-cel-1472555726.cel
HG-U133A	Muscle	E-GEOD-1786-raw-cel-1472555428.cel
HG-U133A	Muscle	E-GEOD-1786-raw-cel-1472555520.cel
HG-U133A	Muscle	E-GEOD-1786-raw-cel-1472555466.cel
HG-U133A	Muscle	E-GEOD-1786-raw-cel-1472555706.cel
HG-U133A	Muscle	E-GEOD-1786-raw-cel-1472555761.cel
HG-U133A	Muscle	E-GEOD-1786-raw-cel-1472555602.cel
HG-U133A	Muscle	E-GEOD-1786-raw-cel-1472555356.cel
HG-U133A	Muscle	E-GEOD-1786-raw-cel-1472555667.cel
HG-U133A	Muscle	E-GEOD-1786-raw-cel-1472555554.cel
HG-U133A	Muscle	E-GEOD-2361-raw-cel-1556169575.cel
HG-U133A	Muscle	E-GEOD-3307-raw-cel-1534206546.cel
HG-U133A	Muscle	E-GEOD-3307-raw-cel-1534205794.cel
HG-U133A	Muscle	E-GEOD-3307-raw-cel-1534206346.cel
HG-U133A	Muscle	E-GEOD-3307-raw-cel-1534205810.cel
HG-U133A	Muscle	E-GEOD-3307-raw-cel-1534206586.cel
HG-U133A	Muscle	E-GEOD-3307-raw-cel-1534205033.cel
HG-U133A	Muscle	E-GEOD-3307-raw-cel-1534206098.cel
HG-U133A	Muscle	E-GEOD-3307-raw-cel-1534205474.cel
HG-U133A	Muscle	E-GEOD-3307-raw-cel-1534204833.cel
HG-U133A	Muscle	E-GEOD-3307-raw-cel-1534205522.cel
HG-U133A	Muscle	E-GEOD-3307-raw-cel-1534206370.cel
HG-U133A	Muscle	E-GEOD-3307-raw-cel-1534206338.cel
HG-U133A	Muscle	E-GEOD-3307-raw-cel-1534206834.cel
HG-U133A	Muscle	E-GEOD-3307-raw-cel-1534205209.cel
HG-U133A	Muscle	E-GEOD-6011-raw-cel-1628714396.cel
HG-U133A	Muscle	E-GEOD-6011-raw-cel-1628714243.cel
HG-U133A	Muscle	E-GEOD-6011-raw-cel-1628714133.cel
HG-U133A	Muscle	E-GEOD-6011-raw-cel-1628714355.cel
HG-U133A	Muscle	E-GEOD-6011-raw-cel-1628713852.cel
HG-U133A	Muscle	E-GEOD-6011-raw-cel-1628714213.cel
HG-U133A	Muscle	E-GEOD-6011-raw-cel-1628714159.cel
HG-U133A	Muscle	E-GEOD-6011-raw-cel-1628714467.cel
HG-U133A	Muscle	E-GEOD-6011-raw-cel-1628714840.cel
HG-U133A	Muscle	E-GEOD-6011-raw-cel-1628714116.cel
HG-U133A	Muscle	E-GEOD-6011-raw-cel-1628714513.cel
HG-U133A	Muscle	E-GEOD-6011-raw-cel-1628713908.cel
HG-U133A	Muscle	E-GEOD-6011-raw-cel-1628714011.cel
HG-U133A	Muscle	E-GEOD-7146-raw-cel-1630516743.cel
HG-U133A	Muscle	E-GEOD-7146-raw-cel-1630516176.cel
HG-U133A	Muscle	E-GEOD-7146-raw-cel-1630516556.cel
HG-U133A	Muscle	E-GEOD-8441-raw-cel-1631410734.cel
HG-U133A	Muscle	E-GEOD-8441-raw-cel-1631411587.cel
HG-U133A	Muscle	E-GEOD-8441-raw-cel-1631411044.cel
HG-U133A	Muscle	E-GEOD-8441-raw-cel-1631411520.cel
HG-U133A	Muscle	E-GEOD-8441-raw-cel-1631410919.cel
HG-U133A	Muscle	E-GEOD-8441-raw-cel-1631410464.cel
HG-U133A	Muscle	E-GEOD-8441-raw-cel-1631411152.cel
HG-U133A	Muscle	E-GEOD-8441-raw-cel-1631410566.cel
HG-U133A	Muscle	E-GEOD-8441-raw-cel-1631411765.cel
HG-U133A	Muscle	E-GEOD-8441-raw-cel-1631411453.cel
HG-U133A	Muscle	E-GEOD-8441-raw-cel-1631411710.cel
HG-U133P2	Muscle	E-GEOD-5110-raw-cel-1437770644.cel
HG-U133P2	Muscle	E-GEOD-5110-raw-cel-1437770544.cel
HG-U133P2	Muscle	E-GEOD-5110-raw-cel-1437770564.cel
HG-U133P2	Muscle	E-GEOD-5110-raw-cel-1437770584.cel
HG-U133P2	Muscle	E-GEOD-5110-raw-cel-1437770524.cel
HG-U133P2	Muscle	E-GEOD-6798-raw-cel-1629572728.cel
HG-U133P2	Muscle	E-GEOD-6798-raw-cel-1629573630.cel
HG-U133P2	Muscle	E-GEOD-6798-raw-cel-1629572946.cel
HG-U133P2	Muscle	E-GEOD-6798-raw-cel-1629572403.cel
HG-U133P2	Muscle	E-GEOD-6798-raw-cel-1629573358.cel
HG-U133P2	Muscle	E-GEOD-6798-raw-cel-1629573779.cel
HG-U133P2	Muscle	E-GEOD-6798-raw-cel-1629573990.cel
HG-U133P2	Muscle	E-GEOD-6798-raw-cel-1629573160.cel
HG-U133P2	Muscle	E-GEOD-6798-raw-cel-1629572240.cel
HG-U133P2	Muscle	E-GEOD-6798-raw-cel-1629572058.cel
HG-U133P2	Muscle	E-GEOD-6798-raw-cel-1629573091.cel
HG-U133P2	Muscle	E-GEOD-6798-raw-cel-1629572469.cel
HG-U133P2	Muscle	E-GEOD-6798-raw-cel-1629573003.cel
HG-U133P2	Muscle	E-TABM-130-raw-cel-1216240960.cel
HG-U133P2	Muscle	E-TABM-130-raw-cel-1216241413.cel
HG-U133A	Pancreas	E-AFMX-5-raw-cel-366330174.cel
HG-U133A	Pancreas	E-AFMX-5-raw-cel-366330285.cel
HG-U133A	Pancreas	E-AFMX-5-raw-cel-366329767.cel
HG-U133A	Pancreas	E-AFMX-5-raw-cel-366330248.cel
HG-U133A	Pancreas	E-GEOD-2361-raw-cel-1556169503.cel
HG-U133A	Pancreas	E-MEXP-950-raw-cel-1308608818.cel
HG-U133A	Pancreas	E-MEXP-950-raw-cel-1308608901.cel
HG-U133A	Pancreas	E-MEXP-950-raw-cel-1308609049.cel
HG-U133A	Pancreas	E-MEXP-950-raw-cel-1308609123.cel
HG-U133A	Pancreas	E-MEXP-950-raw-cel-1308609197.cel
HG-U133A	Pancreas	E-MEXP-950-raw-cel-1308609419.cel
HG-U133A	Pancreas	E-MEXP-950-raw-cel-1308609345.cel
HG-U133A	Placenta	E-AFMX-5-raw-cel-366332653.cel
HG-U133A	Placenta	E-AFMX-5-raw-cel-366332690.cel
HG-U133A	Placenta	E-GEOD-5999-raw-cel-1628720512.cel
HG-U133A	Placenta	E-GEOD-5999-raw-cel-1628721086.cel
HG-U133A	Placenta	E-GEOD-5999-raw-cel-1628720357.cel
HG-U133A	Placenta	E-GEOD-5999-raw-cel-1628720291.cel
HG-U133A	Placenta	E-GEOD-5999-raw-cel-1628719943.cel
HG-U133A	Placenta	E-GEOD-5999-raw-cel-1628721131.cel
HG-U133A	Placenta	E-GEOD-5999-raw-cel-1628720903.cel
HG-U133A	Placenta	E-GEOD-5999-raw-cel-1628720562.cel
HG-U133A	Placenta	E-GEOD-5999-raw-cel-1628720121.cel
HG-U133A	Placenta	E-GEOD-5999-raw-cel-1628720349.cel
HG-U133A	Placenta	E-GEOD-5999-raw-cel-1628720989.cel
HG-U133A	Placenta	E-GEOD-5999-raw-cel-1628720790.cel
HG-U133A	Placenta	E-GEOD-5999-raw-cel-1628721062.cel
HG-U133A	Placenta	E-GEOD-5999-raw-cel-1628719968.cel
HG-U133A	Placenta	E-GEOD-5999-raw-cel-1628720332.cel
HG-U133A	Placenta	E-GEOD-5999-raw-cel-1628720961.cel
HG-U133A	Placenta	E-GEOD-5999-raw-cel-1628720046.cel
HG-U133A	Placenta	E-GEOD-5999-raw-cel-1628720254.cel
HG-U133A	Placenta	E-GEOD-5999-raw-cel-1628721046.cel
HG-U133A	Placenta	E-GEOD-5999-raw-cel-1628720057.cel
HG-U133A	Placenta	E-GEOD-5999-raw-cel-1628720233.cel
HG-U133A	Placenta	E-GEOD-5999-raw-cel-1628720415.cel
HG-U133A	Placenta	E-GEOD-5999-raw-cel-1628720747.cel
HG-U133A	Placenta	E-GEOD-5999-raw-cel-1628720673.cel
HG-U133A	Placenta	E-GEOD-5999-raw-cel-1628720520.cel
HG-U133A	Placenta	E-GEOD-5999-raw-cel-1628720476.cel
HG-U133A	Placenta	E-GEOD-5999-raw-cel-1628720579.cel
HG-U133A	Placenta	E-GEOD-5999-raw-cel-1628720606.cel
HG-U133A	Placenta	E-GEOD-5999-raw-cel-1628720835.cel
HG-U133A	Placenta	E-GEOD-5999-raw-cel-1628720012.cel
HG-U133A	Placenta	E-GEOD-5999-raw-cel-1628720649.cel
HG-U133A	Placenta	E-GEOD-5999-raw-cel-1628721009.cel
HG-U133A	Placenta	E-GEOD-5999-raw-cel-1628720697.cel
HG-U133P2	Placenta	E-GEOD-6573-raw-cel-1629151554.cel
HG-U133P2	Placenta	E-GEOD-7586-raw-cel-1630277401.cel
HG-U133P2	Placenta	E-GEOD-7586-raw-cel-1630277465.cel
HG-U133P2	Placenta	E-GEOD-7586-raw-cel-1630277359.cel
HG-U133P2	Placenta	E-GEOD-7586-raw-cel-1630277900.cel
HG-U133P2	Placenta	E-GEOD-7586-raw-cel-1630277775.cel
HG-U133A	Prostate	E-AFMX-5-raw-cel-366331728.cel
HG-U133A	Prostate	E-AFMX-5-raw-cel-366327473.cel
HG-U133A	Prostate	E-GEOD-2361-raw-cel-1556169801.cel
HG-U133A	Prostate	E-TABM-26-raw-cel-518988581.cel
HG-U133A	Prostate	E-TABM-26-raw-cel-518988160.cel
HG-U133A	Prostate	E-TABM-26-raw-cel-518987776.cel
HG-U133A	Prostate	E-TABM-26-raw-cel-518988828.cel
HG-U133A	Prostate	E-TABM-26-raw-cel-518987878.cel
HG-U133A	Prostate	E-TABM-26-raw-cel-518988014.cel
HG-U133A	Prostate	E-TABM-26-raw-cel-518989122.cel
HG-U133A	Prostate	E-TABM-26-raw-cel-518988726.cel
HG-U133A	Prostate	E-TABM-26-raw-cel-518988132.cel
HG-U133A	Prostate	E-TABM-26-raw-cel-518988566.cel
HG-U133A	Prostate	E-TABM-26-raw-cel-518988072.cel
HG-U133A	Prostate	E-TABM-26-raw-cel-518989064.cel
HG-U133A	Skin	E-AFMX-5-raw-cel-366333060.cel
HG-U133A	Skin	E-AFMX-5-raw-cel-366333023.cel
HG-U133A	Skin	E-GEOD-2361-raw-cel-1556169776.cel
HG-U133P2	Skin	E-GEOD-5547-raw-cel-1628435722.cel
HG-U133P2	Skin	E-GEOD-5547-raw-cel-1628435873.cel
HG-U133P2	Skin	E-GEOD-5547-raw-cel-1628436023.cel
HG-U133P2	Skin	E-GEOD-6281-raw-cel-1628909452.cel
HG-U133P2	Skin	E-GEOD-6281-raw-cel-1628908895.cel
HG-U133P2	Skin	E-GEOD-6281-raw-cel-1628909751.cel
HG-U133P2	Skin	E-GEOD-6281-raw-cel-1628910754.cel
HG-U133P2	Skin	E-GEOD-6281-raw-cel-1628909062.cel
HG-U133P2	Skin	E-GEOD-6281-raw-cel-1628909882.cel
HG-U133P2	Skin	E-GEOD-6281-raw-cel-1628906765.cel
HG-U133P2	Skin	E-GEOD-6281-raw-cel-1628907481.cel
HG-U133P2	Skin	E-GEOD-6281-raw-cel-1628905212.cel
HG-U133P2	Skin	E-GEOD-6281-raw-cel-1628910259.cel
HG-U133P2	Skin	E-GEOD-6281-raw-cel-1628908052.cel
HG-U133P2	Skin	E-GEOD-6281-raw-cel-1628905575.cel
HG-U133P2	Skin	E-GEOD-6281-raw-cel-1628910448.cel
HG-U133P2	Skin	E-GEOD-6281-raw-cel-1628905888.cel
HG-U133P2	Skin	E-GEOD-6281-raw-cel-1628909986.cel
HG-U133P2	Skin	E-GEOD-6281-raw-cel-1628910892.cel
HG-U133P2	Skin	E-GEOD-7553-raw-cel-1634681776.cel
HG-U133P2	Skin	E-GEOD-7553-raw-cel-1634680848.cel
HG-U133P2	Skin	E-GEOD-7553-raw-cel-1634679229.cel
HG-U133P2	Skin	E-GEOD-7553-raw-cel-1634679595.cel
HG-U133A	Testis	E-AFMX-5-raw-cel-366329693.cel
HG-U133A	Testis	E-AFMX-5-raw-cel-366329545.cel
HG-U133A	Testis	E-AFMX-5-raw-cel-366329286.cel
HG-U133A	Testis	E-AFMX-5-raw-cel-366329471.cel
HG-U133A	Testis	E-AFMX-5-raw-cel-366329360.cel
HG-U133A	Testis	E-AFMX-5-raw-cel-366329323.cel
HG-U133A	Testis	E-AFMX-5-raw-cel-366329397.cel
HG-U133A	Testis	E-AFMX-5-raw-cel-366329508.cel
HG-U133A	Testis	E-AFMX-5-raw-cel-366328065.cel
HG-U133A	Testis	E-AFMX-5-raw-cel-366328287.cel
HG-U133A	Testis	E-GEOD-2361-raw-cel-1556169728.cel
HG-U133A	Testis	E-GEOD-3218-raw-cel-1627036126.cel
HG-U133A	Testis	E-GEOD-3218-raw-cel-1627035341.cel
HG-U133A	Testis	E-GEOD-3218-raw-cel-1627035752.cel
HG-U133A	Testis	E-GEOD-3218-raw-cel-1627038085.cel
HG-U133A	Testis	E-GEOD-3218-raw-cel-1627036560.cel
HG-U133A	Testis	E-GEOD-3218-raw-cel-1627036732.cel
HG-U133P2	Testis	E-AFMX-11-raw-cel-448275205.cel
HG-U133P2	Testis	E-AFMX-11-raw-cel-448275359.cel
HG-U133P2	Testis	E-AFMX-11-raw-cel-448275279.cel
HG-U133P2	Testis	E-AFMX-11-raw-cel-448275515.cel
HG-U133P2	Testis	E-AFMX-11-raw-cel-448275146.cel
HG-U133P2	Testis	E-AFMX-11-raw-cel-448275439.cel
HG-U133P2	Testis	E-TABM-130-raw-cel-1216240788.cel
HG-U133P2	Testis	E-TABM-130-raw-cel-1216239990.cel
HG-U133P2	Testis	E-TABM-130-raw-cel-1216240282.cel
HG-U133P2	Testis	E-TABM-130-raw-cel-1216241525.cel
HG-U133P2	Testis	E-TABM-130-raw-cel-1216240506.cel
HG-U133P2	Testis	E-TABM-130-raw-cel-1216241071.cel
HG-U133P2	Testis	E-TABM-130-raw-cel-1216240564.cel
HG-U133P2	Testis	E-TABM-130-raw-cel-1216241239.cel
HG-U133A	Thymus Gland	E-AFMX-5-raw-cel-366328361.cel
HG-U133A	Thymus Gland	E-AFMX-5-raw-cel-366328953.cel
HG-U133A	Thymus Gland	E-GEOD-1460-raw-cel-1463658509.cel
HG-U133A	Thymus Gland	E-GEOD-1460-raw-cel-1463658168.cel
HG-U133A	Thymus Gland	E-GEOD-1460-raw-cel-1463658280.cel
HG-U133A	Thymus Gland	E-GEOD-2361-raw-cel-1556169680.cel
HG-U133A	Thyroid Gland	E-AFMX-5-raw-cel-366329619.cel
HG-U133A	Thyroid Gland	E-AFMX-5-raw-cel-366331469.cel
HG-U133A	Thyroid Gland	E-AFMX-5-raw-cel-366329915.cel
HG-U133A	Thyroid Gland	E-AFMX-5-raw-cel-366331358.cel
HG-U133A	Thyroid Gland	E-GEOD-2361-raw-cel-1556169736.cel
HG-U133A	Tonsil	E-AFMX-5-raw-cel-366329434.cel
HG-U133A	Tonsil	E-AFMX-5-raw-cel-366329582.cel
HG-U133A	Tonsil	E-GEOD-2665-raw-cel-1488783210.cel
HG-U133A	Tonsil	E-GEOD-2665-raw-cel-1488783282.cel
HG-U133A	Tonsil	E-GEOD-2665-raw-cel-1488783274.cel
HG-U133A	Tonsil	E-GEOD-2665-raw-cel-1488783298.cel
HG-U133A	Tonsil	E-GEOD-2665-raw-cel-1488783258.cel
HG-U133A	Tonsil	E-GEOD-2665-raw-cel-1488783266.cel
HG-U133A	Tonsil	E-GEOD-2665-raw-cel-1488783146.cel
HG-U133A	Tonsil	E-GEOD-2665-raw-cel-1488783162.cel
HG-U133A	Tonsil	E-GEOD-2665-raw-cel-1488783202.cel
HG-U133P2	Tonsil	E-GEOD-6791-raw-cel-1629595967.cel
HG-U133P2	Tonsil	E-GEOD-6791-raw-cel-1629595989.cel
HG-U133P2	Tonsil	E-TABM-34-raw-cel-1202010102.cel
HG-U133P2	Tonsil	E-TABM-34-raw-cel-1202010008.cel
HG-U133P2	Tonsil	E-TABM-34-raw-cel-1202010480.cel
HG-U133P2	Tonsil	E-TABM-34-raw-cel-1202010616.cel
HG-U133P2	Tonsil	E-TABM-34-raw-cel-1202010167.cel
HG-U133P2	Tonsil	E-TABM-34-raw-cel-1202010400.cel
HG-U133P2	Tonsil	E-TABM-34-raw-cel-1202010257.cel
HG-U133P2	Tonsil	E-TABM-34-raw-cel-1202010336.cel
HG-U133A	Umbilical Cord Blood	E-GEOD-1460-raw-cel-1463658588.cel
HG-U133A	Umbilical Cord Blood	E-GEOD-1460-raw-cel-1463658460.cel
HG-U133A	Umbilical Cord Blood	E-GEOD-2666-raw-cel-1519574154.cel
HG-U133A	Umbilical Cord Blood	E-GEOD-2666-raw-cel-1519574114.cel
HG-U133A	Umbilical Cord Blood	E-GEOD-2666-raw-cel-1519574202.cel
HG-U133A	Umbilical Cord Blood	E-GEOD-2666-raw-cel-1519574218.cel
HG-U133A	Umbilical Cord Blood	E-GEOD-2666-raw-cel-1519574106.cel
HG-U133A	Umbilical Cord Blood	E-GEOD-2666-raw-cel-1519574090.cel
HG-U133A	Umbilical Cord Blood	E-GEOD-2666-raw-cel-1519574034.cel
HG-U133A	Umbilical Cord Blood	E-GEOD-2666-raw-cel-1519574074.cel
HG-U133A	Umbilical Cord Blood	E-GEOD-2666-raw-cel-1519574250.cel
HG-U133A	Umbilical Cord Blood	E-GEOD-6236-raw-cel-1530576275.cel
HG-U133A	Umbilical Cord Blood	E-GEOD-6236-raw-cel-1530576652.cel
HG-U133A	Umbilical Cord Blood	E-GEOD-6236-raw-cel-1530576550.cel
HG-U133A	Umbilical Cord Blood	E-GEOD-6236-raw-cel-1530576085.cel
HG-U133P2	Umbilical Cord Blood	E-GEOD-7967-raw-cel-1631111035.cel
HG-U133P2	Umbilical Cord Blood	E-GEOD-7967-raw-cel-1631101773.cel
HG-U133P2	Umbilical Cord Blood	E-GEOD-7967-raw-cel-1631104754.cel
HG-U133P2	Umbilical Cord Blood	E-GEOD-7967-raw-cel-1631122971.cel
HG-U133P2	Umbilical Cord Blood	E-GEOD-7967-raw-cel-1631115763.cel
HG-U133P2	Umbilical Cord Blood	E-GEOD-7967-raw-cel-1631111809.cel
HG-U133P2	Umbilical Cord Blood	E-GEOD-7967-raw-cel-1631129018.cel
HG-U133P2	Umbilical Cord Blood	E-GEOD-7967-raw-cel-1631131682.cel
HG-U133P2	Umbilical Cord Blood	E-GEOD-7967-raw-cel-1631127366.cel
HG-U133P2	Umbilical Cord Blood	E-GEOD-7967-raw-cel-1631112964.cel
HG-U133P2	Umbilical Cord Blood	E-GEOD-7967-raw-cel-1631112799.cel
HG-U133P2	Umbilical Cord Blood	E-GEOD-7967-raw-cel-1631127581.cel
HG-U133P2	Umbilical Cord Blood	E-GEOD-7967-raw-cel-1631118884.cel
HG-U133P2	Umbilical Cord Blood	E-GEOD-7967-raw-cel-1631111668.cel
HG-U133P2	Umbilical Cord Blood	E-GEOD-7967-raw-cel-1631115041.cel
HG-U133P2	Umbilical Cord Blood	E-GEOD-7967-raw-cel-1631123727.cel
HG-U133P2	Umbilical Cord Blood	E-GEOD-7967-raw-cel-1631110223.cel
HG-U133P2	Umbilical Cord Blood	E-GEOD-7967-raw-cel-1631132246.cel
HG-U133P2	Umbilical Cord Blood	E-GEOD-7967-raw-cel-1631096468.cel
HG-U133P2	Umbilical Cord Blood	E-GEOD-7967-raw-cel-1631118383.cel
HG-U133P2	Umbilical Cord Blood	E-GEOD-7967-raw-cel-1631105391.cel
HG-U133P2	Umbilical Cord Blood	E-GEOD-7967-raw-cel-1631132528.cel
HG-U133P2	Umbilical Cord Blood	E-GEOD-7967-raw-cel-1631128546.cel
HG-U133P2	Umbilical Cord Blood	E-GEOD-7967-raw-cel-1631132105.cel
HG-U133P2	Umbilical Cord Blood	E-GEOD-7967-raw-cel-1631131995.cel
HG-U133P2	Umbilical Cord Blood	E-GEOD-7967-raw-cel-1631128320.cel
HG-U133P2	Umbilical Cord Blood	E-GEOD-7967-raw-cel-1631102149.cel
HG-U133P2	Umbilical Cord Blood	E-GEOD-7967-raw-cel-1631091318.cel
HG-U133P2	Umbilical Cord Blood	E-GEOD-7967-raw-cel-1631089884.cel
HG-U133P2	Umbilical Cord Blood	E-GEOD-7967-raw-cel-1631096850.cel
HG-U133P2	Umbilical Cord Blood	E-GEOD-7967-raw-cel-1631123595.cel
HG-U133P2	Umbilical Cord Blood	E-GEOD-7967-raw-cel-1631105633.cel
HG-U133P2	Umbilical Cord Blood	E-GEOD-7967-raw-cel-1631091516.cel
HG-U133P2	Umbilical Cord Blood	E-GEOD-7967-raw-cel-1631102481.cel
HG-U133P2	Umbilical Cord Blood	E-GEOD-7967-raw-cel-1631126578.cel
HG-U133P2	Umbilical Cord Blood	E-GEOD-7967-raw-cel-1631114667.cel
HG-U133P2	Umbilical Cord Blood	E-GEOD-7967-raw-cel-1631132427.cel
HG-U133P2	Umbilical Cord Blood	E-GEOD-7967-raw-cel-1631125236.cel
HG-U133P2	Umbilical Cord Blood	E-GEOD-7967-raw-cel-1631088686.cel
HG-U133P2	Umbilical Cord Blood	E-GEOD-7967-raw-cel-1631119743.cel
HG-U133P2	Umbilical Cord Blood	E-GEOD-7967-raw-cel-1631113824.cel
HG-U133P2	Umbilical Cord Blood	E-GEOD-7967-raw-cel-1631119060.cel
HG-U133P2	Umbilical Cord Blood	E-GEOD-7967-raw-cel-1631096058.cel
HG-U133P2	Umbilical Cord Blood	E-GEOD-7967-raw-cel-1631114880.cel
HG-U133P2	Umbilical Cord Blood	E-GEOD-7967-raw-cel-1631107918.cel
HG-U133P2	Umbilical Cord Blood	E-GEOD-7967-raw-cel-1631111169.cel
HG-U133P2	Umbilical Cord Blood	E-GEOD-7967-raw-cel-1631089196.cel
HG-U133P2	Umbilical Cord Blood	E-GEOD-7967-raw-cel-1631111337.cel
HG-U133P2	Umbilical Cord Tissue	E-GEOD-8586-raw-cel-1631503492.cel
HG-U133P2	Umbilical Cord Tissue	E-GEOD-8586-raw-cel-1631503672.cel
HG-U133P2	Umbilical Cord Tissue	E-GEOD-8586-raw-cel-1631503803.cel
HG-U133P2	Umbilical Cord Tissue	E-GEOD-8586-raw-cel-1631505094.cel
HG-U133P2	Umbilical Cord Tissue	E-GEOD-8586-raw-cel-1631502172.cel
HG-U133P2	Umbilical Cord Tissue	E-GEOD-8586-raw-cel-1631505557.cel
HG-U133P2	Umbilical Cord Tissue	E-GEOD-8586-raw-cel-1631505464.cel
HG-U133P2	Umbilical Cord Tissue	E-GEOD-8586-raw-cel-1631505599.cel
HG-U133P2	Umbilical Cord Tissue	E-GEOD-8586-raw-cel-1631502578.cel
HG-U133P2	Umbilical Cord Tissue	E-GEOD-8586-raw-cel-1631503934.cel
HG-U133P2	Umbilical Cord Tissue	E-GEOD-8586-raw-cel-1631504098.cel
HG-U133P2	Umbilical Cord Tissue	E-GEOD-8586-raw-cel-1631503438.cel
HG-U133P2	Umbilical Cord Tissue	E-GEOD-8586-raw-cel-1631502861.cel
HG-U133P2	Umbilical Cord Tissue	E-GEOD-8586-raw-cel-1631502515.cel
HG-U133P2	Umbilical Cord Tissue	E-GEOD-8586-raw-cel-1631505861.cel
HG-U133P2	Umbilical Cord Tissue	E-GEOD-8586-raw-cel-1631504029.cel
HG-U133P2	Umbilical Cord Tissue	E-GEOD-8586-raw-cel-1631504209.cel
HG-U133P2	Umbilical Cord Tissue	E-GEOD-8586-raw-cel-1631504568.cel
HG-U133P2	Umbilical Cord Tissue	E-GEOD-8586-raw-cel-1631502424.cel
HG-U133P2	Umbilical Cord Tissue	E-GEOD-8586-raw-cel-1631503172.cel
HG-U133P2	Umbilical Cord Tissue	E-GEOD-8586-raw-cel-1631504697.cel
HG-U133P2	Umbilical Cord Tissue	E-GEOD-8586-raw-cel-1631502310.cel
HG-U133P2	Umbilical Cord Tissue	E-GEOD-8586-raw-cel-1631502691.cel
HG-U133A	Uterus	E-AFMX-5-raw-cel-366331691.cel
HG-U133A	Uterus	E-AFMX-5-raw-cel-366327510.cel
HG-U133A	Uterus	E-GEOD-2361-raw-cel-1556169615.cel
HG-U133A	Uterus	E-GEOD-2724-raw-cel-1504125931.cel
HG-U133A	Uterus	E-GEOD-2724-raw-cel-1504125939.cel
HG-U133A	Uterus	E-GEOD-2724-raw-cel-1504125971.cel
HG-U133A	Uterus	E-GEOD-2724-raw-cel-1504125867.cel
HG-U133A	Uterus	E-GEOD-2724-raw-cel-1504125947.cel
HG-U133A	Uterus	E-GEOD-2724-raw-cel-1504125907.cel
HG-U133A	Uterus	E-GEOD-2724-raw-cel-1504125995.cel
HG-U133A	Uterus	E-GEOD-2724-raw-cel-1504125875.cel
HG-U133A	Uterus	E-GEOD-2724-raw-cel-1504126003.cel
HG-U133A	Uterus	E-GEOD-2724-raw-cel-1504125883.cel
HG-U133A	Uterus	E-GEOD-2724-raw-cel-1504125891.cel
HG-U133A	Uterus	E-GEOD-2725-raw-cel-1506051502.cel
HG-U133A	Uterus	E-GEOD-2725-raw-cel-1506051559.cel
HG-U133A	Uterus	E-GEOD-2725-raw-cel-1506051518.cel
HG-U133P2	Uterus	E-GEOD-4888-raw-cel-1312485357.cel
HG-U133P2	Uterus	E-GEOD-4888-raw-cel-1312485657.cel
HG-U133P2	Uterus	E-GEOD-4888-raw-cel-1312485837.cel
HG-U133P2	Uterus	E-GEOD-4888-raw-cel-1312485737.cel
HG-U133P2	Uterus	E-GEOD-4888-raw-cel-1312485577.cel
HG-U133P2	Uterus	E-GEOD-4888-raw-cel-1312485617.cel
HG-U133P2	Uterus	E-GEOD-4888-raw-cel-1312485537.cel
HG-U133P2	Uterus	E-GEOD-4888-raw-cel-1312485637.cel
HG-U133P2	Uterus	E-GEOD-4888-raw-cel-1312485477.cel
HG-U133P2	Uterus	E-GEOD-4888-raw-cel-1312485677.cel
HG-U133P2	Uterus	E-GEOD-4888-raw-cel-1312485757.cel
HG-U133P2	Uterus	E-GEOD-4888-raw-cel-1312485697.cel
HG-U133P2	Uterus	E-GEOD-4888-raw-cel-1312485417.cel
HG-U133P2	Uterus	E-GEOD-4888-raw-cel-1312485817.cel
HG-U133P2	Uterus	E-GEOD-4888-raw-cel-1312485777.cel
HG-U133P2	Uterus	E-GEOD-4888-raw-cel-1312485377.cel
HG-U133P2	Uterus	E-GEOD-4888-raw-cel-1312485497.cel
HG-U133P2	Uterus	E-GEOD-4888-raw-cel-1312485317.cel
HG-U133P2	Uterus	E-GEOD-4888-raw-cel-1312485437.cel
HG-U133P2	Uterus	E-GEOD-4888-raw-cel-1312485557.cel
HG-U133P2	Uterus	E-GEOD-4888-raw-cel-1312485517.cel
HG-U133P2	Uterus	E-GEOD-4888-raw-cel-1312485717.cel
HG-U133P2	Uterus	E-GEOD-4888-raw-cel-1312485597.cel
HG-U133P2	Uterus	E-GEOD-4888-raw-cel-1312485457.cel
HG-U133P2	Uterus	E-GEOD-4888-raw-cel-1312485857.cel
HG-U133P2	Uterus	E-GEOD-4888-raw-cel-1312485397.cel
HG-U133P2	Uterus	E-GEOD-4888-raw-cel-1312485337.cel
HG-U133P2	Uterus	E-GEOD-4888-raw-cel-1312485797.cel
HG-U133P2	Uterus	E-GEOD-7305-raw-cel-1629958736.cel
HG-U133P2	Uterus	E-GEOD-7305-raw-cel-1629958831.cel
HG-U133P2	Uterus	E-GEOD-7305-raw-cel-1629958960.cel
HG-U133P2	Uterus	E-GEOD-7305-raw-cel-1629958357.cel
HG-U133P2	Uterus	E-GEOD-7305-raw-cel-1629958609.cel
HG-U133P2	Uterus	E-GEOD-7305-raw-cel-1629958777.cel
HG-U133P2	Uterus	E-GEOD-7305-raw-cel-1629958220.cel
HG-U133P2	Uterus	E-GEOD-7305-raw-cel-1629958303.cel
HG-U133P2	Uterus	E-GEOD-7305-raw-cel-1629958659.cel
HG-U133P2	Uterus	E-GEOD-7305-raw-cel-1629958131.cel
HG-U133P2	Uterus	E-GEOD-7846-raw-cel-1630594380.cel
HG-U133P2	Uterus	E-GEOD-7846-raw-cel-1630594531.cel
HG-U133P2	Uterus	E-GEOD-7846-raw-cel-1630594827.cel
HG-U133P2	Uterus	E-GEOD-7846-raw-cel-1630594234.cel
HG-U133P2	Uterus	E-GEOD-7846-raw-cel-1630594145.cel
HG-U133P2	Vulva	E-GEOD-5563-raw-cel-1530555491.cel
HG-U133P2	Vulva	E-GEOD-5563-raw-cel-1530555266.cel
HG-U133P2	Vulva	E-GEOD-5563-raw-cel-1530555160.cel
HG-U133P2	Vulva	E-GEOD-5563-raw-cel-1530555519.cel
HG-U133P2	Vulva	E-GEOD-5563-raw-cel-1530555661.cel
HG-U133P2	Vulva	E-GEOD-5563-raw-cel-1530555627.cel
HG-U133P2	Vulva	E-GEOD-5563-raw-cel-1530555242.cel
HG-U133P2	Vulva	E-GEOD-5563-raw-cel-1530555407.cel
HG-U133P2	Vulva	E-GEOD-5563-raw-cel-1530555377.cel
HG-U133P2	Vulva	E-GEOD-5563-raw-cel-1530555126.cel
